# Supplementary material for: Wave-momentum shaping for moving objects in heterogeneous and dynamic media
Source: Nat Phys. 2024 Jun 21;20(9):1441–7. doi: 10.1038/s41567-024-02538-5 (PMC11392811; doi:10.1038/s41567-024-02538-5)
Supplement: Supplementary file 6 — Source data for S matrices. [file 41567_2024_2538_MOESM6_ESM.csv]

"Smat" -> {{-0.07963919590737376 + 0.06056334343236869*I, -0.034152197486709716 + 0.07505285349939866*I, 0.15810083305916878 + 0.0028446331843129877*I, 0.0639118963382436 - 0.015339033436187602*I, 0.07948632288909363 - 0.13265319098670875*I, -0.09131617430393085 - 0.047574201201905864*I, 0.04404290017524284 - 0.014226715844999571*I, -0.214171080514383 + 0.01825479087101764*I, 0.16705139254260157 …
"Smatdiff" -> {{-0.007090241800712799 + 0.0013574306987897966*I, -0.001320851762992535 + 0.001249438759555091*I, 0.0027553546825939412 - 0.005650900495470955*I, 0.0013350253156601266 + 0.0013382338369734605*I, -0.005015144901821159 - 0.0021835699865660196*I, 0.0035185920947755217 - 0.0013811338485324731*I, -0.0029836173139936514 - 0.00449723670192359*I, 0.001161419503463823 + 0.002313856089205035…
