# Supplementary material for: Wave-momentum shaping for moving objects in heterogeneous and dynamic media
Source: Nat Phys. 2024 Jun 21;20(9):1441–7. doi: 10.1038/s41567-024-02538-5 (PMC11392811; doi:10.1038/s41567-024-02538-5)
Supplement: Supplementary file 7 — Source data for the path points and vectors. [file 41567_2024_2538_MOESM7_ESM.txt]

"""Path"" -> {{965.5685188804177, 985.442314075951, 986.559967975638, 1012.7142787572282, 1004.841739259033, 1028.5517402763692, 1028.3036571035414, 1054.0678405858166, 1054.8175518297487, 1066.5075230996274, 1075.2194644743488, 1088.5104081360848, 1094.4552787299708, 1116.5392648742943, 1115.1249030720076, 1136.7323972315016, 1139.4757094718468, 1152.8727529739158, 1155.1627852347187, 1185.5289669979632, 1174.5124240531331, 1196.5783369865383, 1201.0954622457539, 1221.8822209160476, 1209.7965980304873, 1232.4204520121204, 1228.7352972312278, 1242.7579788332248, 1238.3578208645456, 1254.047207401818, 1244.7516069405262, 1260.204277444007, 1245.3555967033546, 1256.6558383633978, 1240.985929343633, 1252.9454149318203, 1238.40553237713, 1247.811110414369, 1233.1339804955733, 1233.3646606279428, 1221.2584784447133, 1217.5257055164345, 1202.6846968501213, 1200.980573394562, 1183.9671388114227, 1176.52037383833, 1163.371381013547, 1155.3900582363035, 1142.8379388311218, 1129.5870999949022, 1118.2082801736394, 1105.8503816503965, 1092.4695943006063, 1081.8921974265393, 1080.965825241854, 1057.6314213676746, 1056.2079066380795, 1038.8431968720333, 1035.518011300613, 1018.5402756581633, 1014.1146777447752, 998.8716133012149, 994.605688091541, 978.431545313513, 971.0319153385618, 955.160664077326, 949.4387360316072, 932.8822515081309, 928.7709849905724, 910.802095142314, 906.0271135532765, 889.9911542989014, 884.3082345910302, 868.6248272334301, 857.3439707309831, 846.687361392523, 831.666038283612, 820.0201687929625, 806.8725207039226, 791.6796685412024, 783.4377596970347, 772.8569777765458, 757.903376902818, 743.7665052741277, 748.3415187515035, 722.7105221486534, 722.5831984941111, 708.1821531415985, 715.1011842059012, 697.1737917236666, 699.3950969451103, 690.1928085035614, 692.6430782961526, 678.0652215057189, 688.3802217276767, 683.4445829762327, 695.0267491954941, 687.5579650568789, 698.5260118365431, 692.300290788249, 709.4838330311268, 702.7460369999917, 723.4706009594103, 717.1300972710192, 731.6663052420173, 728.6060401384398, 751.6415038858169, 745.9014440778976, 766.6462066584229, 762.3611539593803, 784.5005831639825, 778.6095816603397, 798.0070644760576, 797.3884980896263, 815.8015243366793, 810.1633151951272, 833.008896750976, 822.9607120717286, 832.049403531844, 828.8039273186154}, {250.4302253628037, 240.5256199480996, 263.2274860213059, 254.6853988436345, 271.3397150994059, 273.8930954708263, 288.4512500329275, 280.7732477402073, 304.01848816151033, 295.21670052849356, 309.05773820340625, 311.65376505427287, 324.1208925395179, 319.9001989775669, 340.55431217195695, 332.12465434315396, 352.74883127206374, 346.8231560533999, 367.7783417368771, 363.02284644423094, 377.6263653770752, 376.1499174661269, 397.7489591320621, 392.02715214937103, 408.2534012478086, 419.36432982169, 433.2079561417028, 437.8194341671545, 455.7557235082517, 459.79630882778395, 473.02037092116086, 482.1548299285187, 498.55770363343265, 509.2806591256337, 522.9368514668827, 538.3621485750173, 547.0064250017317, 563.670338500448, 569.797174312213, 584.913879594645, 581.3264634556873, 595.2804968553748, 597.8530726678016, 609.5095930339909, 604.2777215323265, 625.9895378368459, 616.1046312800726, 633.4166929518976, 621.7063095976838, 630.3713281180446, 617.2319734614913, 632.1526547331132, 612.9589406497144, 628.0043196239026, 608.5228750361442, 617.7549515855718, 597.3374774833862, 602.2386346688265, 584.1423766782052, 588.7573772589947, 567.652108410858, 579.4080603319087, 559.2430251273074, 567.0412221894646, 546.6921696094912, 553.401468544772, 532.4703092611164, 536.9026779238145, 516.9847828407425, 520.1482462320403, 506.159294145233, 508.1038498856733, 491.47127366571226, 485.4194213601118, 493.9787030430163, 478.2442191694902, 484.45854490773513, 473.0417238730533, 488.26594675051814, 474.0683956055792, 493.26796181482956, 481.19543338445703, 501.18043655843314, 487.2641931962446, 509.32677419609297, 503.9598931834231, 524.7775147042277, 522.5737933428378, 532.2779351936388, 543.0455995156775, 561.444045588221, 566.5041781415172, 581.044976918924, 588.8473229300795, 598.3235759079595, 614.816668940404, 622.8417095856781, 638.6036417471211, 645.8631659990573, 659.3861900600724, 666.8262003353217, 684.12121629584, 689.5433088049499, 704.0987247284179, 712.8454700513698, 731.9759380509246, 732.5572061706678, 753.5139255437324, 752.8118527437418, 772.5959424888028, 770.300700387927, 791.4630702420284, 787.9497069459228, 806.1546031283842, 810.103878870556, 831.8230366980049, 832.0034652954059, 844.8110872373396, 856.0097025362467, 854.4822375954243}}"
"""vecs"" -> {{-2.751977187578877 + 0.0002927393957995808*I, 4.250818260566869 + 0.1181401343894854*I}, {{{-0.07191864170226826, 0.15546157686132808}, {-0.18961272752060698, 0.19286709854349413}, {-0.41590120231946004, 0.08918002893539867}, {-0.3216234300528829, -0.013881566969355875}, {-0.014208881859785976, 0.04016260197727978}, {-0.04714156129009133, 0.04615678519844728}, {-1.0494228641520909, 0.175166443122626}, {-0.7436631764661811, 0.7031769102708942}, {-0.010795324805607237, -0.02822752334735053}, {-0.514407570473039, -0.1297301952958209}, {-0.002393394427463262, -0.006328381913825356}, {-0.4897726840587447, 0.12743132995434667}, {-0.07124632640323232, 0.056422439977301876}, {-0.244895112547559, 0.26555864388976014}, {-0.06973803556979595, 0.06862019475544924}, {-0.19502437966607317, 0.06727830325217643}, {-0.02317143359807403, 0.026010506885024424}, {-3.3910234707741207, 1.4394437567267744}, {-0.058129089711223894, 0.04555546283896486}, {-0.24844310550352688, 0.16847616610345703}}, {{-0.03600375508523633, 0.1119904458206176}, {-0.08450948395471977, 0.12933542792383926}, {-0.48077996469128803, 0.04857108783002369}, {-0.28431553040636975, -0.07616223389365476}, {-0.04270889483318416, 0.14892067702569906}, {-0.02226568520763397, -0.15891755239391403}, {-0.32167560018826286, 0.09861538609597925}, {-0.4028717730801076, 0.5901393194844462}, {-0.08330043457824067, -0.046183382202809535}, {-0.7017267893583571, -0.3344338020856298}, {0.0005743833710689242, -0.06133744148303065}, {-0.38710348473539924, 0.1205057167003385}, {-0.07336204210979967, 0.03790656302343283}, {-0.5408047860136472, 0.2435189478630426}, {-0.33117549382058464, -0.031146887707715322}, {-0.23435464606915876, 0.09235098274244008}, {-2.90238276760427, 1.405580407072996}, {-0.03403243134218789, 0.013821156233255456}, {-0.11332874741239761, 0.09704667401010886}, {-0.2067725946273838, 0.15742379754606248}}, {{-0.01896478192468501, 0.07065978951144132}, {-0.053216444089456014, 0.1042801540989677}, {-0.3489569192755434, 0.17630988791505547}, {-0.34374881685991404, -0.12217840219498004}, {-0.021995947845063885, 0.11368484707540082}, {-0.00018417350654425894, -0.06650437729334395}, {-0.3330909773978362, 0.18319674120953414}, {-0.39768904924843834, 0.5438569953092548}, {-0.04767050835827053, 0.003958489654947755}, {-0.4211636622269251, -0.028870034739800224}, {4.428519687043947*^-6, -0.06554313673055645}, {-0.45390261032998586, -0.03585663336354074}, {-0.0998413872895078, 0.056068516182086865}, {-0.6006440754498205, 0.45112263841324934}, {-0.1651946980391581, 0.06692926707216967}, {-0.2693417466816692, 0.097030698337457}, {-3.259218648122739, 0.8935343060073353}, {-0.0051536772190613235, 0.012835521020198852}, {-0.06506986889838716, 0.07790670877199904}, {-0.170654260591463, 0.11778630323872966}}, {{-0.009710568827252611, 0.04996595393076793}, {0.005567488657286555, -0.0672129733064514}, {-0.09649205271610614, 0.0507648954872292}, {-0.2852048078386401, -0.1744420155922771}, {-0.022501832138389292, 0.046858652800724834}, {-0.061775682603508277, -0.2648952953142824}, {-0.09187585938847385, 0.15438439340839116}, {-0.14093875859693547, 0.3557891256091572}, {-0.02829109988859821, 0.007696443978690488}, {-0.11546043588612387, -0.11928360740629924}, {-0.05174128592218189, -0.09155832156544394}, {-0.214537982872999, -0.044296253524697723}, {-0.02253983309948728, 0.024752340501381833}, {-0.5360991592591297, 0.6793308542296913}, {-0.2868946961929646, 0.018436186474412447}, {-0.2476359627843987, 0.12299954331470431}, {-1.9517205055028706, 0.6944345721480526}, {0.0031826549767870064, -0.017365440596384313}, {-0.00585149422151663, 0.07284509849318478}, {-0.09887611226904583, 0.15716852653461796}}, {{-0.01057945991096138, 0.03129074378972843}, {0.006777014950608867, -0.0947854636149018}, {-0.09748411632365243, 0.04758669447896035}, {-0.2816279632799251, -0.20580841645283046}, {-0.019146738392071018, 0.010940717247717105}, {-0.06094268826696835, -0.25165740239477224}, {-0.09978387826294646, 0.11170897693004057}, {-0.15021282095451266, 0.30527306074332794}, {-0.026911970535238666, -0.030754019262424447}, {-0.11730035523073476, -0.11230524298353368}, {-0.03948307703773771, -0.040378466692406675}, {-0.19294777063935695, -0.2865124371982418}, {-0.022885840868035565, 0.009800151668128542}, {-0.5272180506160458, 0.01502048226953561}, {-0.2839142500655584, -0.22015971066804704}, {-0.24532595733842386, -0.10606435043763544}, {-1.945800789278069, -0.6433703493757064}, {-0.002638990725147526, -0.017443493936095456}, {-0.009387740032983857, 0.06478011083073239}, {-0.09963050243941608, 0.005346274865754995}}, {{-0.03663030309076476, 0.11699956837769804}, {-0.005149295363970064, -0.0317979352294488}, {-0.12722085525061883, 0.006954857804546976}, {-0.1930150431225092, -0.14990440535384025}, {-0.02648136287014288, 0.07542036541786992}, {-0.06370384267905227, -0.19843348545726}, {-0.16739438752231628, 0.03856405751016092}, {-0.27609631535631945, 0.06709865918003893}, {-0.07442962926783947, 0.0007614149124632414}, {-0.10942853456273136, -0.16373401500428358}, {-0.017966458034960935, -0.03398129375991211}, {-0.22371976213909306, -0.22238472371067708}, {-0.09424398400083758, -0.07058664112229546}, {-1.2116290073351395, 0.038333702197055494}, {-0.3498691673875304, -0.22104487020798866}, {-0.35555599418405787, -0.06129583549934827}, {-2.3964304126702203, -0.5425549863077433}, {-0.017555221091560075, -0.004340160914828235}, {-0.22925829324357616, 0.07237874897788443}, {-0.39818216784237126, 0.038579908722376204}}, {{-0.10687458890560986, 0.17094245516115877}, {-0.10152220398638673, 0.0925979369219471}, {-0.008471542032605866, -0.09182773406829231}, {-0.16428899006042594, -0.11726737597640709}, {-0.07489255186091823, 0.16481558239778712}, {-0.007366713374034961, -0.054752100694551636}, {-0.21273291414415824, 0.14087855642473396}, {-0.31035621659040225, 0.4126433690222431}, {-0.08626075350648121, -0.00012970556781759408}, {-0.020201402866992332, 0.021015699107397548}, {-0.06436852292515687, -0.02704880302028493}, {-0.1634518957348588, -0.2586831312534643}, {-0.12458435545398386, -0.057190338780924395}, {-1.3928114843665247, 0.24817820118918058}, {-0.36265142795778604, -0.29557096664013566}, {-0.5655393845289296, -0.2746026917945284}, {-2.845701064999353, -0.7043320256472617}, {-0.13073341500591423, -0.05437653886416492}, {-0.24334665309676123, 0.11577341596173041}, {-0.47559825970590225, -0.031856400490353674}}, {{-0.16128172299282584, 0.06363296212241597}, {-0.6193686678508589, -0.5810871429209091}, {-0.008129170929987066, -0.031164925188522825}, {-0.22293739864656525, -0.22975817951897576}, {-0.08459206911015121, 0.007135163434209098}, {-0.14533929658163322, -0.09448657250533647}, {-0.17691276035644288, -0.22418572022615782}, {-0.18381716039605686, -0.1287290124514241}, {-0.153389922003966, -0.0898558252948711}, {-0.14010358806763715, 0.08150983301078472}, {-0.0635814597899164, -0.007629005844489561}, {-0.2824642111024151, -0.3340440636332458}, {-0.05019124971033183, -0.07309732342860109}, {-0.40202276709314066, -0.4624021302845343}, {-0.24281443954626486, -0.1635612145515338}, {-0.11344203567055608, -0.2295391034311453}, {-1.0918752148677284, -1.144265963270945}, {-0.2914869557466693, -0.1582398530549887}, {-0.05212157234585933, -0.08247877121379649}, {-0.008565462904891442, -0.0827433621863501}}, {{-0.009221285114345524, 0.01500159788089916}, {-0.08487143354687507, -0.0034165075816169083}, {-0.17658370533162845, -0.14307747659838746}, {-0.051112052754948956, -0.03988063736602381}, {-0.034105206405960715, 0.09030543546232361}, {-0.07759479969928441, 0.10328385815268329}, {-0.4725687738076473, -0.14157967380016673}, {-0.3645672831351436, -0.05251809766817817}, {-0.04916544765306836, -0.019126851985956927}, {-0.10497149227149893, 0.02054687606385535}, {-0.11502520283570451, -0.06714286446300229}, {-0.11081418237629503, -0.18894160785022285}, {-0.06445139366248061, -0.07461889040838518}, {-0.794354620791228, -0.22609372122980537}, {-0.2032313460865663, -0.2555313628951639}, {-0.12360424225165675, -0.24190429733046792}, {-1.107666194966099, -1.0198961761430232}, {-0.06395715128291467, -0.07088569456484413}, {-0.032160318067956245, 0.017439769287691892}, {-0.11666958228052343, -0.13190888389577735}}, {{-0.020514629663561317, -0.05237208218664175}, {-0.030374833901659806, -0.23365827883834017}, {-0.046155666277155664, -0.10128532795770581}, {-0.07235638417836254, 0.1208901856919978}, {-0.01869008677858761, 0.06266959753852942}, {-0.2685779272696962, -0.14634367294352368}, {-0.053480428141653304, -0.14931245826556422}, {-0.1062415298545946, 0.004567082256044659}, {-0.007021339899208632, -0.02940766164944057}, {-0.2560758781956919, 0.026953763395995523}, {-0.061663307704375066, 0.03352579364525708}, {0.0218653592486689, 0.09948896678125732}, {-0.017171647668336808, -0.03859931744829291}, {-0.8058002579703363, 0.048892364866111024}, {-0.12962047661526718, -0.2411192602224605}, {-0.019526139456887977, -0.3758137414042858}, {-0.4015201592100592, -1.3249291243202808}, {-0.053707321609892535, -0.20898850229219657}, {-0.013524425572828942, 0.004097101823756467}, {0.047113498674150225, -0.22963959687766533}}, {{-0.033030691726427044, 0.05344812922981245}, {0.006165289875355807, -0.1357666002327699}, {-0.08104656903756621, -0.04663595921471065}, {-0.155941380645467, 0.42841243591834594}, {-0.08502096389522243, 0.09906429774592333}, {-0.006298059184673991, 0.042054001266757506}, {-0.19224217010294292, -0.3928715547308094}, {-0.0297104389529864, -0.11204302818706802}, {-0.001028238148199228, 0.1424366726656913}, {-0.25089834526793053, -0.4481994520993765}, {-0.0705536020803479, -0.12982800876269163}, {-0.016613749758113965, 0.12238990853427126}, {-0.06427169722773798, 0.015208693584930957}, {-0.7198166822369333, -0.1603140681435306}, {-0.2688829328648037, 0.22992811145903116}, {-0.02388127416382682, -0.22461652993357045}, {-0.5380053211531914, 0.5729433256219921}, {-0.12191898794156392, -0.009898501121529873}, {-0.006927606051573361, -0.01890923854815121}, {0.15838034413153185, -0.2840632607085355}}, {{-0.317825504794791, 0.5390918256934183}, {-0.082354785648879, 0.155265251586435}, {-0.28472904377587743, 0.28230300024759986}, {-0.41498439149267563, 0.6265180843906656}, {-0.5460864089154127, 0.9204020465728258}, {-0.08790955285431332, 0.21575907926058127}, {-2.8241778571920846, 3.4340582959065515}, {-4.160165028273202, 5.212661608098425}, {-0.9064424515327248, 1.047128392262977}, {-0.838166230789235, 0.9795257843376913}, {-5.633931741564313, 6.026121949564055}, {-0.08494208680051571, 0.14692579869267}, {-0.6688039685681172, 0.866686644139516}, {-1.0736990928593402, 1.0095232584482468}, {-0.2642072670725816, 0.3585880226929642}, {-0.1929206528935362, 0.1985076878413513}, {0.002691595394363833, -0.004975760208789278}, {-1.9878270508183866, 2.587762143853911}, {-0.01632542968271085, 0.0032555489264197964}, {-0.34962920731943714, 0.2775541055845203}}, {{-0.28832916878417125, 0.4528287305646497}, {-0.675814778038118, 0.7511721066262845}, {-0.008016174045691387, 0.01233976398504468}, {-0.37528712815226, 0.38130925762111934}, {-0.37524782456368216, 0.5084876624559269}, {-0.16834815063920638, 0.2435456900021005}, {-1.917077040463977, 0.610294855207945}, {-2.686133552619515, 1.6908534693657107}, {-0.5494710365003541, 0.2684131982323273}, {-0.7737563660671926, 0.6341940323010734}, {-3.883165254579558, 1.7588414673716681}, {-0.05999886526286335, 0.15707743213271205}, {-0.2696480357590313, 0.12015542284111773}, {-0.6671644966071353, 0.13073312542499568}, {-0.13102275993795987, 0.12098551871829866}, {-0.169675805662564, 0.06766126359585757}, {-0.0036656902804462392, 0.03533734555124819}, {-1.5536226439287348, 1.2164730776777732}, {-0.007902496051879553, -0.012193579079729644}, {-0.2100766413371745, -0.01729054348520031}}, {{-0.08859763293087769, 0.09217296099721466}, {-0.030130231667613264, 0.09018269525866747}, {-0.21328620440803447, 0.4948178638715064}, {-0.004518300995866877, 0.059887051718608864}, {-0.025431675927541357, 0.057311856489647504}, {-0.09064061570419375, 0.09779199067517318}, {-0.10204096532539957, 0.00536294181471628}, {-0.01639423688157439, 0.051295207850973024}, {-0.08719352227610766, 0.0374365166219549}, {-0.04646151440078852, 0.015376440117417985}, {-0.14940782414508605, -0.07760830404697772}, {-0.4537830342309392, 0.5960522252763205}, {-0.018686754326670656, 0.08557745407372037}, {-0.654535399884198, 0.4275708298743262}, {-0.17437533417599266, -0.014544304755957492}, {-0.320025385878693, 0.12625035536291873}, {0.0015595646783372295, 0.010274086171469556}, {-0.13168437829999632, 0.1470311869708399}, {-0.08785363940846364, 0.12695562691980933}, {-0.581708938860154, 0.48171076630556603}}, {{-0.1447822043772487, 0.019284223849673286}, {-0.014900955424086903, -0.02953250625712541}, {-0.2410146043314551, 0.46033029540216236}, {-0.03571902324708477, -0.016372636341106934}, {-0.04356673506539838, 0.002928601157549513}, {-0.22633195545220386, -0.16406246541131408}, {-0.06342930610020649, 0.02026981665243084}, {-0.029811907556147682, 0.07353186381166263}, {-0.1398055156540305, -0.02515899107267107}, {-0.0435731219812635, 0.03238803116411062}, {-0.28354072528845814, -0.23540031492638433}, {-0.4450343005074313, 0.489844686902009}, {-0.015991818106768165, -0.026341190808958893}, {-0.722464098064816, 0.34138314639180634}, {-0.15570154196711314, 0.04571232124477723}, {-0.24744800536319328, 0.2265586196811279}, {0.024613167982802518, 0.09268039134392098}, {-0.06597122873379166, 0.07811961346264716}, {-0.02842485936469405, 0.08848893159589738}, {-0.6045483315374255, 0.39463400969440626}}, {{-0.1448921496773834, 0.1266400625358126}, {-0.7724969599640528, 0.9641890851859628}, {-0.046254693836864424, 0.13365472441457665}, {-0.2369884375622164, 0.0714456462318971}, {-0.20136890294434684, 0.16570250361036032}, {-0.3224816960694331, -0.08572927434986086}, {-0.03170941452005478, 0.07336847677941791}, {-0.11358383123458582, 0.21294627616361542}, {-0.0007485407120821417, -0.0011651258793878945}, {-0.02502198313788796, -0.0005625807725330449}, {-0.017007007766753242, -0.02594018644526803}, {-1.0645626515775757, 1.1273829538588733}, {-0.04839989239498999, 0.003669395392450471}, {-0.6433301182437365, 0.33671898745503104}, {-0.19095224530932506, 0.057777755966583896}, {-0.27326510964178613, 0.11585852220882974}, {-0.09906563157519249, 0.11518122990551952}, {-1.757099117066127, 0.7447230968625711}, {-0.3765789428430568, 0.2260266723447855}, {-0.3456885069002587, 0.46323188354957634}}, {{-0.16611112815799522, 0.061236706402439}, {-0.0591623409438812, 0.1474203375274776}, {-0.8012561083046605, 0.875345265047957}, {-0.24180018168581335, 0.06410008387752583}, {-0.18021674291333714, 0.18636317661554297}, {-0.4019954804897749, -0.12946620711360304}, {-0.024679283317735994, -0.0029049553164270277}, {-0.13319859649616542, 0.18963888973433823}, {-0.003274769664064055, -0.011000629863254514}, {-0.02084076208603933, 0.05496711050548371}, {-0.025216581296262395, -0.061765519719538184}, {-1.1111399151790131, 1.0778630737362722}, {-0.057615660244146404, 0.019340925706205995}, {-0.6285798282646451, 0.44144966603964264}, {-0.17496908834887234, 0.13437937270450714}, {-0.23112705902696723, 0.19733161673198996}, {-0.4668319510822229, 0.41582435109318505}, {-0.33356399444499185, 0.5433686940412416}, {-0.08053936818010242, 0.11198521617796539}, {-1.8036011425521623, 1.2854650415078774}}, {{-0.18855162414858004, -0.025006391471603606}, {-0.7333686002594121, 0.6463454312440429}, {-0.10028624910279574, -0.11424076809892256}, {-0.17685376439999276, 0.007084143892141362}, {-0.05977359853636676, 0.03563547030362516}, {-0.38148206437902, -0.2009867778284677}, {-0.025195368584484287, -0.08863405044571161}, {-0.052947627850041805, 0.05252352307936767}, {-0.05224313584608213, -0.04196572371823114}, {-0.2426989926490156, -0.16655960878955287}, {-0.06493255980667025, -0.14145084272616326}, {-1.063180344252315, 0.6564953540995775}, {-0.035732671628640744, -0.009591713241244457}, {-0.1395281452875492, -0.01289615693108985}, {-0.06991736983978883, 0.10793153537912674}, {-0.22559446574856112, 0.14010220217042516}, {-2.2764076613769784, 1.3121903535083208}, {-0.48519332507172797, 0.681088930859983}, {-0.17041831383474468, -0.05991551780348958}, {-2.384093823668466, 1.3697881779733045}}, {{-0.19467465485699478, -0.2472276125795224}, {-0.7205271732883454, 0.050489503276744944}, {-0.10911586913207073, -0.09389485724355522}, {-0.18907147440824332, -0.14320933129529037}, {-0.06105099480328734, -0.09743165629791772}, {-0.42981286316552636, -0.35338568396514697}, {-0.029616002907792885, -0.06441502639709487}, {-0.06936358228041684, -0.09795861513040657}, {-0.049034483107831546, 0.016042822478464166}, {-0.24541846125142988, -0.04164898079848694}, {-0.06321189907635281, -0.17472399113492987}, {-1.0907430038848311, -0.0577940973550238}, {-0.04274713263723334, -0.026491007250602897}, {-0.12208531894424607, 0.13445876608248725}, {-0.07407022986395558, -0.05554743254686173}, {-0.25844361930288756, -0.07272140317756322}, {-2.276169219047068, -0.622936277918908}, {-0.45890698092591026, 0.05811443421950069}, {-0.24646422156017156, -0.1085771599107112}, {-2.40251105631308, -0.10441985152692969}}, {{-0.18936061012746627, -0.2641815532870444}, {-1.3246462008575506, 0.012721862889574435}, {-0.0185208006213785, 0.06070140021260696}, {-0.24350560377835362, -0.1819566095963534}, {-0.14877917325419146, -0.1551830036904574}, {-0.28619222240993863, -0.44281786773798787}, {0.02515137409727227, -0.10349026406076109}, {-0.10453777511798999, -0.2531758233229398}, {-0.023628422221529333, -0.0034589377090300044}, {-0.026255705909648493, 0.005754360919932512}, {-0.16378524247754153, -0.30046388923653683}, {-1.181349547674678, -0.08985387709179776}, {-0.013851041240075468, -0.03871531051404315}, {-0.04176887914163489, 0.04918909153237147}, {-0.03932390891169476, -0.05804628556370485}, {-0.0660818625003886, -0.027609297076469357}, {-1.4360423100581698, -0.41757186871773677}, {-0.2645207502042135, 0.09293788309650375}, {-0.06023756556711727, -0.12381104220882298}, {-0.8038297533981923, 0.06564678161066716}}, {{-0.21449427615729574, -0.3828182533450585}, {-1.3437856271826876, 0.07450019264597948}, {-0.029732147179213568, 0.06373300622116737}, {-0.21621752267614341, -0.09874152339931792}, {-0.13357982957385006, -0.13513649187226914}, {-0.26477192405284955, -0.276675839854187}, {0.03443149978663994, -0.13217563465248364}, {-0.14912124325286782, -0.4522964787816614}, {-0.03280613151132697, -0.020740411567151944}, {-0.14103924684558844, -0.3283679780805177}, {-0.023310176440162998, 0.018157402336162982}, {-1.1421818922815432, 0.037465173709040026}, {-0.025096464627555864, -0.059875920569409755}, {-0.04304117682790244, 0.057980879645098196}, {-0.04445166938438527, -0.13487194528737861}, {-0.0717834430441913, 0.016311234869804715}, {-1.2968971947452212, -0.1110013050108836}, {-0.3051192779546872, -0.05132176518673874}, {-0.08889788156069368, -0.04896582249285682}, {-0.7476930245845759, 0.39925300557181637}}, {{-0.11112848047715967, -0.32631755020179276}, {-0.8761395367549133, 0.18624097912185195}, {-0.01246447671608708, -0.008092693796678731}, {-0.05563625662966808, -0.07076795237447424}, {-0.07757754076114201, -0.08895611473038137}, {-0.0592724419573887, 0.2308446427655266}, {-0.0018946392335695231, -0.0167134212476204}, {-0.042994503203124146, -0.12952879315025764}, {-0.03545567518012677, -0.015047555282229678}, {-0.09786568998512989, -0.24190709649210795}, {-0.03360131955163022, -0.007901135409793553}, {-0.8982813588661842, 0.2758540563006865}, {-0.03326494004291163, -0.012957300846068302}, {-0.006887334400477573, 0.01613058429294497}, {-0.1531189917672734, -0.15392327091389307}, {-0.14932450932360597, 0.015375526828709796}, {-1.4710999218252527, 0.2276632331359743}, {-0.38881004116309115, 0.10564589615705455}, {-0.08726732889538719, -0.00718522760232819}, {-1.0007860222349958, 0.8186355051201586}}, {{-0.13389898252835988, -0.2954795708616477}, {-0.01696055095867358, 0.03768629861254947}, {-0.8920803725898833, -0.34784445576557277}, {-0.06254361885668724, -0.0538567629789973}, {-0.07733499691908442, -0.11714375845695982}, {-0.0016720488105408352, -0.022671311302178556}, {-0.05514611631463185, 0.19232436625035512}, {-0.07065097297361542, -0.16593499242179846}, {-0.10746196325212591, -0.1645982990778635}, {-0.037067990336873566, -0.029145950162793637}, {-0.042323318238280186, -0.03093126028259678}, {-0.8749896458391031, 0.046230223725568356}, {-0.04447413157024878, 0.040490204066088754}, {-0.012142789660254753, 0.030773186741130977}, {-0.1540941083774104, -0.15241880618980133}, {-0.1969836087945499, -0.04558659385500323}, {-1.396665089647253, -0.49534534321485535}, {-0.2505311616549266, -0.06474483721414134}, {-0.11386003681540795, 0.13528042949661415}, {-1.0618898299323647, 0.7596020955271438}}, {{-0.0031510023480235006, 0.02880849034144963}, {-0.13034476748344165, 0.2398641161533919}, {-0.6003164206346211, 0.008545044061347165}, {-0.02612848565709868, -0.04052494887711956}, {-0.14263152235902607, -0.02415535148195507}, {-0.024813305346928466, 0.04247951368473053}, {-0.31349902691532355, 0.6142711685640281}, {-0.07569888335934977, 0.08189215722989046}, {-0.03839263057767318, -0.019150718037247695}, {-0.18604914448651916, -0.05838188711526773}, {-0.03569221212949298, -0.023370879890983125}, {-0.8356011060789039, 0.4988360993443053}, {-0.02957740817236225, 0.06503682326196214}, {-0.09061541063251609, 0.12443968885191098}, {-0.10908586280430706, -0.06587772346089936}, {-0.13101722083413558, 0.021746176466029846}, {-0.7390330087445065, -0.12311963287756034}, {-0.18562896785313374, 0.16340114185964638}, {-0.05974052283748968, 0.17871833883129046}, {-1.1384243366572768, 0.9428071841556978}}, {{-0.039335522099452985, 0.1684492961190349}, {-0.06865711066424698, 0.23928625114606167}, {-0.33985488088455845, -0.11333305028539367}, {-0.034567257340179854, -0.010860301751607132}, {-0.08812079524372006, -0.02813173425793961}, {-0.08311943124750755, 0.07428031906290092}, {-0.4734093438265683, 0.9066135968168342}, {-0.134130565716116, 0.1326051499357674}, {-0.10582580156987137, 0.14194627886570108}, {-0.15950087726869583, -0.12249714768208109}, {-0.03234886244556822, -0.05830146580590479}, {-0.5488870438969768, 0.3082238691251349}, {-0.028203086292458573, 0.08904150383064019}, {-0.17175729770430745, 0.21829847417010378}, {-0.0646513846363814, -0.04885784952289578}, {-0.12052788507280777, 0.05399855225142593}, {-0.4473695556271814, -0.14841935360999226}, {-0.04272728803123256, 0.09768332394082771}, {-0.041505150592334256, 0.10838187709676472}, {-0.9752948621914992, 0.6575832247580294}}, {{-0.04133576043257431, 0.11915084160547626}, {-0.02595929953683526, 0.039598701026627235}, {-0.47543986031410185, -0.16487450714824717}, {-0.013120835152244381, 0.0059695136826225514}, {-0.024127752546069865, 0.028295202886256563}, {-0.012056035175434368, 0.065994140926516}, {-0.30153413535890294, 0.6756440869352232}, {0.010177013084216018, 0.02489082213521127}, {-0.027516661811255796, 0.15762942361775978}, {-0.057587118127336495, -0.11626359700577679}, {-0.0028390777826048444, -0.07421875526311385}, {-0.2310357754602217, 0.1904513732058123}, {-0.0032870310478056042, 0.0188754894964371}, {-0.08805249408270961, 0.1789251386922105}, {-0.02705731061053257, -0.07005765663417952}, {-0.023224722204670756, 0.06671059311299236}, {-0.2916737526447886, -0.2041264022224208}, {-0.030893141754150304, -0.0542026243043228}, {-0.1133314138776052, 0.23814061674184606}, {-0.3143723442432237, 0.2572481496560484}}, {{-0.15991271769578835, 0.40395132626278474}, {-0.18874526501602618, -0.08182860647395053}, {-0.014144049301823135, 0.09311820235798444}, {-0.018947598822627778, 0.049636460894347305}, {0.0007519651965426185, -0.014812071961007336}, {-0.49246690832650775, 0.9782907020207432}, {0.0009431454936705691, 0.11938463228803481}, {0.031026591753162913, 0.20331748302347874}, {-0.07844195048268869, 0.40619490419462556}, {0.008635926623896449, -0.052086001968460166}, {-0.06596405028550334, -0.1470864340285813}, {-0.23649235628689927, 0.5084947647862711}, {-0.01285806375595078, 0.06335272296598968}, {-0.21610862114269414, 0.19805237186484861}, {-0.0006332714050574992, -0.007004022282718158}, {-0.035540032364764884, 0.12478814882698148}, {-0.2640808349925332, -0.14163224232396426}, {-0.006874105451472735, 0.034289634032273676}, {-0.03204931015754123, -0.11843364787768379}, {-0.5173065890897062, 0.4781746220905181}}, {{-0.07204650630113792, 0.410750264375544}, {-0.030237018540266416, 0.08475782123871219}, {-0.33964283406252654, -0.09869257768446767}, {0.001302704216539846, 0.09619818275143807}, {-0.002727696415551025, 0.058816214084678055}, {-0.47624651942684754, 1.2069369738118547}, {-0.01521536959451337, 0.1378074080113587}, {0.015328143849014278, 0.21618087209868714}, {-0.06440460664604877, 0.4911614186672534}, {-0.012490649981788433, -0.02902849486648526}, {-0.004620741736641875, -0.02071783958212922}, {-0.4859719678857374, 0.557133531935925}, {0.0031139183129885984, 0.08303239837089328}, {-0.07304783073412566, 0.19197957540562924}, {0.005813651964302359, 0.001994048057545276}, {-0.012816227840821948, 0.11691473213337819}, {-0.2587156050706623, -0.26000055334131833}, {-0.09346764589627235, 0.08674693482415942}, {-0.00983715922600999, 0.15984022762829547}, {-0.3256879262447808, 0.5111874158134436}}, {{-0.0900112405702644, 0.42732265796587016}, {-0.32212064760115966, 0.030438838115508973}, {-0.013788710110964083, -0.03163633991223403}, {0.0036341498255959993, 0.0813532542227388}, {-0.0070641991279535975, 0.08154863203833315}, {-0.45508108657827506, 1.1501800266007813}, {-0.012401804175434974, 0.24621860597017767}, {0.020311641665924626, 0.35042169494865094}, {-0.008510730451554763, -0.039283535377153636}, {-0.07498422500811465, 0.5901852225084562}, {-0.023475586452731276, 0.06087614072637235}, {-0.44504645298511425, 0.38834041386151014}, {0.0037603229127390015, 0.0655754671355936}, {-0.08541275668283548, 0.15115259598663716}, {0.003974915897172255, 0.014596457578408203}, {-0.01799372517151749, 0.1148066230294033}, {-0.26558931907237004, -0.12564621949170882}, {-0.05300961007917392, -0.054942333569519344}, {-0.00008561826071871222, 0.06197067639008525}, {-0.3419172797286323, 0.523459978549862}}, {{-0.03298521362628282, -0.01396981040555043}, {-0.2884694304564736, -0.02816996857150203}, {-0.07047869370590766, 0.1306913949935821}, {-0.017639144921336745, 0.07744491030893849}, {-0.6021095733359219, 1.0943909572143893}, {-0.07080128700495714, 0.19496584934357925}, {0.0024543579991631627, 0.11286743243835494}, {-0.0075276328717068875, -0.02004175300051334}, {-0.01683111693372759, 0.26963158205645954}, {-0.004712992270864525, -0.02028309630639935}, {-0.11232138053058255, 0.4559961334523225}, {-0.33522397525837416, 0.31541168584245416}, {-0.006235167678388358, 0.04280835538628111}, {-0.01942735477130677, 0.0941705082641201}, {-0.010478989355444942, 0.06062549469066131}, {0.0007389733226029886, 0.027020787298077237}, {-0.2562747566459065, -0.18170145231901863}, {-0.05087119758575179, -0.032113730540591176}, {-0.03553975052248748, 0.12301552167025033}, {-0.17974592575697862, 0.35707414184869524}}, {{-0.12139747897563599, 0.43364907968236605}, {-0.3383836440652808, 0.12408952184491776}, {-0.007664835840229249, 0.027042852350563657}, {-0.04529193513798847, 0.10677655215851342}, {-0.020344317222300325, 0.09606851901092231}, {-0.6422731653087705, 1.0980116757085427}, {-0.10706860320062445, 0.2265675013855173}, {-0.028743670276955104, 0.14741188437281771}, {-0.003114630620842152, -0.008275308685836532}, {-0.052006670061157945, 0.3255870167130239}, {-0.0017527623123519793, 0.040401975045053544}, {-0.219871488523866, 0.22804041258226887}, {0.000252841036592002, 0.009102264448482689}, {-0.028365230036506713, 0.07790444405199924}, {-0.045005680020366645, 0.13135621762878566}, {0.00038805009382361893, 0.027871140874416556}, {-0.22325317291362978, -0.16553474440045302}, {-0.012725750412057627, -0.018287490064636962}, {0.0005374409457168296, 0.041532695906701986}, {-0.22120469610049148, 0.417259870813853}}, {{-0.25240221217775993, 0.2288296639095991}, {-0.47314989029669496, 0.0258409809083269}, {-0.06123415392042031, -0.2514304633325832}, {-0.1362565666409619, -0.03366707841987611}, {-0.08468729331527464, 0.130945924055381}, {-0.8949882548447526, 0.20380495592958547}, {-0.1512614972868792, 0.08977337438741112}, {-0.03783881906202556, 0.032573975651566764}, {-0.008703258605541636, -0.029663147953505536}, {-0.07099838607535225, -0.15962514489085067}, {-0.13230818439801426, 0.26498197710527877}, {-0.3267480636509321, -0.052956806746345994}, {-0.08523159845910791, -0.10272177196096205}, {-0.04054812166952917, 0.04185380591196033}, {-0.12968753373666, 0.1659035087416502}, {-0.023407154409206515, 0.03362826359672138}, {-0.30092957402001336, -0.11954831446644562}, {-0.11131678488247654, -0.2608595855767026}, {-0.056326676491326326, -0.0627679071946667}, {-0.2905178684806454, 0.19888363094126948}}, {{-0.1352695697952202, -0.020456414776407725}, {-0.6713210802670617, 0.04521875076709439}, {-0.10971130356758683, -0.2736367997258768}, {-0.26012843652036677, -0.13096914695729786}, {-0.033847971379999064, 0.024415979655548023}, {-0.6559448717168712, -0.10785280530386587}, {-0.03130461411907975, -0.016466669543633333}, {-0.059086068788872015, -0.055596545181135694}, {-0.006542121943723294, -0.023318088647597254}, {-0.270470528379975, -0.35906408482633934}, {-0.07826810082596149, 0.03920841815798363}, {-0.028824506088705494, -0.013789669576253345}, {-0.18356587867461355, -0.14553855694340706}, {-0.038546535503651655, -0.0007874761390159668}, {-0.4384479782637798, 0.18642034486384101}, {0.0005058868659738871, 0.004592161599608438}, {-0.33190139452482853, -0.006363664909850627}, {-0.012423555794780007, -0.0745635783888514}, {-0.02107532830305588, -0.05840504434699129}, {-0.06081199214634889, 0.05255794016991512}}, {{-0.41096305399499694, -0.29165084954098136}, {-0.5830103021119409, 0.19452109599542516}, {-0.11326747528513892, -0.39756426693438407}, {-0.21837369685680993, -0.2002848438680836}, {-0.1928144165986376, -0.004421696877837075}, {-0.8559856907761365, -0.5337366803365919}, {-0.17996927336167456, -0.011473391630312342}, {-0.03360106340179399, -0.011401962494869196}, {-0.0014538521039574, -0.004502340001711387}, {-0.17452212632903988, -0.3013397224978072}, {-0.2707484302799331, -0.0377505665842884}, {-0.026983176995577195, -0.03238247853334713}, {-0.19596775606187614, -0.2506206559231233}, {-0.13482068922782253, -0.026837658966826584}, {-0.6285908833163671, 0.28909836611028805}, {-0.024381512240230753, -0.01507597131248703}, {-0.2702487544589963, 0.09566106450033385}, {-0.023880067898288112, -0.12389878893201894}, {-0.06827685981306562, -0.23790643567555514}, {-0.14951013044078754, -0.01615187175274217}}, {{-0.03844854509198117, -0.22696702250907086}, {-0.2690694261987655, -0.53192839598498}, {-0.38500040812136005, -0.0670653930543913}, {-0.11022086988361238, -0.23038960804729544}, {-0.0354152571158354, -0.07417870923114224}, {-0.025861526487552813, -0.40435485203289995}, {0.05255514636769236, 0.048914078328045674}, {0.031190535639944138, 0.04999186534872689}, {-0.1558329601834962, -0.11308075410318623}, {-1.0190045785226969, -0.6003200355247215}, {-0.22387545246824078, -0.08446852278514758}, {-0.11617959726086269, 0.06285428968528381}, {-0.20640044714149555, -0.3133913041831984}, {-0.19994757192409482, -0.0934021478223474}, {-0.19549845517580489, -0.05829640150096713}, {-0.03176892021715538, -0.07320641249897243}, {-0.04649920050425103, 0.0048872167819771885}, {0.0014697387552917937, -0.005164954241875696}, {-0.3861256260640842, -0.5001784156746896}, {-0.07237650685248259, -0.032522532144110605}}, {{-0.07887899088169008, -0.21210984393802756}, {-0.06076423288886332, -0.08044090528141137}, {-0.40140953520653166, 0.26335577098403845}, {-0.05203517626329861, -0.1648997994431891}, {-0.07305530679041837, -0.050438187950825636}, {-0.05799394616610567, -0.327318551986395}, {0.05381414051049316, 0.021761973623107854}, {0.04211536862748007, 0.05205214997700787}, {-0.08301396671389578, -0.028076799295883883}, {-0.28459944906623214, -0.03348494163836876}, {-0.43030604687285195, -0.2231398530144215}, {-0.054282601592241686, 0.11450505511112151}, {-0.03599162629721863, -0.12930318605531368}, {-0.1591623596905754, 0.04632654987663764}, {-0.3218472540284996, 0.291571525192175}, {0.01343852677030337, -0.017294453013024666}, {-0.019032117161826012, 0.0790784788535303}, {-0.026332974419037536, 0.1680276573901193}, {-0.12578179898815423, -0.28863844550131923}, {0.003564173122838299, 0.08730894616046675}}, {{-0.00006150045514994945, -0.022002442988759783}, {-0.2672188418338205, 0.23075022470686293}, {-0.00494904516991191, -0.05242273076954887}, {-0.09613766018599029, -0.1566195562535701}, {0.008057802123655243, -0.022772983110785235}, {0.05824584831710253, -0.1864561578400655}, {0.01187937862785005, -0.05524227491973424}, {0.07597435396892428, -0.006782711718387556}, {-0.020049697640927493, -0.028856559326173665}, {-0.23389017306261697, -0.16331044431792333}, {-0.07124613598657392, -0.06841455999281909}, {0.014827648815022246, 0.011114712472657462}, {-0.04700706716495107, -0.15468027075091656}, {0.03238754246922203, 0.0799154544482436}, {-0.34292361682056555, 0.6124161991715305}, {0.014902068550011159, -0.008552424424934217}, {-0.009901732239061767, 0.008172176229373041}, {-0.06920270243619203, 0.17298454338166722}, {0.009402572054287343, -0.07363849155922808}, {0.011311507481471203, -0.01342349134700879}}, {{-0.04289117998824657, -0.2730447406497001}, {-0.5824325765822945, -0.05458264207645254}, {-0.015196555095177573, 0.08680941379876381}, {-0.1516679670592282, -0.29671598160298446}, {-0.04657651580058909, -0.1557816819601689}, {-0.012797609117953615, -0.5080020663137618}, {-0.11385015924795668, -0.30503078910703685}, {0.027347768823823337, -0.3546098359921518}, {-0.023942220606387937, -0.025395454755335185}, {-0.16090626194301544, -0.051729957856724046}, {-0.22144198214688024, -0.6107187383023122}, {-0.04537516701788066, 0.027620228489967008}, {-0.07602602747864023, -0.19456764522482592}, {-0.12788570593092236, -0.25180555959917844}, {-1.0558782515430913, -0.37701856695664404}, {-0.03098354573940955, -0.1493015400844292}, {-0.052793864255851176, 0.019183178566783393}, {-0.101799329810346, 0.14922459099024146}, {0.004440810460585651, -0.04105999830941244}, {-0.020742981755193395, -0.2022222029631615}}, {{-0.06642198511273319, -0.20191586596619981}, {-0.4838352916818395, -0.0578915577499995}, {-0.013794391823907334, 0.011115174881636783}, {-0.19323959359682952, -0.18172385071389752}, {-0.016072910026757474, -0.03372188575426641}, {-0.12000458085749019, -0.3361100788676362}, {-0.15177672015247776, -0.1184495329300303}, {0.01624954273562426, -0.05668370589475638}, {-0.11889988575124358, -0.0959828934164458}, {-0.6735736848544754, -0.39348238553431625}, {-0.09737977658858449, -0.11268333824965739}, {-0.5112383887067491, -0.16507330064598902}, {-0.4558483983389223, -0.3831174207885625}, {-0.31431597621189233, -0.21258415189426433}, {-1.6035184948118881, -0.5680158004911094}, {-0.11144152994999083, -0.1341782757167858}, {-0.14497346954332896, 0.007362781814749392}, {-0.13155926761859882, 0.008135599523382143}, {-0.011234800783912903, -0.003050809367384987}, {-0.03830378336515593, -0.004375575456865477}}, {{-0.060257286480529464, -0.2001723450592204}, {-0.5165957235142726, 0.023922586679391584}, {-0.02036019971827316, 0.023068489819024166}, {-0.17991741433563724, -0.1744411915542778}, {-0.019539940067965313, -0.03373075634055561}, {-0.10233919931762817, -0.34789884616274847}, {-0.13544688698223734, -0.05583877154663723}, {0.019886079339201487, -0.05165353166751108}, {-0.12622356509598034, -0.06574875595777141}, {-0.6665927406628622, -0.35763362167165624}, {-0.07637741184349464, -0.07771249365174482}, {-0.5083684851534882, -0.048706442410214296}, {-0.4597467599807526, -0.2861647961217922}, {-0.13216962356017004, -0.1339215527328069}, {-0.12506543546215476, -0.013672061238988991}, {-0.12281347991867686, 0.03870697288065777}, {-0.014898165830015714, 0.0031706487366259454}, {-0.019562928496080538, -0.032721781728725155}, {-0.3280684914417532, -0.1476631474635799}, {-1.6774267969154328, -0.2493429892515439}}, {{-0.04239804494583992, 0.11665799791151887}, {-0.2996750088613415, 0.029655292388907746}, {-0.0064000782849298055, 0.07887430385775714}, {0.009380026590616798, -0.05361637299920164}, {0.003500491163636475, 0.0004925026316443806}, {-0.38450436639902097, 0.10163321403134722}, {0.591070798208516, -0.6457716513375855}, {0.9196286905912245, -0.5931885366859088}, {-0.020088386580893416, -0.004872324847949101}, {0.07438073224735896, 0.04632129620810634}, {-0.0373424748960876, 0.005438401803865366}, {-0.16381139125197444, 0.20217085787012712}, {0.009344615018399675, -0.019042496282576923}, {-0.02304609484166925, -0.0013686657836277532}, {-0.24841512366139767, 0.35146423935587306}, {-0.01314233462937445, 0.0036805964578783944}, {-0.04203251797002594, -0.046249585091984305}, {-0.08272935339871339, 0.2001218071068374}, {0.005375379508644874, 0.08352057739322712}, {-0.05679709258326784, -0.03490537901296562}}, {{-0.05866709846352053, 0.021364787556362154}, {-0.038225572224283265, 0.10541691520379853}, {0.010821089470162767, -0.08860208074570444}, {0.01199018991217985, 0.02313306034920382}, {-0.06521366729080676, 0.050051983200163096}, {-0.003516920763620747, 0.22475447132088838}, {2.099077735025917, 2.3937370972168934}, {3.2172642165685366, 3.1725020350173523}, {0.003097615512712757, 0.0015098679421455033}, {0.2697655642526503, 0.03330764458590369}, {0.32107377904096135, 0.22341733009723783}, {-0.07843948396611586, -0.01618797239208293}, {-0.026419310799805848, -0.03182402302959234}, {0.00650989350925688, 0.0008808699115681028}, {-0.013683137967032591, -0.04975807897630549}, {-0.0293198723726543, -0.02672768771058036}, {-0.13247327839464784, -0.0028737250783390806}, {-0.1494909024934115, -0.03808348495494684}, {-0.013188194610593349, 0.023133878315098957}, {-0.11408263743244976, -0.047782127707238595}}, {{-0.010402100845036297, 0.06469175651621352}, {-0.7934696770026977, 1.0913335861237619}, {-0.058921935041341536, 0.10617881136557412}, {-0.003776082465271488, 0.016179090004980915}, {0.0014577888479792632, 0.0019433312206237306}, {-0.2595510147068344, 0.8301077463883285}, {-1.4631099132666134, 2.5223975576528037}, {-1.546544182172835, 3.6361660097263573}, {-0.03180118337778718, -0.006112241445409709}, {0.0665416171416114, 0.06115608315067347}, {-0.3501297140922583, 0.29347623728514616}, {-0.3857613122668415, 0.10367396640727627}, {-0.013979144447374529, 0.041209982205584986}, {-0.024762908669285873, -0.02261787474730137}, {-0.8389937778614636, 0.8184727066806426}, {-0.011240528308255799, -0.03814856946439509}, {-0.11954958031820596, 0.0026731053652427274}, {-0.20242602123941225, 0.05085087445283194}, {-0.019208001476869793, -0.03443359364466699}, {-0.13236194333286622, 0.08603370373756397}}, {{-0.05962081936988282, 0.17526192165086407}, {-0.5524556850307049, 0.2666901591389397}, {-0.06510920638908883, 0.13261967875722935}, {0.002696742687758326, -0.006388501162270728}, {-0.005728232616205773, 0.010456973769267222}, {-0.2788571519214715, 0.6520742030163507}, {-1.092191443277995, 0.21187811210038687}, {-0.933717151295396, 0.5873127261786167}, {-0.0489555567219795, -0.003675195573180646}, {0.0027891914213025075, 0.020666713639237277}, {-0.4439284724628985, 0.05282906992830033}, {-0.5898903506517822, 0.5248784729065044}, {-0.03385459621492329, 0.018969516333409604}, {-0.012384514301357516, -0.04722164084554373}, {-0.7614288720185974, 0.4189227636821573}, {-0.05148764423838766, 0.08491949594108737}, {-0.16461049060131158, 0.07688426611227396}, {-0.23169912783660843, 0.24524958232647162}, {-0.024912775838814315, 0.06106354096229703}, {-0.18205386751088287, 0.2766088386593903}}, {{-0.0072429224053905394, 0.056925059228435826}, {-0.450551258147597, 0.22682188604358092}, {-0.023152693418697683, 0.08401081611993362}, {-0.031061658488609735, 0.0036922606814854333}, {-0.0014196554878917892, -0.008309628712580477}, {-0.6955582009167663, 0.8370000694703991}, {-0.4971540734093512, 0.13520714639747702}, {-1.0547769149152564, 0.5052267115878}, {-0.08496620194579996, -0.006175405958473374}, {-0.02459877743020931, 0.09267076788900795}, {-1.0567054389914787, 0.06312567043732535}, {-0.9187220546108033, 0.7380482251850996}, {-0.013938550521835241, 0.008841595656504652}, {-0.043398867572693386, 0.03135218697514127}, {-0.5093974663585911, 0.3686296050653934}, {-0.0171100253737759, 0.02852331943944293}, {-0.19930837453972056, 0.09884133677148191}, {-0.22993217244046907, 0.3540404867962809}, {-0.03734904953896568, 0.178028958547201}, {-0.05599432746394163, 0.1395889280154741}}, {{-0.0153072806053985, 0.07790132335703323}, {-0.28494127751847287, 0.023621038521916115}, {-0.02086171120922049, 0.059765207423674464}, {-0.03362987157303342, 0.013622546401467789}, {-0.005380461063995763, 0.027234532578778847}, {-1.1012109723359953, 1.2335774673195778}, {-0.29254468951976437, 0.004880139128883635}, {-1.3227046702090988, 1.0563563203718869}, {-0.10272408075267156, 0.03124838203856726}, {-0.11380627048664788, 0.31824891433968283}, {-1.1358150732880963, 0.42013120554252015}, {-0.9887733884900628, 1.0516127155943074}, {-0.0210666156958429, -0.02963926819821152}, {-0.016575615720224864, 0.03417877459310417}, {-0.2308354712356929, 0.030015687522594064}, {-0.17847824802101717, 0.25702586124136784}, {-0.03682150426936378, 0.17183761815160348}, {-0.06311890257380508, 0.1328060051651257}, {-0.03323425720335679, 0.0229896431568553}, {-0.42006119256884167, 0.2405926254499219}}, {{-0.0028799310482012525, -0.0050899467210619165}, {-0.32466462628907167, 0.06381203981054119}, {-0.05677284538232584, -0.041455902306284466}, {-0.04384672732930574, 0.005047990213576946}, {-0.021578681946019848, -0.05286219766776241}, {-0.9148106273047207, 1.1168157679170145}, {-0.20283202901098016, 0.010563358652134217}, {-1.6881535863833181, 1.0814423451139843}, {-0.12072812605811423, 0.04031614330682927}, {-0.17404688439686933, 0.35571519808916957}, {-1.6727625689354189, 0.3481391967387444}, {-0.7149864676100035, 0.8540915239184679}, {-0.011867820630017279, 0.028118751997056747}, {-0.20275352260841886, 0.07327696218785489}, {-0.06885944842377677, 0.14142952856275687}, {-0.05517236239617719, 0.03238650564959419}, {-0.22919258393070358, 0.06281410271437157}, {-0.08469198204969401, 0.1981172646029718}, {-0.0959811910871606, 0.229029742906596}, {-0.044470075481740146, 0.1050779697846918}}, {{-0.00043444974235115836, 0.0015276129212297444}, {-0.18361732605747255, 0.00308355445762474}, {-0.10166803412516047, -0.15266058129260138}, {-0.018809712380152954, 0.008479987863372335}, {0.00021831155937293318, 0.003422576328693421}, {-0.2244622471973419, -0.02776543171097924}, {-0.9021007819463407, 1.0273847018245148}, {-1.4571972176279, 1.0285481163724843}, {-0.3112552855800632, 0.5625709525781868}, {-0.11588551977150957, 0.055361661448283445}, {-2.2426090953068543, 0.7261845014603964}, {-0.8687770669490501, 1.0577332260882986}, {-0.01187805562661731, 0.02968542059268276}, {-0.19024860016839368, 0.05911380532588144}, {0.007363629602551507, -0.017893669262289844}, {-0.04959225866760585, 0.03314998340265885}, {-0.09501109682138603, -0.03111741693260846}, {-0.016547965393906794, 0.08222948339585555}, {-0.10740245333677752, 0.25727131144227644}, {-0.015244423945957361, 0.03647479994563102}}, {{-0.02068191733214695, 0.07086169214912501}, {-0.08248989292904334, -0.09056413163931148}, {-0.26621550523123444, -0.023577869122625623}, {-0.07673727072282202, 0.0027262803289337563}, {-0.009746142364235466, 0.005560486691328593}, {-0.2599795715039868, -0.07490058834721483}, {-1.281270119054446, 0.9173015039905518}, {-1.7915616058511805, 0.8324780176311456}, {-0.6384887242849178, 0.4661423511487293}, {-2.230114531159611, 0.49142323469397975}, {-0.2991473444960357, -0.019479794336040576}, {-0.6692040086262214, 0.8964360458535585}, {-0.007672410282607421, 0.03397994168253353}, {-0.37312396748060095, -0.02448567799257704}, {0.004317960519933305, 0.012792623769733502}, {-0.12564890166206277, 0.00919516635890643}, {-0.31808865416269994, -0.21247530683864502}, {0.002555466013712215, -0.006354469866764149}, {-0.18852894743154672, 0.23445727581880607}, {-0.07720750918422367, 0.005780514289504626}}, {{-0.012083221634042993, -0.0283185475944476}, {-0.013163025871815287, -0.002324559105258757}, {-0.33362145843422564, -0.22941103901280518}, {-0.08521583532886678, -0.006488872209822402}, {-0.06027142972121177, 0.0516124344950397}, {-0.2380939065542837, -0.146444875625859}, {-0.83717784603388, 0.6163156388451628}, {-1.0724063634429277, 0.36299918061094816}, {-0.42177605044032856, 0.367306469223442}, {-1.9421771259139888, 0.21067854205961142}, {-0.2667177772767984, -0.07152216954516433}, {-0.5417930832649899, 0.7427005025987354}, {-0.04046967410729202, 0.08418962060940995}, {-0.3381036667440272, -0.07836844381747883}, {-0.20169175267075082, -0.049918515879757}, {-0.1222129379715413, -0.046487732566077036}, {-0.10383054573102293, -0.128411872888579}, {-0.06557345764158978, -0.1931338504273325}, {-0.13204691010089958, 0.1841449058751229}, {-0.019101419952489023, -0.07919475356086188}}, {{-0.0018814603929419864, 0.02778264381753033}, {-0.14770351099410592, -0.049163262227852944}, {-0.00036505308098335945, -0.0051657395222593295}, {-0.040832898290058026, 0.015350022949145052}, {-0.021535279054194684, 0.044289926726379866}, {-0.08059252933917443, -0.013026025818253208}, {-1.0210981336760467, 0.8057676738437567}, {-0.39985014643145267, 0.8078807450362709}, {-0.2433196419008995, 0.539813246676033}, {-0.9703086435421833, 0.6165266335937734}, {-0.21186821113296242, -0.0037052156575509165}, {-0.36858674976261996, 0.9280971097716311}, {-0.139298969706411, 0.10133859732274199}, {-0.3465688412409282, -0.12798003619814285}, {-0.1631585058793242, -0.01535208478295102}, {-0.09729462266633737, -0.027234952005381674}, {-0.12946268136902406, -0.21195617230210492}, {-0.13879341111060475, -0.25473972027567343}, {-0.13741345231899738, 0.24496574559527065}, {-0.006665658744982596, -0.03989290525041555}}, {{-0.10846218895253695, -0.2546873446061211}, {-0.015382224918506944, 0.017078822772588535}, {-0.1861155582716684, -0.11290266547843648}, {-0.08526010229504463, -0.08070218795728445}, {-0.01617816050217935, -0.0746997517062719}, {-0.21049821642266428, -0.3709616972431727}, {-0.05016279629734967, 0.013591833317968488}, {-0.07226597227889588, 0.11663876890510035}, {-0.009633868558145397, 0.0821819627877667}, {-0.7811841536810434, -0.5178157542733517}, {-0.19031890853101774, -0.19648122152571246}, {-0.08333406782367572, 0.06838467798593982}, {-0.06366357073772541, 0.005950048534281491}, {-0.2750106914392636, -0.3607352627665843}, {-0.23719475021551759, 0.09136035326300483}, {-0.006160589339938954, -0.09885866647136878}, {-0.052627647140993404, -0.21900336051491717}, {-0.2581588459007964, -0.29173174177857153}, {-0.03675592718744094, -0.043237342594256115}, {-0.09777057451288923, -0.2973820254560178}}, {{-0.20059238754810488, -0.0744730842524338}, {-0.13131889203839042, -0.240228439985618}, {-0.009296395714311012, -0.04148038361155816}, {-0.03943466376003309, -0.11166693367549595}, {-0.09589860864803486, -0.27125234913163887}, {-0.2582610977297656, -0.5761854164342518}, {-0.015020501762876401, -0.017799525023249267}, {0.011555168943542384, -0.0010827917383956429}, {-0.01043330769033009, -0.022924104020295502}, {-0.3674924812564075, -0.5288197420605827}, {-0.1257427443245348, -0.20173411120478835}, {-0.036264164560042805, 0.026991837773703675}, {-0.031600119298384535, -0.08053088661151894}, {-0.07411087299355983, -0.2406223230714182}, {-0.11594453387105229, 0.05573213745359276}, {0.0069681684080511504, -0.021583736509991108}, {-0.11908011384640486, -0.24723002421483875}, {-0.1829635975086442, -0.05577530454077862}, {-0.0018666361954624042, 0.015362031982142125}, {-0.06812818029384268, -0.04824708062699278}}, {{-0.01750115175212716, -0.030419087445250084}, {-0.17916389394850815, 0.15693550994157812}, {-0.1942091401526087, -0.017148803910937503}, {-0.028802962167974656, -0.02381458120052889}, {-0.0084570765052677, -0.027039172899236397}, {0.03690498542014167, -0.02813677422632031}, {0.03633384508205833, 0.27323322297527464}, {-0.3011702833780263, 0.2529022927998055}, {-0.14415279893963243, 0.31576736387217247}, {-0.04033778972050187, 0.14970255665215146}, {-0.07732138866346164, -0.04185962110811407}, {-0.11061872267537616, 0.8722389207166873}, {-0.14923796933311267, 0.09065985765018884}, {-0.13181416338770463, -0.04563549315243811}, {-0.15839027499497652, -0.008962473732323308}, {-0.021260062608069646, -0.009589879391083593}, {-0.05045685209481023, -0.0483994991980425}, {-0.20450528270631904, -0.27132171921653486}, {-0.060162242788357044, 0.1847614661418108}, {-0.030345800609410518, -0.022874389976431056}}, {{-0.06206464865242734, -0.04482514378382774}, {-0.4377001158226451, 0.42331295407143954}, {-0.058860890860324755, 0.15294293051174834}, {-0.00664662406920527, -0.09206340844762007}, {-0.041342475271960985, 0.01902880944368353}, {-0.3149803417743648, 0.2998423332120562}, {0.0637664555156053, 0.11904461940689903}, {0.061400228717341576, 0.26096277186862776}, {-0.34229378525924825, 0.5889836877282248}, {0.0008000812519801232, 0.04811675557743537}, {-0.0033727129353747836, 0.14741959951212208}, {-0.34305138658145706, 1.3024151287025398}, {-0.08058553228137962, 0.29653888873963546}, {-0.0429033800782879, 0.09763943330753715}, {-0.12302077931338463, 0.11192147962470718}, {-0.02489237827665441, 0.0028863334336816306}, {-0.055972416147338035, 0.15645409198304805}, {0.0023799448297884395, 0.007668873470059476}, {-0.12949502082022166, 0.389336492586533}, {-0.07491614387216045, -0.0179106579044773}}, {{-0.2643585337356018, -0.3309603254977071}, {-0.009303372329065245, 0.006616034960609599}, {-0.1270900275616379, 0.049669095125520826}, {-0.14731272614786203, -0.20208509643185324}, {-0.16483696833212383, -0.17913582266662054}, {-0.3377154404677947, 0.42655380568570506}, {-0.03204885482382481, 0.033356855774746015}, {-0.19967682443943124, 0.31426777262945016}, {-0.09414204110880346, -0.0020837496982525315}, {-0.4439268847827375, 0.22490262110764436}, {-0.1955877911318901, 0.09732851894508263}, {-0.211527436286277, 0.3511917122044894}, {-0.06611580750589412, -0.11656122421891404}, {-0.5635252627303626, -0.1774518935255614}, {-0.12702836175067136, 0.12014089256110544}, {-0.16706693588346164, -0.006849531956062598}, {-0.5662217081011586, -0.3261381098891504}, {-0.06169787617831137, -0.05790057500283221}, {-0.15031652799864467, 0.021147326492048014}, {-0.46821756672664533, -0.03600231741076931}}, {{-0.2794724607783456, -0.17074147877169402}, {-0.01199065247890747, -0.0015240578384104163}, {-0.13084873192346907, -0.05230228156183788}, {-0.14001864051208548, -0.0578844783487745}, {-0.17441951201051012, -0.4370140395212933}, {-0.3243441348743913, 0.19552025622173386}, {-0.07809633167561993, -0.7168822321045442}, {-0.208045303870456, -0.9261090930630512}, {-0.09428561249573236, -0.013588263636219787}, {-0.4611681866646606, -0.4655612360074222}, {-0.19368444370311214, 0.003118600105493005}, {-0.2005806915066049, -0.08893537919994912}, {-0.05474305144485705, -0.08553304297049759}, {-0.5377345573920056, -0.582328878307593}, {-0.10335171526993184, 0.013426094374826301}, {-0.1645568171119832, -0.05120609024637598}, {-0.5856349856005423, -0.8514550043674257}, {-0.034437987290037185, -0.04130632880251273}, {-0.14264004991617305, 0.04899976469179918}, {-0.4525881182559883, -0.252480177521625}}, {{-0.13964420628029162, -0.08144210979800638}, {-0.0822616959886398, 0.199265981136921}, {-0.1399580354244852, -0.08080890939155749}, {-0.029599915633948634, -0.10282546093274222}, {-0.1478626289089341, -0.4035395668591489}, {-0.0064502717265137125, -0.025960490862072038}, {-0.0033482882668784825, -1.2388186256903166}, {-0.3947045205991713, -1.5438717930754169}, {-0.039016043364392024, 0.02362506403481906}, {-0.18932162484546894, -0.44730437131579737}, {-0.14263505259261738, 0.03570993034802783}, {-0.2307336044363399, -0.07910628587383654}, {-0.17424343321725747, -0.16733185848233137}, {-0.9076788667896277, -0.6924615269317963}, {-0.2156988741114318, 0.05834589679131972}, {-0.22665667024047578, -0.014397472739707769}, {-0.25857475479712766, -0.5673633474769662}, {-0.26546536471276466, -0.15138009989240148}, {-0.2943935227475286, -0.0007840338337044188}, {-0.15577090550557413, -0.11764929653949635}}, {{-0.1389831167424485, -0.05657212294732609}, {-0.0624327239728494, 0.19305484829458294}, {-0.14304590011255947, -0.09251728236978186}, {-0.011993089246766044, 0.04269039836701046}, {-0.17634699524336817, -0.5706125360417308}, {-0.019708477255382842, -0.02380640212903016}, {-0.022586775875295048, -0.9522029280545716}, {-0.38468557114460555, -1.4652563768401736}, {-0.04134161609274999, -0.0028145078599387382}, {-0.247561993204541, -0.31592785161389986}, {-0.17786005580015032, -0.04501653717554881}, {-0.3285864957115085, -0.36614800646667167}, {-0.13831813190482772, 0.029010900300893712}, {-0.9073844387461043, -0.5264250393264966}, {-0.21838427437082442, 0.04171957292535987}, {-0.2257348865725572, 0.13547225210854358}, {-0.2669392318703529, 0.25636238827612223}, {-0.25525187355419, -0.35595830290078945}, {-0.2859927065017833, -0.18275730199245785}, {-0.13715275072352864, 0.13961234770656814}}, {{-0.03662515230806366, -0.04353373935505783}, {-0.3864863322661353, 0.3973382178805251}, {-0.07742056623497734, 0.024594651489214057}, {-0.26710434319525383, -0.6576888643915678}, {-0.3840714777073234, -0.46079696205248927}, {-0.01834269364994771, -0.09419363584463418}, {-1.0432548908256976, -1.12676391680013}, {-0.011092354306769104, -0.010503900983150127}, {-0.08075947427803505, -0.18531240587813785}, {-0.18989715340579866, -0.23649599679279354}, {-0.03909743766204045, -0.027080373544200242}, {-0.18852275850902261, -0.26661424395004973}, {-0.39989757482362054, -0.031007150944289602}, {-0.46548194152085176, -0.4291836527085853}, {-0.2080433554757853, 0.06225558072457636}, {-0.005355565202697268, -0.025367123558240983}, {-0.24561498492315287, -0.4768797516456614}, {-0.14248922130912955, -0.12639475544100387}, {-0.14330835446753803, 0.08799045763595371}, {-0.12173742969156776, -0.17247652557760285}}, {{-0.014322236649215182, -0.009431176935048274}, {-0.3902036350392096, 0.255468802723101}, {-0.029442681293117782, -0.02222593085126543}, {-0.00249401572406911, -0.017982665314882018}, {-0.2753157347163112, -0.6238159765367383}, {-0.5132777355896253, -0.3146046584372106}, {-0.06999443948322588, -0.14551206724539165}, {-1.050269786554581, -1.1220998218375058}, {-0.03330244890001193, -0.023844839132417948}, {-0.15584269435734815, -0.25662749743855057}, {-0.3628266417930245, -0.5240117808796113}, {-0.30406045541564913, -0.5720033998651595}, {-0.1846820195135542, 0.09902332653520476}, {-0.584934438288772, -0.5216270089379316}, {-0.2160106604987642, 0.009857291024597665}, {-0.02791845430022804, -0.048031501293503504}, {-0.21012773570093188, -0.35309850292778977}, {-0.1178077317856388, -0.037433078465302666}, {-0.13707643063111197, 0.05077110018907001}, {-0.21128800692733715, -0.3555135591827935}}, {{-0.009312255623109401, -0.004484183632937089}, {-1.1725242040343253, 0.6324906153477995}, {-0.028905376770767537, -0.002110520168628321}, {-0.009816659015357429, 0.026309907134366584}, {-0.35651651127030365, -0.40577155523743313}, {-1.586250240897564, -0.052485633707775425}, {-0.021995759709064748, -0.05217433046219927}, {-2.418840660589103, -0.7859220238683035}, {-0.02421487960505121, -0.012873011210653564}, {-0.10037441198431168, -0.08980558938350079}, {-0.6892245291618766, -0.4758522229450563}, {-0.24389851885334568, -0.38092939397177783}, {-0.306066842336359, 0.10654844910177745}, {-0.6714417864635771, -0.2716386413187757}, {-0.3984173353383268, -0.0391905993908611}, {-0.015989752980031583, -0.013610262378280485}, {-0.1285040883239948, -0.19463841079283484}, {-0.05593935712011672, -0.01450847969166066}, {-0.3643618304092607, 0.22697871712738535}, {-0.3440001451914652, -0.21262843826667774}}, {{-0.026017049384935497, 0.02392346157482888}, {-0.006394791153305881, -0.0056375924784558065}, {-1.1220519859012945, 0.7072880055782145}, {-1.3593171574313476, 0.6880962351979806}, {-0.014461852955344221, -0.08014454362630143}, {-0.317240448237453, -0.12568295663632953}, {-0.03506152916147817, -0.056819922543863005}, {-1.8728565661690648, 0.3779249282674838}, {-0.0268646048597988, -0.0025161145098062197}, {-0.08845810272422518, -0.04394269615331722}, {-0.9460498590983082, -0.4753283407320247}, {-0.2543144690080573, -0.30511408152110236}, {-0.20596383436508636, 0.22525003764449958}, {-0.5210668298660632, 0.10203396362463472}, {-0.3081340463341621, 0.10885826481476057}, {-0.0140390020286818, -0.03655375042233788}, {-0.08326074177712237, -0.11328576645934954}, {-0.023089720855113054, 0.05349075801189843}, {-0.15571025459759108, 0.37471276894594}, {-0.3594686738221175, -0.2223870450388695}}, {{-0.005510989727658291, -0.007754883578081941}, {-0.05933483931712965, 0.054370146216740654}, {-1.6043108692436587, 0.9547711175621478}, {-1.783933386376714, 0.9667891452416202}, {-0.042405998391521586, -0.09534085317649886}, {-0.21782968447451298, -0.13455071890751413}, {-0.0013939203517520664, 0.016721515358319807}, {-1.835201035710893, 0.34374130233603717}, {-0.02595231175401512, -0.01030044728299323}, {-0.00005327918093993547, -0.018753144674372633}, {-1.149953859399051, -0.3651786797769236}, {-0.20167282234172057, -0.303803603616596}, {-0.17975161145395904, 0.14186163919874467}, {-0.2873930886968899, 0.0005552830358266326}, {-0.10429209271090292, 0.018704366493295415}, {-0.015211137117290153, -0.04537054776748494}, {-0.1355192702919832, 0.2022665056219164}, {-0.2515449246755865, -0.18501479109571728}, {-0.005197615632401499, -0.0453703422403604}, {-0.006011548605139651, 0.012568557405942204}}, {{-0.00587331208501645, -0.01227462767938569}, {-0.09837998532477266, 0.0005017293307944017}, {-2.018120945968135, 0.2579243389608835}, {-2.258472239552519, 0.1594457765921416}, {-0.07286843946983598, -0.10761110110834085}, {-0.14045015536425054, 0.005681069111756802}, {-0.006555556569412384, 0.00916744914864126}, {-1.8410448369240733, 0.05279248143535525}, {-0.03460413270125288, -0.02684518329652818}, {-1.4703405863689252, -0.8374513063224674}, {0.00006703943820902638, 0.010992516737491579}, {-0.10368102042583584, -0.15539199819981922}, {-0.10233313986312492, 0.15649342670362737}, {-0.31545029626931353, 0.07675233821587252}, {-0.1281752630564716, 0.00308260058346755}, {-0.016504396650191676, -0.05098928101411926}, {-0.031038720110705235, -0.13444660571945924}, {-0.0016643505226376235, -0.02055650943028194}, {-0.10736284792730902, 0.14814647890746227}, {-0.34112331470359647, -0.28166174219563883}}, {{-0.10532710153531724, 0.005140634306027465}, {-0.03714429843982123, -0.02908024368340022}, {-1.8614415705623608, 0.14733053975009017}, {-1.9525629600775796, 0.14195477160301614}, {-0.1937783360395167, -0.13684509962198863}, {-0.09893335101393405, -0.01541742895275983}, {-0.06626039619775029, 0.059174457209884096}, {-1.6120522695786301, -0.034803247276200815}, {-0.02577543219444709, -0.02121418842522929}, {-0.06618742883601358, 0.1295388925028834}, {-1.526674058467698, -0.7288787449543958}, {-0.10402596817111141, -0.1752420539290096}, {-0.1195922884193999, 0.16413310119278912}, {-0.06759184649588106, 0.013014466464356573}, {-0.21332981579163193, 0.02631272073990204}, {-0.015920135314256272, -0.05984626488252269}, {-0.05144636025146965, -0.11254212009242966}, {-0.20384186824334846, -0.2795405239050383}, {-0.062379277946753034, 0.07085645862972231}, {-0.3545550404907433, -0.3756836261378352}}, {{-0.0422894372422355, -0.038679517144379776}, {-1.748150932856223, 0.5803403918538483}, {-0.13021018054344322, -0.03423013125714214}, {-0.201054703642357, -0.10268997234744517}, {-0.05041574410113659, 0.10985850041497604}, {-2.118479372496295, 0.356744497845053}, {-0.05418049763077023, 0.060504446002790174}, {-1.6998516191310369, 0.828625936392778}, {-0.03465282843984738, -0.026053652851745462}, {-0.06158808057769179, 0.08587090949974721}, {-1.4449624586424477, -0.31905467926128284}, {-0.04217176552211653, -0.015635228581463233}, {-0.1026727682937362, 0.23860394967497603}, {-0.07329245775858263, 0.09972998230091593}, {-0.24269191267325246, 0.08231499040566931}, {-0.018791143839495157, -0.052392654653325155}, {-0.04824848978468162, -0.13300919703062306}, {-0.21279048904858103, -0.22611001838771577}, {-0.04290375029690277, 0.0916253421373786}, {-0.3752409676991095, -0.18370088885703828}}, {{-0.024998116334628204, -0.029971357782799576}, {-1.9793287605092482, 0.5811733959499978}, {-0.14941954285646394, -0.025282633181239397}, {-0.08602016365443846, -0.07010217315606426}, {-0.02276832059986958, 0.07457823511204897}, {-1.3199789023513318, 0.3021005404711685}, {-0.36851023967833696, 0.1468089006521644}, {-0.878093204632486, 0.6105075643044688}, {-0.18544082434576548, 0.17431723859660103}, {-0.8703993556112789, -0.22850457753987546}, {-0.060257079476052654, -0.0360588306586082}, {-0.02661104215473212, -0.037202728474363664}, {-0.006881253067806859, 0.031184494571634365}, {-0.010710059759557142, 0.04195832306353385}, {-0.03778440022514746, 0.039872659579202226}, {-0.004476868263458686, -0.024250745261942236}, {-0.169713575990898, -0.19974774622366465}, {-0.10823773107351521, -0.15804602516666316}, {-0.036979271034124794, 0.06882226525889454}, {-0.09217198925033174, -0.07631789543997099}}, {{-0.02135224253501556, -0.003978152535405054}, {-1.98677792144772, 0.6039896128126114}, {-0.14571216049825114, 0.025428147459065575}, {-0.07475159121802921, -0.005450344800690894}, {-0.017939075775830208, 0.0879628557956035}, {-1.2815039259837409, 0.4035524843273899}, {-0.4073187332432262, -0.05198857620885799}, {-0.9725798976939739, 0.9803074888835943}, {-0.1709753291442806, 0.07428143097090108}, {-0.8272010602506301, -0.07581865068311616}, {-0.06685154682392744, -0.03332546827099802}, {-0.022207789032874486, 0.013793623806254651}, {-0.006777741354123464, 0.043101097221051536}, {-0.01545477216554099, 0.06107271035783471}, {-0.03753503571739229, 0.06035677471010681}, {-0.004257049489962853, -0.02026506890517586}, {-0.17941940030287404, -0.31709627283531167}, {-0.11890623875843809, -0.2730344944810541}, {-0.037270838806879564, 0.020772009028796085}, {-0.09548042250836881, -0.004152359188646914}}, {{-0.051191841993383794, 0.04426263700716176}, {-0.9411393118156368, 0.19806665641176366}, {-0.29321433076728576, 0.13819040189568924}, {-0.08210742556516704, -0.028282403364194467}, {0.001163433631862588, 0.030736675025114235}, {-0.6360263642363342, 0.1955432640422706}, {-0.6173592030048655, 0.0031950938362554472}, {-0.4003235934250651, 0.7053508656450399}, {-0.37472826122242503, 0.2335983063162603}, {-0.1512247483049035, -0.12367322471448573}, {-0.04564364880501616, -0.016677302879367997}, {-0.0039494609328555984, 0.0756119084421287}, {-0.02499785511819645, 0.08696993996008144}, {-0.014784553375581148, 0.09489125879490384}, {-0.07371771324903888, 0.050165262242656536}, {-0.007137516986988851, 0.020517689917471108}, {-0.12439292814208658, -0.2246473519434446}, {-0.015209886948352038, -0.11360282367683457}, {-0.005104962867781858, 0.012534029727994998}, {-0.008383581096658514, 0.013222053904943114}}, {{-0.049909435972280064, 0.10373048911098173}, {-0.2780017847607691, -0.09667635189776601}, {-0.9560686390114801, 0.7674828354089396}, {-0.08503775923620936, -0.00007050007528131663}, {0.0015899485869024232, 0.03625825434124159}, {-0.5654315732014722, 0.28430590480388335}, {-0.6423191287277278, 0.1139884983970034}, {-0.44863259105038933, 1.0239155693320792}, {-0.31993712034583827, 0.20154538898041302}, {-0.17164713623270106, 0.022305391793891745}, {-0.0481546906116875, -0.03920648442458352}, {-0.0037270043548373725, 0.06246252695251215}, {-0.023129773901621915, 0.10847540724401737}, {-0.00787790652327801, 0.05529739303641179}, {-0.0719024928841668, 0.0715646433479244}, {-0.005939200229663334, -0.00028697096361775384}, {-0.13482781742866295, -0.27577067565319613}, {-0.023343238487950998, -0.06497314647453462}, {-0.004944451206299156, 0.009196286197837578}, {-0.0013575496987124516, -0.0018090211079149548}}, {{-1.2171934406696734, 0.8411857568318144}, {-0.18517146732053108, 0.0605943215093248}, {-0.1887369415573003, 0.11761752945635912}, {0.006996466138902837, -0.05218755083023929}, {0.01031099628547794, -0.008050018264603857}, {-0.18639394879738053, 0.05564157068425481}, {0.005360248406067123, 0.004227775388280451}, {-1.0603021496531426, 0.8326472507651872}, {-1.4642229201914418, 1.245479553827395}, {-0.18704247814794073, 0.13333206917985593}, {-0.7674421586570914, 0.5342367049242851}, {-0.17520492350311817, 0.157669802695262}, {-0.08570555287517628, 0.034776661450572476}, {-0.46945749529945136, 0.359659949194412}, {-0.13065752410720627, 0.0834525648315945}, {-0.5785171116572048, 0.4048109280468162}, {-0.1456878783609964, 0.10579305286062868}, {-2.851901142338629, 2.171415123002797}, {-0.08452313203726017, 0.05061034868466492}, {-0.9844098092272813, 0.664442953243623}}, {{-0.0035016494600512245, -0.013715423531048305}, {-0.7918118383965065, 0.33752231626286655}, {-0.08742421428927385, 0.028901389280838897}, {-0.03635046068781801, -0.039635596511647234}, {-0.0038955688767454873, 0.01668617347278864}, {-0.6785237850063776, 0.552299168121749}, {-0.28522139337088154, -0.4828217477740625}, {-0.28335678182016083, -0.38549883775274757}, {-0.07419293183515717, 0.008933903823952002}, {-1.146468330568533, -0.17499042499640124}, {-0.0387952578103043, -0.12535750718059724}, {-0.03382930599138824, 0.1763927615134072}, {-0.05953405473184004, 0.1178133077933692}, {-0.010567367929186269, 0.056192473699184814}, {-0.013389145873663369, 0.008877839205530733}, {-0.0041949857489902995, -0.025866245069904918}, {-0.11626787131033146, -0.01710154634420906}, {-0.01318507305618736, 0.001810411926762452}, {-0.04908286111046432, 0.0025809202489997223}, {-0.037623096723455825, 0.009308590327378456}}, {{-0.009870493912047713, -0.05115231585406519}, {-0.5820961189377435, 0.5041618652602312}, {-0.09034008461843464, -0.028114144600799917}, {-0.039932406947698645, -0.04274010464021098}, {-0.029669311935787375, 0.09169318899006895}, {-0.9717725256556013, 0.3352795260368076}, {-0.1456621020289409, -0.22146677277421176}, {-0.28125763185748837, 0.012526651804439792}, {-0.043899204859548006, 0.03319011642654354}, {-0.7754553273346886, 0.23407171176868932}, {-0.004552411426505634, -0.12206288073600745}, {-0.05410728705993606, 0.20835395429859754}, {-0.06117381664827161, 0.22047585381192888}, {-0.020667159107684227, 0.046517571561237814}, {-0.006310659659161023, 0.003973127400414461}, {-0.009097157495560122, -0.021345595072133246}, {-0.014357185349028455, -0.019027494979371177}, {-0.045434855805236235, 0.007729918149548374}, {-0.06899444458385195, 0.009241046307359828}, {-0.1833267854683161, -0.1707825141222004}}, {{-0.005572444835198694, 0.004287846845313376}, {-0.3560461555565468, 0.2081294691332339}, {-0.053868556675032944, 0.0489313839853635}, {-0.01337740916714954, -0.05097210794720714}, {-0.08412981325120987, 0.16329660527509998}, {-0.9092542469261874, 0.4067150072328605}, {-0.07051042995509596, -0.20595368044425938}, {-0.3424243772937791, 0.01424882121226408}, {-0.02819096731549327, 0.05522999715137576}, {-0.8222114460455092, 0.48422585975309407}, {-0.06534427387065685, -0.09747812073075823}, {-0.06807386314271102, 0.18903791238428075}, {-0.04802146773692893, 0.13411411975836787}, {-0.0032456149731300023, 0.020506185254985106}, {-0.03687323383043753, 0.03291478885151437}, {-0.05747391003375786, -0.07859254073007804}, {-0.028754556941302595, -0.012947519613918424}, {-0.0309385497670031, -0.1077197101764544}, {-0.3084244079899575, 0.25115572174161754}, {-0.2381686894625738, 0.0829341687430909}}, {{-0.005256048526089095, -0.011843706747307291}, {-0.28985507347743705, 0.40291789597348027}, {-0.04027862671119947, 0.07603629181025177}, {-0.0020191249102429676, -0.020357087813183034}, {-0.0687092639484417, 0.19640753557132026}, {-0.6919107604316383, 0.8268811492975954}, {0.0011869612685865506, -0.0370672297274368}, {-0.11675901239870215, 0.5456030066440493}, {-0.013849726139008315, 0.08788200425832118}, {-0.6279380336727837, 0.981623107922857}, {-0.04146844989814383, -0.01727559843108334}, {-0.0823958977325627, 0.2543104083405599}, {-0.051333213743351536, 0.1785076351949101}, {0.001408603410267661, 0.034148701669436635}, {-0.04387464589298902, 0.02767344481732108}, {-0.01054640589408937, 0.016881812059703426}, {-0.0020770945402832108, 0.02318545038073003}, {-0.16674296620450318, 0.17926564725996777}, {-0.30564217319418596, 0.40371746181167645}, {-0.022876553179297508, -0.07504575049180459}}, {{-0.012736369705706524, 0.04296432025376459}, {-0.002355278520265669, 0.0032587224985955498}, {-0.38322848109277563, 0.49231873218853694}, {-0.0308864520859424, -0.010864152125728825}, {-0.08628327698188505, 0.20086971402205095}, {-1.0582178683728016, 1.4895349454801496}, {-0.029648987251765655, 0.02428967172599232}, {-0.11597278049221262, 0.32438415630374845}, {-0.04155219117995032, 0.12701016749057734}, {-0.7233386875874523, 1.207895601453964}, {-0.12359218226183505, 0.10337786784171231}, {-0.12231696894348507, 0.3308872074800222}, {-0.19166658960531338, 0.3092748905359063}, {0.0012818660079103499, -0.003936904650728073}, {-0.05219221964862483, 0.09524331781094761}, {-0.09537753383011202, 0.14467783497155187}, {-0.041402590679258326, 0.030491029901145862}, {-0.010972038247981727, 0.0024312003144431396}, {-0.39050754698571183, 0.5351933037592624}, {-0.45304555677635183, 0.5993523345807495}}, {{-0.01051186599585914, 0.020192980670307482}, {-0.1726578108646546, -0.0939540314499618}, {-0.03215539119159413, 0.06500488455153523}, {-0.022102976375655295, 0.0013490745480926772}, {-0.01784429298649615, -0.056196907783054466}, {-1.4845617850135429, 0.6842833821804806}, {-0.08994058705569143, -0.0963725157021145}, {-0.29490487167069074, -0.2714650992783751}, {-0.11145898111737278, 0.13406236618026204}, {-0.8668745478592544, 0.543807221155577}, {-0.5468447087738001, 0.07050771364846153}, {-0.027136577742811155, 0.03967217609947385}, {-0.09419261441176016, -0.27315280461052815}, {-0.022973989892024198, -0.02718833193628662}, {-0.13079856741962387, 0.0475054915813464}, {-0.10891233763887292, 0.10434381729345915}, {-0.010776017519770528, 0.007457895736482657}, {-0.5047378384765192, 0.392289591583756}, {-0.04484496567413587, -0.12813977864747642}, {-1.1111349449931227, 0.35888956262118415}}, {{-0.05818120287959727, 0.1323653096887818}, {-0.030366415845658624, -0.08638409567446242}, {-0.04681069166740299, 0.09043907157023678}, {-0.06714944392771417, -0.000975385355035537}, {-0.026268449421593072, 0.01428670030034476}, {-1.0638832660274937, 0.3884169617719292}, {-0.12871932115467455, -0.12204853633315398}, {-0.33609114725582934, -0.35449200185095703}, {-0.030498692126107133, 0.06437591731099825}, {-0.3776732939820833, -0.008785802939242034}, {-0.6481317965182184, 0.5969616845437548}, {-0.05474647102846444, 0.1207541240314765}, {-0.0361615064274939, -0.17302987271839232}, {-0.05672855404378001, -0.008307526389942544}, {-0.1598013847226732, 0.07088700939293115}, {-0.09077263227711195, 0.07021592820490252}, {0.0002982868379113918, -0.004604207025543483}, {-0.05684497772576975, -0.14622451961700467}, {-0.22283810397573223, 0.12064341429813293}, {-0.7193203876797107, 0.10433865537471304}}, {{-0.013062839088314075, 0.030118852076251524}, {-0.055061434090283676, -0.11878680650470075}, {-0.10047533871838642, -0.12152203310096657}, {-0.009693261804509072, -0.006807692984825416}, {-0.047287878612815276, -0.08828063829449352}, {-0.9813308039363129, -0.021771171753738217}, {-0.17021333925794022, -0.07520673451527117}, {-0.8066995816015718, -0.45685730644959427}, {-0.15887992781560767, 0.028673987442426822}, {-0.4177868158268013, 0.13625619465225186}, {-1.2025742833601234, -0.16024811043444254}, {-0.029337679257888036, 0.043758176424296066}, {-0.07473319499343428, -0.26041786147120194}, {-0.013402421200069304, -0.013228157199736577}, {-0.17585979355639397, 0.005898299352956714}, {-0.20432254981887463, 0.051815738874145374}, {-0.14178860330096094, -0.010016559614720685}, {-0.38251516102175664, 0.13220173808750976}, {-0.020946070942432355, -0.041427934751032715}, {-1.717943447853121, -0.23237464586345477}}, {{-0.03511597675716568, 0.06216741693570406}, {-0.012881648266854574, -0.08200797189008666}, {-0.17340601088017896, -0.11441574231614113}, {-0.006952079513960327, -0.00003506146538377456}, {-0.03286560465373672, -0.07156876299185966}, {-0.8646398143489983, -0.1374418671432496}, {-0.16036947820362635, -0.11194166789608029}, {-0.7724623693283491, -0.514071592207532}, {-0.08486808165153899, -0.01404521338857069}, {-0.9649510425261707, -0.2748735761169257}, {-0.2588471924755622, 0.100649053419889}, {-0.023248030358932054, 0.03526098619834622}, {-0.12610749090605924, -0.31946816777203113}, {-0.08431941210774088, 0.02911306257149543}, {-0.31913595403753314, 0.08559859130189569}, {-0.148610021244536, 0.0009585910816602488}, {-0.07570140294991234, -0.17263065490805993}, {-0.21060545639187647, 0.05258643895453241}, {-0.08687977818599019, -0.03768743428931601}, {-1.2485107370928712, -0.35772509393978646}}, {{-0.09832420847409022, 0.0688478744607529}, {-0.3873906431423434, -0.24250962167090126}, {-0.030070288769331266, -0.10156176591016233}, {-0.06125360161478315, 0.016757730259268907}, {-0.021389393687629973, -0.046807136626370094}, {-0.6708298028354625, -0.05933359964201132}, {-0.24007083714165506, -0.13144513547320927}, {-0.7396095102432853, -0.481932719232639}, {-0.19377524848794953, -0.04537532764488897}, {-1.6400957676890633, -0.5014212252956753}, {-0.11270858539167192, 0.07301896145113575}, {-0.021633877657941926, 0.017132964208540134}, {-0.1328328987707796, -0.2946371803050266}, {-0.06580419725030671, 0.00994387490417324}, {-0.29244036321177835, 0.05963336231549558}, {-0.21385266191288493, -0.03626551035567648}, {-0.35704308316544575, 0.04498163888816604}, {-0.015259897855318963, 0.0806581617386233}, {-0.15413914181424443, -0.03868119161299557}, {-2.051631994361322, -0.7080932158450127}}, {{-0.15480090167927257, 0.12743596912065527}, {-0.3691143708057928, -0.2262168646658526}, {-0.030647295914459815, -0.08774999043002624}, {-0.04646544499802914, 0.010769902569502365}, {-0.03408679204436009, -0.05540157831548724}, {-0.5593660834567589, -0.09164563578412806}, {-0.30337586304416414, -0.07098583509189832}, {-1.1799992631793117, -0.3094923505553445}, {-0.25757502309772873, 0.05114661710069333}, {-1.6886324960926202, -0.48705079990352323}, {-0.11798703601858845, 0.07061157919832911}, {-0.008597289976251999, -0.027494534074383584}, {-0.1199115443906866, -0.263553367554262}, {-0.0990245507755943, 0.03693726746030817}, {-0.32103489449759415, 0.09078178103454015}, {-0.252266695959647, 0.03500628087731728}, {-0.2654458926346513, -0.0036398667928233385}, {-0.024861469253471116, -0.04073410719586461}, {-0.12402610294980777, -0.015786627305341583}, {-1.9857009754492898, -0.5475486855823823}}, {{-0.19399443610902672, 0.18195594594192635}, {-0.011741394640367723, 0.010199144174305416}, {-0.712507188483927, -0.3326278234951411}, {-0.05228960571734614, 0.018217225173824573}, {-0.01695724437407295, -0.043995079818777025}, {-0.2855626590228598, -0.02820404133812724}, {-0.7126315966008618, 0.030575890579178318}, {-0.7321719289815944, -0.28861187924265996}, {-0.14159723692193252, 0.028778727542516154}, {-1.4334921064459873, -0.4430865630254557}, {-0.05822274106499981, 0.06576120730405216}, {-0.04573166075882609, -0.026032753372908488}, {-0.16140977865440095, -0.30059764079374773}, {-0.20250043615783672, 0.07307681789348065}, {-0.22407010406389594, 0.0807099394587347}, {-0.20648632401815903, 0.0018133691729039607}, {-0.12757778685983218, -0.001158693271737843}, {-0.012796156840574412, -0.042731870535654824}, {-0.11068148573928299, -0.014432517932229222}, {-1.886684650221636, -0.4858004079779526}}, {{-0.19322683836569876, 0.13897171642275602}, {-0.7429048170911507, -0.30890196097237277}, {-0.00812299413651715, 0.04312093040408703}, {-0.03895233881286158, -0.02775222332461726}, {-0.023493170914505167, -0.04865596209071198}, {-0.2541125458399569, -0.1790866370633738}, {-0.7240344610113458, 0.029204049358290726}, {-0.7197471001740505, -0.12816733512422812}, {-0.11374052512931819, -0.06052031413635043}, {-1.4961685157874323, -0.5377233834672137}, {-0.08029781646287584, 0.055897900280709845}, {-0.03515188755459904, -0.021880742979767737}, {-0.1494651874510041, -0.30745504423718417}, {-0.2126017527612488, 0.0485598718277066}, {-0.18060101748213123, -0.0749273929533709}, {-0.16346000295165752, -0.13040161991915641}, {-0.12782509052259847, -0.1782239262464762}, {-0.07491559139568986, -0.24234693702533705}, {-0.0861510048925564, -0.03934081530446955}, {-1.702851022557683, -1.3449759332522093}}, {{-0.1751771408137009, 0.11894519845708876}, {-0.037299821481746695, 0.0761290308924692}, {-1.0187710131520378, -0.4220553481261272}, {-0.17971842169764227, -0.05770306589965631}, {-0.00428247377384679, -0.01609977767809553}, {-0.06909801379800977, -0.06872274284241874}, {-1.1987746605628022, -0.01554757589082169}, {-0.6051401766732648, -0.09548963540235297}, {-0.14628085576674857, -0.05002442009855425}, {-0.8978212789710563, -0.2955568123193796}, {-0.04368662192738676, 0.04270903854190498}, {-0.116029931436637, -0.08156128873007054}, {-0.29145312520545075, -0.39922466141999646}, {-0.13762791484665074, 0.04461938762635486}, {-0.46530641502554215, -0.16421216543022124}, {-0.24852139391450295, -0.16244199083792515}, {-0.1093386044549644, -0.2267826837289445}, {-0.049691226574637426, -0.21414108159241613}, {-0.2394993600894702, -0.06961244769456038}, {-1.8024201666976039, -1.266287289402665}}, {{-0.20432807311140766, 0.09180513287613512}, {-0.04438545280586735, 0.09010113878767934}, {-0.9926119705932845, 0.12309796022314574}, {-0.1923082513031152, -0.15289194510072304}, {-0.0008493412387147527, 0.0010643268497983506}, {-0.07010174301873733, -0.16776377335540774}, {-1.1129570247099427, 0.3717431564346757}, {-0.5569312683942804, 0.23462750054382417}, {-0.13271909558178152, 0.0008442991975576575}, {-0.8857873395109782, -0.09981090637985188}, {-0.07239557687075446, 0.004902754463022969}, {-0.1110228261450005, -0.06788638116406341}, {-0.2510260696258839, -0.3091463908810903}, {-0.15737757563544852, 0.12380082086870885}, {-0.4073316206414923, -0.13737793040401508}, {-0.25447465630464705, -0.07974576564523388}, {-0.13961152256401202, -0.18294159699698806}, {-0.10879481832622061, -0.3573513933107934}, {-0.21373727227708716, -0.03871661317299875}, {-1.765453373092229, -1.0197401306074652}}, {{-0.22999589900975254, -0.06184216938968194}, {-0.028805905542497925, -0.17488529510358075}, {-0.22977259472327433, 0.013109045908142346}, {-0.2226817771293023, -0.21629505000519816}, {-0.05603631956556796, -0.03288930007236675}, {-0.07598700998847199, -0.174732096542639}, {-0.24036415123621233, 0.1322595985981471}, {-0.3025086444841095, 0.22823346596830912}, {-0.024707910052014594, 0.006077472312794114}, {-0.3650627628630543, -0.14426133802214894}, {-0.00010013707066266456, -0.005202125943842782}, {-0.46412176000391836, -0.19935569123584862}, {-0.3451074845492047, -0.3790454746324321}, {-0.11227218595579856, 0.007113099919493052}, {-0.1781747203278473, -0.09459311570630032}, {-0.04447409485093404, -0.11591509288088284}, {-0.037046546559997826, -0.030545324070356653}, {-0.5327604941527638, -0.7898154284181608}, {-0.1665426410318443, -0.09185556567581742}, {-0.8136075516860687, -0.8925229798705245}}, {{-0.9473837907696232, -0.30195148725094845}, {-0.5550354353777117, -0.1254863349385703}, {-0.0025328510680497447, 0.09714703372151609}, {-0.12738834263005877, -0.09995241833496245}, {-0.01861919784615475, 0.005227471057446447}, {-0.10592571431506323, -0.2134094614824309}, {-0.9121924444137675, 0.22956543810790497}, {-0.4374551536517549, 0.39535043460022246}, {-0.08690470675337142, -0.028625384222694672}, {-0.7599082128951975, -0.39219489933421703}, {-0.23929011622518634, -0.17550346479001935}, {-0.1509928942563656, 0.07710396313455666}, {-0.24958119584643526, -0.29556449207194424}, {-0.19948851535809325, 0.029405127291764893}, {-0.11854387091106695, 0.009499072232059237}, {-0.0920216633230686, -0.08986231017186389}, {-0.1152205172073614, -0.03796346516808727}, {-0.1402199342730577, -0.12468754488827205}, {-0.14302550373978712, -0.3808356838723601}, {-1.4565508968114496, -1.3345774531667285}}, {{-0.4451391101205396, 0.0352022300948833}, {-1.8258702164011353, -0.11237814307753276}, {-0.2206200461075234, 0.20914839824806788}, {-0.11122029895481803, -0.029811178312550535}, {-0.2736832884641553, -0.04291444066545079}, {-0.09845535879006517, 0.06945984487115384}, {-1.8067971797326698, 0.19234005683747973}, {-1.6658270513512494, 0.17636773332340427}, {-0.017898178263005358, -0.015781971346120756}, {-1.148125760253084, -0.26783059621790223}, {-0.11600926087851754, -0.11283653011313453}, {-0.5449578536069541, -0.014294190164051023}, {-0.29445430498444486, -0.21561128490699585}, {-0.4388812973800275, 0.07991523528670295}, {-0.116840204187693, 0.011796875395089645}, {-0.014324785199056406, -0.011983127485877633}, {-0.4132413669662994, -0.015289145300475525}, {-1.0353694148812689, -0.4264063231123863}, {-0.31002594811931267, 0.11881544488799303}, {-0.059846701229002604, -0.17979894768522792}}, {{-1.0605563676275747, -0.4065416302523003}, {-1.892848881369526, -0.2669823661997068}, {-0.35423216701411697, 0.2775601643071764}, {-0.22684049432142858, -0.12237049542976594}, {-0.16848625007488985, -0.020364556767261774}, {-0.1917576665239588, 0.10520011718206046}, {-2.2659394724638044, -0.22203037536881626}, {-1.8511457360904475, 0.17617322658977824}, {-0.06741805295656063, -0.03447581406384157}, {-1.5324473295371928, -0.5534530793671003}, {-0.7101281066764725, -0.33551263835216205}, {-0.4712006969438625, 0.07067181129489274}, {-0.18836561442346303, -0.16173929372568774}, {-0.7670540228002114, -0.1624468942300313}, {-0.17989041132850042, -0.05558711915174715}, {-0.01987685656436347, -0.001143778336721891}, {-0.5660311092992879, -0.18287783158961576}, {-1.0234978142601687, -0.6837669308019417}, {-0.4707152777164603, 0.12191627962296755}, {-0.020472714653893418, -0.10654048103232586}}, {{-0.24992384476581186, -0.18033994777051898}, {-0.13209605097231014, 0.18300915653545202}, {-0.8044295049285742, -0.19690050460709754}, {-0.0304165095093448, -0.04119617671415719}, {-0.150157201314085, -0.01710442319703649}, {-0.05372818217635991, 0.04866165306952941}, {-0.732676845022863, -0.16520121878415928}, {-1.3274343442632157, -0.005305626322537019}, {-0.03053522158332441, -0.028745260806484416}, {-0.07009305010524089, -0.08234235437836815}, {-0.3093155499958872, -0.25094468264076036}, {-0.7459884390506732, -0.10431120708657907}, {-0.48136142182786795, -0.4039831614983249}, {-0.11243694018186545, -0.05389278388031146}, {-0.06188272795060095, -0.03828009526601887}, {-0.014497126937643809, -0.010162808015635114}, {-0.07729727936721317, -0.07655712342191416}, {-0.11554624341103967, -0.2522660197487358}, {-0.0654578309404177, -0.001347166609331877}, {-0.27420359845495823, -0.4178299067026377}}, {{-0.26612375385779585, -0.21168740214031373}, {-0.6812030997843889, 0.09090486371681969}, {-0.12904185084568734, 0.2391313131768748}, {-0.0019314397415710234, 0.01327006965890122}, {-0.10531236596464874, 0.08334735369451066}, {-0.036885076107085454, 0.06259978635894947}, {-0.7756199468040496, 0.09638627799613483}, {-1.0067416690106634, 0.7659303570744626}, {-0.10236512183164878, -0.12643115098679164}, {-0.2759432178914177, -0.1585587915797619}, {-0.023985061442126098, -0.011245855665691907}, {-0.6926915159537699, 0.2874086757506284}, {-0.39605403376190873, -0.09600978487047002}, {-0.06862632887995854, 0.023168784027751296}, {-0.05239828023836541, -0.019993366553502423}, {-0.029171479426114963, -0.02397274614044328}, {-0.046469181110583055, -0.012095597183283284}, {-0.22383266769181018, -0.29904140815769464}, {-0.08625009340868182, -0.005429652451413025}, {-0.07891246852745427, -0.12996117777266308}}, {{-0.03316955003731409, -0.10359762393239647}, {-0.7914992950483363, 0.22199443320741097}, {-0.1095130416522417, 0.2972340699408508}, {-0.03003113605302292, 0.05643617981254008}, {-0.184346582742724, 0.12361872767233086}, {-0.22774050524470016, 0.25640664125216195}, {-0.10910466942164115, -0.08869055814190355}, {-0.8833675985472068, 0.6875405320071041}, {-0.023875691575155678, -0.11255232354896633}, {-0.27395138357731963, -0.07176903753435593}, {0.0005268202845412724, -0.022791541727359615}, {-0.7227372510138108, 0.4122645712440006}, {-0.3812027021772918, 0.0033602182733871483}, {0.01530995072129493, 0.024450732377951884}, {-0.12631044858219095, 0.014260250690715164}, {-0.01508387917733305, 0.010432095191765457}, {-0.00679783777390245, 0.019066242989209576}, {-0.02533584692687923, -0.02279950976686982}, {-0.2616084603995268, 0.1560495285554822}, {-0.0972033785358777, -0.12301837255236733}}, {{-0.09056238510830315, -0.1040023962260655}, {-0.35882432651471324, 0.1061960168787278}, {-0.563040361347819, 0.4180570963857107}, {-0.06170152942541652, 0.06270257961052893}, {-0.24473665337146944, 0.07598023495668214}, {-0.0753816877642712, 0.1638679372861196}, {-0.6124209454228575, -0.06433235329872919}, {-2.9972516341194084, 0.8199291493240893}, {-0.6495887537196045, -0.20752634336688638}, {-0.6437980182513836, -0.04952269146322396}, {-0.011343059846379776, -0.011221221927335472}, {-1.2505494647744637, 0.19956299734926758}, {-0.5144884005296629, -0.15105737997090848}, {-0.043710579203672745, -0.007627629850956224}, {-0.10714804110909684, 0.009986577792065516}, {-0.00460945924111601, -0.013352686676779175}, {-0.014680332612197658, 0.029467970989850982}, {-0.1596289473155172, -0.14215310563363076}, {-0.14056431686451643, 0.08797514965365198}, {-0.1393182940016429, -0.19511076920867146}}, {{-0.01446750073264008, -0.045641185131406414}, {-0.3566035895648312, 0.06074066290941479}, {-0.28594132832186364, 0.22566506152654545}, {-0.048903292151907495, 0.05273875660651959}, {-0.41487608644852014, 0.19383238194954777}, {-0.5227174361570122, -0.012874917950625559}, {-0.15159964772448448, 0.2005119540090823}, {-3.100211507247849, 1.0474201517492132}, {-0.47683229675589583, 0.12044048744086991}, {-0.525505266636499, -0.015921435952385245}, {0.0023863996018396397, 0.005616742107881494}, {-1.0649457982665482, 0.2747194596389923}, {-0.5460791569403516, -0.05146326046521015}, {-0.032901480699686125, -0.016245895501201944}, {-0.08355388685885487, 0.019142234848552292}, {-0.0008280316658561956, -0.003879068411206639}, {-0.01902638887345205, 0.02266014925903561}, {-0.08066305729363862, 0.08676212509137664}, {-0.11015990514242593, -0.0232712747339639}, {-0.05872733896887245, -0.06945380754076841}}, {{-0.043298994449610884, -0.1275478090462304}, {-0.024738013430321275, 0.018208173525560756}, {-0.44611965758670863, 0.015333246953906962}, {-0.5829332105392548, 0.01197635217638967}, {-0.2020407060243484, 0.13041427382215715}, {-0.6213736247007504, -0.2734745755610358}, {-0.07836296011582293, -0.1599823118144246}, {-2.565582455193664, 0.31648359969671336}, {-0.530482617055574, -0.18851525152787593}, {-0.9794338836502218, -0.16921512476766407}, {-0.1563108090819945, -0.08017138064689108}, {-1.5425103037608756, 0.041646290780903615}, {-0.601329021663653, -0.05176217898709362}, {-0.015292911410447963, 0.01053260238482435}, {-0.08391070492541262, -0.0044401645159384195}, {-0.10590438313209215, -0.05353104842054653}, {-0.11296307436082327, 0.03616930083119854}, {-0.2574602478968284, -0.1072877856225958}, {-0.45231588264049455, -0.25875765843596016}, {-0.04084811645874273, 0.0031503565426705448}}, {{-0.05197899701665546, -0.0805066554589579}, {-0.08994750886746869, 0.14455045545671236}, {-0.19816859235190748, -0.1604161696393784}, {-0.6862485218210432, 0.012071584298371553}, {-0.12312152424983014, 0.0693731762425468}, {-0.8038217327419123, -0.28020351431425294}, {-0.06894786326753113, -0.1366033859448458}, {-0.2823946262744675, -0.05506870026892177}, {-2.699764565827359, -0.29763930064496963}, {-0.5973085376000787, -0.026749157748215444}, {-1.4338321620983703, -0.008652808240091295}, {-1.6486190433946117, 0.02312619798647236}, {-0.8787969625688274, 0.049016017163335965}, {-0.08681373163579671, 0.07381954503301905}, {-0.03872105505540904, -0.02524618477774697}, {-0.1298975278522726, -0.011073110175647095}, {-0.08602852835773418, 0.008007491236768185}, {-0.11052874210305838, -0.128772730718762}, {-0.28027498333088585, -0.12959376457314312}, {-0.010830283738784294, 0.0051850914026481286}}, {{-0.007659263295367447, -0.03984062704530201}, {-0.14827377271994846, 0.17565721491096042}, {-0.2066778130864931, 0.05853142872884312}, {-0.42498521522582217, 0.18558807175532763}, {-0.3606686947525964, 0.1577887137211051}, {-0.6849821837868658, -0.10133020610101583}, {-0.044252631148445375, 0.21285460415986973}, {-3.269205449135846, 0.9793970785409993}, {-0.4108364440447088, 0.5719771029714105}, {-0.012368595237842128, -0.016520592662699937}, {-0.4539512779558018, 0.034109061952680556}, {-0.6990341116534722, 0.2769987830322815}, {-0.16102295022249108, 0.022853865671972375}, {-0.0006266373346153644, -0.00007667796652286319}, {-0.07340464883438087, -0.00120074747506457}, {-0.01863462532150927, 0.01800927450248073}, {-0.01724801039639473, 0.042795359747120586}, {-0.14519803034975082, 0.3535089723940251}, {-0.10185683220431349, 0.06918787333568269}, {-0.027240583823966737, 0.02040807527250548}}, {{-0.0014680292711129858, -0.013750462477148076}, {-0.16952064062552322, 0.11774241798515886}, {-0.16610545045224553, -0.04841898748447435}, {-0.39125242507903396, 0.07140342992984262}, {-0.38472483354951187, 0.285297530924477}, {-0.6837485590726217, -0.1745468438157601}, {-0.10577216725507937, 0.3051492338206765}, {-2.7790736680958767, 0.3434180721872774}, {-0.004192804428310467, -0.012665217286926128}, {-0.4768108361357552, -0.03624667457559104}, {-0.6359463168433552, 0.7978327987641841}, {-0.6259719651073247, 0.16607693340194998}, {-0.16569180328257616, 0.07352671972068635}, {-0.0052297383368701674, 0.004010861952555259}, {-0.07776397774948207, -0.03504265198532773}, {-0.021826580594787152, 0.00434802371935028}, {-0.011014050646413243, 0.04345461778302291}, {-0.14537522039849007, 0.3506629918379142}, {-0.10775446406985317, 0.018033128241829958}, {-0.028559517624505704, 0.04229699072598001}}, {{-0.0698845598804706, 0.15921315167586605}, {-0.01321855085718945, 0.03442383090590355}, {-0.377531822025535, -0.06404965688819031}, {-0.44568260612224503, 0.07772329484517089}, {-0.22854353603637045, 0.2521011214380146}, {-0.08056274521668998, 0.343425773475926}, {-0.8728245644809874, -0.2393168783136911}, {-2.606233127034068, 0.49371872989275833}, {-0.015742678019180743, -0.04537515837766549}, {-0.3404934970846526, -0.030145117292278898}, {-0.5038071444986505, 0.6608855201209809}, {-0.6636263215620416, 0.15384100891534042}, {-0.14166364591395023, 0.06279061802618566}, {-0.045464107536649506, 0.025759227276160243}, {-0.041155488344106976, -0.01910886120603134}, {-0.02705747437448085, 0.02064086989199377}, {-0.04598973559261559, 0.06874869096403997}, {-0.5876383636154534, 0.5520174684352895}, {-0.16907498203194932, 0.03246542060799407}, {-0.0314431567286064, 0.05819726062128691}}, {{-0.07192351855968228, 0.13210098553623578}, {-0.050044746802522105, 0.10828624509475546}, {-0.37743824573474927, -0.23917652829936897}, {-0.4421107353814435, 0.06865485795208233}, {-0.20716778733450752, 0.13059286666291137}, {-0.995172049766493, -0.3558005474330567}, {-0.11560325571474257, 0.37205248712407163}, {-2.3251593470312737, -0.24214533107898728}, {-0.011329922297093136, -0.01465956014213761}, {-0.6157254748699031, 0.6732463391876176}, {-0.3899488157423506, 0.09984867345029123}, {-0.6578878274576557, 0.1457578156513586}, {-0.13300165763690414, 0.16920889425396252}, {-0.0477482806708006, 0.03171288884851292}, {-0.039820200367639946, -0.04165153067099252}, {-0.023023212402121806, -0.02204951685250258}, {-0.5522908264104301, 0.2978341672263239}, {-0.03279840320471767, 0.05716783006308511}, {-0.18979444024407313, -0.008955074147616815}, {-0.03870133349637681, 0.08574804698738688}}, {{-0.11459369490512392, 0.2498434548952778}, {-0.02091116746881457, -0.08198344373279773}, {-0.680489949024723, -0.4091735674430409}, {-0.5918847317639205, 0.041259128710040054}, {-0.012460070593048383, 0.05783288590385492}, {-0.5593306304047463, -0.2248216932586641}, {-0.0799274779280717, 0.4221777772430042}, {-1.6845860560431345, -0.041864562246426734}, {0.0009944899833674962, -0.028984717407808256}, {-0.46724292588529653, 0.8171664015004588}, {-0.25061071551935216, 0.09594930057448259}, {-0.14105396899334194, 0.06806546641792706}, {-0.007433474614402179, -0.019231214005013826}, {-0.20268346692064176, 0.0379161411092421}, {-0.0881211244409661, -0.0515355328734663}, {-0.04264990734041655, -0.002916714485168224}, {-0.091996657468976, 0.15642279244349955}, {-0.8101507511921822, 0.6746481648381586}, {-0.16423710260360033, 0.07987507434759752}, {0.0028657552410056384, -0.05264902227769993}}, {{-0.06337999400024152, 0.0654454895476882}, {-0.6235487337879253, -0.7395284490724409}, {-0.021388601673280785, -0.07826062512185313}, {-0.522632254360255, -0.31480334158990797}, {-0.0023741197193951616, 0.01381767493414508}, {-0.04110619765117185, 0.14179421198026415}, {-0.5534222347355013, -0.5293847171150257}, {-1.244407947830308, -1.2107155189092282}, {0.0019591334023654414, -0.029513908347843044}, {-0.30995488756695916, 0.22755576206059}, {-0.17835785183534542, -0.14747159406861446}, {-0.09439938958126891, 0.0201150644889738}, {-0.009603826059063127, -0.05478314997201883}, {-0.21067903187446246, -0.003767768277357024}, {-0.058918748442655544, -0.11399023747752302}, {-0.0012101906508739727, -0.26322854556606357}, {-0.017624641136647433, -0.1272422526490363}, {-0.1305906383434563, -0.13916594356728235}, {-0.10268443866548282, 0.023546902117652015}, {-0.5018905183394982, -0.6579461598467339}}, {{-0.042941618452784366, 0.04466580524508878}, {-0.16662313440411908, -0.21933480637970187}, {-0.17138478455599976, -0.41044114960356987}, {-0.40447447102176626, -0.2568480801854459}, {-0.05773275383467395, -0.0009596344170912929}, {-0.08882336598182365, 0.18932482735374684}, {-0.5839257560483679, -0.6147597684065421}, {-0.5047424357429924, -0.8247529101360243}, {-0.026401854171914367, 0.011755276848823815}, {-0.22266075182152031, 0.08013784522190939}, {-0.02562462996609831, -0.0965609190071717}, {-0.012663796230643167, 0.0007872803242875291}, {-0.31188357254543186, -0.3661003368717226}, {0.002033913313490238, -0.011911185255426174}, {-0.010081670052915598, -0.06914967823568188}, {-0.46124012644945495, -0.5743749789270247}, {-0.03494006482565022, -0.12497730509513018}, {-1.0108477295305627, -0.2885595819310897}, {-0.07941195286986033, -0.01794109003021685}, {-2.0395179634318916, -1.0580199757307505}}, {{-0.04814387343241128, -0.05300601473542122}, {-0.1625243044532073, -0.08378717888518185}, {-0.17818046877821775, -0.4939023925015831}, {-0.38105036679224324, -0.14211382357852825}, {-0.05761243137009541, -0.029748526435490745}, {-0.0893741711762315, -0.004639785269182753}, {-0.4341029160868024, 0.04696171542459702}, {-0.4787409424121228, -0.543991367560503}, {-0.026599824305277197, 0.031030353374541873}, {-0.1514248378282786, -0.1461987384709504}, {-0.009447535833190029, -0.04326954867411614}, {-0.010838651706564534, 0.00922861478423816}, {-0.31192175230193886, -0.35346340370169105}, {0.0020245344162342603, -0.02376704742676071}, {-0.009721492671877979, -0.0263281246466352}, {-0.430043562804562, -0.24823950294750596}, {-0.07726446074014898, -0.22359544383868493}, {-1.0961503052490515, -0.25001848225415907}, {-0.0719900064763963, 0.006317709706227855}, {-1.9259331362448764, -1.2350913750614183}}, {{-0.12357029496943837, 0.07798243726247502}, {-0.050425333571650605, 0.1655542029904062}, {-0.02497007747869599, -0.17651676566142196}, {-0.4483616902996721, -0.06560769696890843}, {-0.053764655081097734, 0.07237090888424091}, {-1.030628492763497, 0.5838176533864441}, {-0.8600822735919654, -0.0452356996746182}, {-0.6930448276256802, -0.3028359562490183}, {-0.1364803997603888, 0.08183893652602013}, {-0.10297058420727472, -0.009833190066991475}, {-0.21748619972500038, 0.22595860061267356}, {-0.011287936311642923, 0.011475474352734404}, {-0.038878920557787945, -0.20844980062926674}, {-0.010116316939139065, 0.04447613183565378}, {-0.03399888453480924, -0.02835215078795603}, {-0.3113981368359108, 0.12396460384859312}, {-0.007406193312525179, 0.027635140857253975}, {-0.37720273008898053, -0.10951712953690383}, {-0.21402571760198613, 0.11283923370308985}, {-2.0044026287679055, -0.36712237478469073}}, {{-0.14344728366792261, -0.09040265545586162}, {-0.064074278991341, 0.14126905899595057}, {-0.02562231152608334, -0.10366039546459513}, {-0.015320140566270454, 0.02586513621552328}, {-0.02872915417992101, -0.15460005255238823}, {-0.01199058813002356, 0.04342402218961733}, {-0.03788006731778356, 0.008925375618128471}, {-0.3171118939290299, 0.054301449136518756}, {-0.03725263308313643, -0.05724333311132418}, {-0.42354824519009415, -0.3674516248507321}, {-0.19826925216867483, 0.05495799902823696}, {-1.90139602291914, -0.5951001711042195}, {-0.4510706022711794, 0.039932083110310525}, {-0.060899076493944895, -0.023704292266592614}, {-1.0204038366077695, 0.022585680503680903}, {-0.7333192833040195, 0.24452740958960592}, {-0.7633833091253075, -0.2082654658304366}, {-0.14526383127175316, 0.08247671301776799}, {-0.08745273379609439, 0.06634616199468812}, {-0.13620642878623818, -0.06528905401573037}}, {{-0.06223496337532857, -0.010478198752927596}, {-0.12632874238812025, 0.28439782487671866}, {-0.0063079252179173515, 0.036279147710618784}, {-0.27094865650123967, 0.024230776742560044}, {-0.026606185040755063, 0.027685577680491062}, {-1.8667453650222718, 0.3530209417671518}, {-0.4663773623115719, 0.20669707879464722}, {-0.364752206583223, -0.07484481898570454}, {-0.03883535322021551, 0.06045322929484532}, {-0.06584987640844668, 0.05303383055575458}, {-0.1943282328941147, 0.05765705340076498}, {-0.033590374181199624, -0.008902365450550898}, {-0.010982329000540697, -0.06945022356047345}, {-0.0051044540954523305, 0.020402838282028195}, {-0.002001743553074945, 0.001546283897350809}, {-0.30649887842990475, 0.12851418186727326}, {-0.19397701224469246, 0.07369496684058205}, {-0.11239952163019003, 0.1322207603840449}, {-0.6973745033638836, -0.3682104189759955}, {-1.9761567135739893, -0.4270147352858005}}, {{-0.07023953020289114, -0.052649382282614086}, {-0.1735506635204973, 0.09596217656727966}, {-0.0053897395423010315, 0.04137998240203547}, {-0.28195890411994157, 0.07183035820486035}, {-0.024887212300320583, -0.012149938237551512}, {-1.8495570888766144, 0.15226600687639302}, {-0.4142573438002122, 0.1731809997695218}, {-0.4121187239718594, -0.16301033580592633}, {-0.048205145005223125, -0.004363428090689131}, {-0.07126567078113864, 0.018677991676577143}, {-0.14806303651816838, -0.0816835817934092}, {-0.03539154442570454, 0.010378475330986382}, {-0.009425823971707614, -0.04024157690912355}, {-0.010450161961341091, 0.01855688129378911}, {-0.004231118485166182, -0.005003392439180858}, {-0.31919846576081523, 0.08318822726028517}, {-0.21323023291267698, 0.0893373021802696}, {-1.7997416150059173, 0.023663040928462623}, {-0.6685754912946085, -0.19776131136618283}, {-0.1085080026486939, 0.11639529193360339}}, {{-0.07581081881272603, -0.015673312263956733}, {-0.18800466103553334, 0.1384360085157016}, {-0.048988336657749834, 0.13405725694287984}, {-0.13443060085653052, 0.0491425443596472}, {-0.021800731791604255, 0.019579908368147932}, {-2.3110516969279917, 0.2683961401613588}, {-0.3177766049169527, 0.1312932938383028}, {-0.09551536036219838, -0.042285512110885215}, {-0.09373227309068871, 0.004851866696911208}, {-0.017388181985501246, 0.02985154549148054}, {-0.2172421989035519, -0.02160848358027046}, {-0.043600752013847166, -0.008045691424192971}, {-0.0015404966992961851, 0.028150468887348165}, {-0.023338707959206277, 0.008119236385913537}, {-0.0029901839766904668, 0.001147812208608352}, {-0.37874552183063476, 0.07752679522897378}, {-0.5487475038179648, -0.004676519464536293}, {-2.555968206890814, -0.16503101954833974}, {-0.7226932906364374, -0.19039053092479943}, {-0.3174337528532521, 0.36879976803176673}}, {{-0.06897820849704824, -0.0261285829829717}, {-0.24945277368986277, -0.060459643635308084}, {-0.07168063693185066, 0.1053450303689955}, {-0.1614763362028039, 0.04648028553501535}, {-0.026069974590941843, 0.001990016046916414}, {-2.4745619330388986, -0.24215599683324499}, {-0.2319746119700506, 0.15838176919284175}, {-0.10154016655161593, -0.0463481098629072}, {-0.09061026876282992, -0.0017119203147186136}, {-0.21723870024180256, -0.09922181340201419}, {-0.0518488638461376, -0.022010775126930796}, {-0.042353088594057245, -0.002615141282022515}, {-0.003911036884042138, 0.032968817645153574}, {-0.035757754247513096, 0.01371293462993398}, {-0.004391094343593559, -0.02025376408767605}, {-0.3661220545176179, 0.05936406977521937}, {-0.5214190068874951, 0.056931226518290426}, {-0.6926911222908542, -0.15308378210704013}, {-0.26056475570610194, 0.2791843772008735}, {-2.276584822945691, 0.25116570527881854}}, {{-0.05510085824016876, -0.015628317059738016}, {-0.40907732831586247, -0.00031954081737750606}, {-0.11980709115465561, 0.17124219318167566}, {-0.05023697982372094, -0.012313772754815796}, {-0.0067005805014847585, 0.009570754838652372}, {-0.06555851251886889, 0.09962463206526573}, {-3.157255638513764, -0.25114926591602554}, {-0.01126659689223916, -0.03806570977485294}, {-0.047512872173863324, 0.0052331158169088236}, {-0.3448523704618628, -0.13375685017332023}, {-0.02302376184377111, 0.00899003467986435}, {-0.04810902385922044, -0.005430829909004924}, {-0.062145504236725484, 0.17379614235087815}, {-0.02290042380137681, 0.05281366265913145}, {-0.04691191998923889, -0.061436111166957436}, {-0.40690491209317753, 0.06421920861505305}, {-0.234275533821793, 0.08009737962665994}, {-1.6373878926017542, 0.0635748095259219}, {-0.6454026296809743, -0.26685267328597506}, {-0.3140510066402512, 0.3915162741542121}}, {{-0.032054150803987366, -0.02206529662195193}, {-0.3303054535266957, -0.21934787646302709}, {-0.0848823254688167, 0.03841260374746633}, {-0.09180060249407743, 0.047585321478543684}, {-0.04408257687288559, 0.08965919720756119}, {-0.0651386934548665, 0.14872122943696886}, {-3.0396873073302393, -0.587109204293468}, {-0.011936687414858274, -0.0005131210864292206}, {-0.2901280819074199, -0.31142797150850604}, {-0.04534474990109477, 0.04001892929961806}, {-0.02909671523531877, -0.013254911667841525}, {-0.048398855668039045, -0.03300142282888586}, {-0.0421609271756262, 0.054347170265117525}, {-0.03910569261639401, 0.07020617587818663}, {-0.019360480492233753, -0.0563516840768953}, {-0.3544742773333161, -0.016909291543449428}, {-0.21464382394180603, -0.056274369201874584}, {-1.53374341254134, -0.09084402382479594}, {-0.6513348140662079, -0.2972447240969752}, {-0.27150287647044324, 0.16694071711889374}}, {{0.0002611962514701202, -0.001827143426962042}, {-0.3225134472892481, 0.21755167598527883}, {-0.48690256898057915, -0.1951259794413408}, {-0.02772012212163639, 0.10534963749957288}, {-0.024156686232545403, 0.05997654344674509}, {-0.03227319593850853, 0.08311809455057419}, {-2.109387377385461, -0.26861404517663023}, {-0.06223845664953724, 0.03218001035299732}, {-0.3118997055202325, -0.36984577914832484}, {-0.06837319923885288, -0.03463877655901931}, {-0.12391358012076371, -0.0038073807407236517}, {-0.022254969743338515, 0.021668201432489948}, {-0.10213305449022471, 0.18941741253439423}, {-0.07731302549769481, 0.08647607307897039}, {-0.047530573919116303, -0.1272457917740089}, {-0.11394664931823462, 0.04560127742484719}, {-0.09351761754420364, 0.01622290000967517}, {-0.5504852190329502, 0.48440994843717544}, {-0.017024845845574108, -0.08282000171988117}, {-0.19912481758201683, -0.02671588887946899}}, {{-0.001111344215693426, 0.008142296525891416}, {-0.46195171159650533, -0.19715565164765997}, {-0.3052594343470454, 0.15441860935890223}, {-0.03963904492801211, 0.09827155539987192}, {-0.04779086049500245, 0.15846280090156306}, {-0.04595583809587428, 0.20009134124099698}, {-2.1154680807245527, -0.18166183171905584}, {-0.044470411312471, 0.03744561337459525}, {-0.26466805451062086, -0.47835840446074873}, {-0.07677925804798794, -0.08820652521505559}, {-0.12173739384378675, 0.028775339240854368}, {-0.027286471125057568, 0.05555167153224069}, {-0.1061170630987473, 0.19095553236049223}, {-0.08598381087294321, 0.14010915508523478}, {-0.026750972701142788, -0.13768255716407085}, {-0.12042509718165559, 0.033574638027331107}, {-0.10803296035808291, 0.05843205044970456}, {-0.2517401997415603, 0.0768301359470753}, {-0.49558659457215115, 0.41515911907831193}, {-0.02243268906934265, -0.1154868839608237}}, {{-0.024064664708602853, 0.0563767380129027}, {-0.2618888600798107, 0.24141260690590283}, {-0.5251152557076982, -0.4578796133037816}, {-0.08962104641415208, 0.285551197313368}, {-0.07497409799502384, 0.13877959465666215}, {-0.09147871927944184, 0.20594697406248433}, {-2.228997073120568, -0.2160325893507468}, {-0.05713362663535873, 0.0726885505271226}, {-0.20410444929419577, -0.4280236790768692}, {-0.11572232224890222, -0.011438835162529672}, {-0.17443731408418828, 0.07744472528832673}, {-0.07518332573819757, 0.03612330328882954}, {-0.1945587467073354, 0.20564196684194502}, {-0.08924201737798375, 0.20431613901305926}, {-0.03143759096934399, -0.09279221440152172}, {-0.13539246827430107, 0.08563348170255361}, {-0.5715232573798271, 0.5740403921990113}, {0.07867128278702865, 0.15337307079181495}, {-0.09012230620558419, 0.0070484393915270175}, {0.04093717230974784, 0.11414004890046278}}}, {3.710680964252401 - 0.23864319377824506*I, 0.6741780790488893 + 0.13483149933728272*I}, {{{0.01678750257826547, 0.005891887016201528}, {0.2602856004616489, -0.07131649097648673}, {0.08626710394568367, 0.09369366480029913}, {0.05418357843295579, -0.08264475223104907}, {0.10817397514910823, 0.013912415427781306}, {0.2785602046704748, -0.4324698470462547}, {0.6535878131669455, 0.45863266321368323}, {0.1492849341765798, -0.1010182033406247}, {0.0646129207531645, 0.060069097734940846}, {0.030541790430593102, 0.16356273706269095}, {0.00847583383312789, -0.03902052156563074}, {0.06782069784180716, 0.059667603177897086}, {0.036862365196629415, -0.08524359727962624}, {0.5904381260381515, 0.5222464914771107}, {0.33439789092575806, 0.12010333731577125}, {0.2619148588851608, 0.016511544059123258}, {0.20228847261605645, 0.16621305034989453}, {-0.031451508791749364, 0.0008555423544905905}, {0.017434600573132994, -0.024090565867967217}, {0.27381402073022754, 0.12534627685789962}}, {{0.019738359697531044, -0.008611973463877568}, {0.290902053209513, 0.0013251878540236064}, {0.060320723361839045, 0.08989640542471762}, {0.038600711801314316, -0.08214563359779625}, {0.07365262435435785, 0.07419315433378429}, {0.30590850971878597, -0.3404429302492331}, {0.9176151301856954, 0.5380202656328967}, {0.46157266507146905, -0.16138658540471998}, {0.06594376141891656, 0.04548757267884716}, {0.09967972044725203, 0.24704549308879872}, {0.04776760570252177, -0.09131078720682387}, {0.0036101833697215506, 0.010871397054430675}, {0.04311665077977719, -0.09778529587764892}, {0.6954019760701106, 0.42922580048320796}, {0.4541436453841389, 0.35933227256972383}, {0.21804849448681163, -0.0008047745951045614}, {-0.008477121704729675, -0.07482363797941582}, {0.07870125431370302, 0.12704251262555927}, {0.07060442436469408, -0.04459147232865334}, {0.3039158370729908, 0.04679301351244109}}, {{0.0666280688793805, 0.06864915379831606}, {0.22268450562135284, -0.16143317334963633}, {0.0765405759531144, 0.10350462602679358}, {0.01711552391165509, -0.07626438532418318}, {0.05866736921768742, 0.057928682069249726}, {0.23416791693800254, -0.4318918756547015}, {0.8239103854311143, 0.2732901356662781}, {0.40311818773256664, -0.29597833307708116}, {0.07085779888744582, 0.08430405733939916}, {0.12242770166918693, 0.2966578989108756}, {0.0413485287617679, -0.09175298327211598}, {0.02996466129582209, 0.021741490978417082}, {0.03700054791851639, -0.07183104940122767}, {0.828271319064172, 0.4488399730561433}, {0.22532228417617725, 0.0073308073311540295}, {0.23096406342275488, 0.022173379820125995}, {-0.02722825149118228, -0.08367164789368078}, {0.07280832503491978, 0.096741018374069}, {0.05821223704427259, -0.06183859779414298}, {0.2774082975871697, 0.03365444663280656}}, {{0.05435887046361652, 0.0006647281646495482}, {0.14481028261932005, -0.06455925298581687}, {0.10430832517614436, 0.1376507033310217}, {0.038036548482440175, -0.06507773739396805}, {0.04883455462126491, -0.007625511071107299}, {0.13455924457199522, -0.25048651812377926}, {1.6192926923599242, 0.36322271061961614}, {0.9676008161138202, -0.137367405465944}, {0.059805876539970854, 0.047922980976837254}, {0.11332372227881451, 0.26106615523735877}, {0.1457223531201178, -0.1458862025710436}, {0.11745299260806183, 0.04086228075507804}, {0.17983852136993028, -0.13841155323446205}, {0.7229595990603406, 0.15535128914565005}, {0.379438358327583, -0.10292056916742412}, {0.3618735090999145, -0.025945309722840683}, {0.15894522922699558, -0.1730629487761231}, {0.018867011912244616, -0.03318836073925471}, {0.05782634244140236, -0.027839375198963363}, {0.7352047462631108, -0.03267638595096849}}, {{0.04854200221342265, 0.006716151320486321}, {0.13924661427291665, -0.09835632041339393}, {0.1022197610566496, 0.13093356180509658}, {0.03168404970657459, -0.035150635935028464}, {0.04407089540615735, 0.04134757695765791}, {0.1134516522485582, -0.0748534243979645}, {1.6471077563693552, -0.07994445154008364}, {0.9442648627682424, -0.37991517501853195}, {0.0598309171352331, 0.0219040224858003}, {0.1255669757710821, 0.29423073187347537}, {0.11118444509707467, -0.13831835229216055}, {0.12280422122566464, 0.025354233120277403}, {0.1718192543809225, -0.23603930561701816}, {0.7462299343196452, -0.10880589161336748}, {0.3533798185796503, -0.21347866159768902}, {0.36990524056587976, -0.24501002631997335}, {0.16340607523317674, -0.0837545854336677}, {0.018330334419768616, -0.031152670066671693}, {0.06598363611792292, -0.07951445936213647}, {0.741487037538096, -0.2566922807744732}}, {{0.047961167094681276, -0.023195072384239103}, {0.2920138311430307, -0.0563404630742049}, {0.054299383521761564, 0.09017845362496657}, {0.028364202586316334, -0.06308659417553798}, {0.007864344831815936, 0.0025706715321626933}, {0.28160160578143334, -0.09603508497820296}, {0.9298565640575175, -0.03773243959196075}, {0.6987697976089141, -0.21130473399339447}, {0.06928404559985159, 0.015386077031198004}, {0.121492549091372, 0.25378380858738603}, {0.21127070836919093, -0.20333381425963307}, {0.2330645858231999, 0.016965476383451274}, {0.23449640003692782, -0.1889620627647035}, {0.3628310133395952, -0.05649248599848948}, {0.1326813452303675, -0.175562695151104}, {0.07717982535149694, -0.16949260205318614}, {0.22759032808122465, -0.15315322369040968}, {0.031521818274974835, 0.015310323084866047}, {0.1918157399619082, -0.11615893536347766}, {0.36297277380979626, -0.307213987018836}}, {{0.04606158810265613, -0.0016909817587186828}, {0.02156713915355279, 0.017195000711045502}, {0.2222560363680427, -0.14561827405145733}, {0.05285032132460984, 0.008164314110139858}, {0.04343722091990648, 0.04350633757662012}, {0.24660848253140533, -0.07470754525934352}, {0.9388060355819698, -0.15688203292590253}, {0.5875401441479087, -0.35939252024111346}, {0.09078451279324631, 0.024997112229488444}, {0.14457734197173713, -0.17665527162543387}, {0.09924944457089456, 0.13421195105266337}, {0.3036910781464731, 0.04916243843835636}, {0.18607067424198698, -0.2678275635268931}, {0.2789668374727505, -0.09907023189753641}, {0.23385565701524963, -0.08577771082100358}, {0.07610716598259297, -0.1791315720494201}, {0.26593743380718216, -0.009165281450357506}, {0.012141189350567001, -0.0266369098861442}, {0.15109596305618483, -0.20885048557570368}, {0.3746903233601281, -0.3721372878334955}}, {{0.19142288488034628, 0.053917138029149166}, {0.03978127600239146, -0.08436781729974291}, {0.2647436019000135, 0.011044495126977447}, {0.0037276548111633387, 0.009301615877085593}, {0.12555282763634573, 0.15122170671536128}, {0.08097404719721438, 0.10613506484195923}, {0.5553867014457992, -0.015871999997988752}, {0.30660467750103637, -0.28938348868491637}, {0.017232840902497208, 0.037347668941171454}, {0.2793941928986025, -0.14618750963924054}, {0.22035633916788738, 0.27345200490273214}, {0.3081443575663821, 0.01839632409749176}, {0.13729347376152928, -0.12593703998096023}, {0.3005263019313292, 0.12694429266827081}, {0.05468113605350838, -0.06554283076178968}, {0.3161440079922697, -0.18069481675017343}, {0.6576403863621856, -0.2321780548365231}, {0.05091225367340317, 0.015994885574606724}, {0.09692915278065364, -0.082740723740467}, {1.159692606344068, -0.25916101374298783}}, {{0.20120211188828546, 0.11500090300568086}, {0.11815878430406324, -0.061708593993196226}, {0.0144161544789434, -0.021145529941887616}, {0.059640747135926174, 0.1630694315520803}, {0.14860193255668835, 0.23586406298858897}, {0.1557539095372322, 0.19280900431966766}, {0.4717453098784532, -0.05572621577529346}, {0.2859063590978789, -0.2926027972255694}, {0.3265220759775827, -0.08107481120888432}, {0.0508367694041988, 0.087500831125504}, {0.22142841209616662, 0.24904812243496455}, {0.6033122932717745, 0.10772366549268246}, {0.10152221379743494, -0.11384599012554246}, {0.29477026447634413, 0.16216885801897649}, {0.020718272073708455, -0.08740448757146027}, {0.16231788325543622, -0.23253333231865086}, {0.6832785705544417, -0.3034399111949382}, {0.04093104158245879, 0.03532978396373412}, {0.08584847187390564, -0.08534813760744894}, {0.8584242588065453, -0.4253087673983049}}, {{0.13938186382422257, -0.02084022117484391}, {0.04274861204428867, -0.0005829162085274177}, {0.058795168026597996, 0.11805108719004159}, {0.10840053143171298, 0.13662806252688248}, {0.1473877271454137, 0.16729418864281156}, {0.5372339784111959, -0.08137506978325953}, {0.19727619043218686, -0.12325800168014019}, {0.02710395092904986, 0.04137854352434692}, {0.48745325744786183, -0.21973844524018607}, {0.25267455829572344, 0.19973359814980884}, {0.3126458758749984, 0.06921173651875205}, {1.0557989982923688, -0.32380574853396954}, {0.11111246603963096, -0.08381632777240267}, {0.03740907067458714, -0.0017921759156614278}, {0.048708254019082464, -0.07396616393440833}, {0.33232644111877885, -0.3424714591920478}, {2.4123604540547285, -1.686172839081186}, {0.06933630370662387, -0.008356198507767743}, {0.23737524548165095, -0.1691797831075578}, {2.048118451489758, -1.098690490880485}}, {{0.29752134721764817, -0.041882094317776564}, {0.34153451884735897, -0.5002816777536138}, {0.003735819291976585, -0.002818323463407011}, {0.03435279523217732, 0.15048094355754466}, {0.0737232133904943, 0.06732914200363552}, {0.1207691104293257, 0.10265271758101274}, {0.9833887212182858, -1.1872854161771804}, {0.3790223490264523, -0.595872789894708}, {0.28488957795347736, -0.014038441290748688}, {0.45491546894357354, -0.44230625159443704}, {0.09200871585095885, -0.14384713295271837}, {1.1607901609597062, -0.5042630953518634}, {0.1729363033493746, -0.3208202203671352}, {0.05645464017187848, -0.0713410353745265}, {0.04530932433388682, -0.07577131127354664}, {0.30175443426830245, -0.35528245483961934}, {1.491860687929805, 0.18001969108264165}, {0.024478673116592704, -0.012542150396924622}, {0.19138717745301972, -0.12407449948196411}, {2.055412054494544, -1.0642055842064637}}, {{-0.026724084061561595, 0.15266805344174633}, {-0.00534741075688268, 0.01896236782922707}, {-0.03722681321038754, 0.05869107212144131}, {-0.06293585485281207, -0.10024841849240787}, {-0.0438219974933786, 0.11054976556836668}, {-0.02526783846990651, 0.06955201676360556}, {-0.7605832945326187, 1.1727895759934834}, {-1.01938841757316, 1.4028972483634883}, {-0.0755571105642884, -0.0065234277521896075}, {-0.02688679399428951, 0.24445566850950273}, {-0.03928599504513516, -0.048495086264186194}, {-0.1871723789978456, 0.30068036666972364}, {-0.040366451006874124, -0.038802280486572485}, {-0.0947357400747562, 0.08825288309064798}, {-0.1612098807974291, 0.18727335289622626}, {-0.39677036910112673, 0.5275548879138233}, {-0.552139377853321, 1.6372990374586616}, {0.04837390973222212, -0.12102306986459468}, {-0.05263314916480995, 0.05650102883790024}, {-0.38444042283979685, 0.7709637015971219}}, {{0.031758262944679844, 0.14024560551749427}, {0.007103119476833567, -0.25437790746025074}, {-0.0031494237181481453, -0.05742812474507852}, {-0.009725839271282798, 0.00752276970135514}, {-0.035846698609117454, 0.04687310109984906}, {0.0014124087030449733, 0.019743180328111593}, {-0.21199323040023685, -0.25316918799771193}, {-0.20269671661266989, -0.021202999044312693}, {-0.0718403160236776, 0.10615969279116828}, {0.02053751012299443, 0.11973705860564819}, {-0.07177787014591887, 0.04681092789659659}, {0.2081979353823696, 0.5229434799667859}, {0.04570273837593483, -0.1556235550599332}, {0.17777369894075393, -0.07841330767874984}, {0.023099883584041334, 0.12789857773686514}, {-0.2685968348180813, 0.1449148160408656}, {-0.42496903585649304, 1.3942985349027732}, {0.07997238649051952, -0.24252018629058178}, {-0.1415971826613661, -0.16949215014690214}, {-0.4837738598040831, 0.45664054427462625}}, {{0.08697085035162137, 0.15281569852503005}, {0.012707010329378545, -0.013565811763813}, {0.05173179557078116, 0.3090731718207862}, {0.1260723917788131, 0.231651378382207}, {0.0353666413694632, 0.08364018429993067}, {0.001099114790712832, 0.036197645339306424}, {0.040388184667579895, -0.07783885413728207}, {0.02114210830593054, -0.03933212111098101}, {0.06311551094909164, -0.02010026086780987}, {0.4950742416985452, 0.177870891605332}, {0.04175663922844039, 0.03305314160590655}, {0.6078867497062466, 0.6552212779591975}, {0.02369578559884577, 0.017409352445696226}, {0.21810459717766895, -0.08789652115835367}, {0.4785555363571199, 0.3433392550498102}, {0.4088495553998142, 0.1899681966812705}, {1.7523331164458005, 0.77478712649003}, {0.11164899234224411, 0.1498380171637775}, {0.15828055199194369, -0.06958521907290222}, {0.9080338705739126, 0.42984432353889845}}, {{0.030101409946540265, 0.01978495899236335}, {0.002421285472329846, 0.03808345015996026}, {0.01958118745225097, 0.17960684826104728}, {0.06113090675794499, 0.07147599096887078}, {0.009010254068486562, 0.022756887816937393}, {0.028362581347083804, 0.02060530925458343}, {0.019833315479583166, -0.08286538158828866}, {0.009654847682669894, -0.04571744779116525}, {0.12390133303121344, 0.060045807559814465}, {0.3659638491038145, 0.012926590726530476}, {0.08022308260434008, 0.07077583519095598}, {0.6535524518933274, 0.6331016601729138}, {0.005967462624482766, 0.02144863364471184}, {0.36571887233870193, 0.14179355409359576}, {0.4069628111364618, 0.22523132104615234}, {0.3879456754798557, 0.2311210412152695}, {1.7971219748665646, 0.7771060570074293}, {0.09725681826544598, 0.1496457801584246}, {0.13597017964408126, -0.07429206149070142}, {0.9158596090357648, 0.5096238035121022}}, {{0.033178360706183366, -0.017946489613877768}, {-0.030071889738430252, -0.043641817155240535}, {-0.00038502827369303453, 0.012255233918162026}, {-0.0030136150201044987, -0.0019497587259143716}, {-0.008314873014283304, 0.01879406284374472}, {0.12692450302211747, 0.03364019128292505}, {0.02745724077833636, -0.25915868634456385}, {-0.006553200407467286, -0.19384430636980926}, {-0.0022242698560596156, 0.040153916824533537}, {0.3386872000313701, -0.25015630881976075}, {-0.0067218092578451814, 0.10426019360117532}, {0.03201484129589917, 0.3173785767942963}, {-0.005244386979309699, -0.09160443720053658}, {0.010957577943919578, 0.14159164931238252}, {0.28274495486505635, 0.14614893326424697}, {-0.018643976293240508, 0.08401871609454815}, {0.013819389862713114, -0.0928048810158767}, {-0.03415081898101996, 0.1257491455305543}, {0.09722483644659746, 0.3046309143812531}, {0.05987004785291695, 0.14828948787121765}}, {{0.03327262065409972, -0.09393836804276219}, {-0.001679111499980158, 0.0024546056101192133}, {0.0026821530111637015, -0.04880653638880009}, {0.011841419859208823, 0.0231699270720093}, {0.00020566786946745168, 0.03750422368583311}, {0.13942064095447693, 0.11167263624450094}, {0.0779397538007321, -0.29293589155895694}, {-0.004332074154250317, -0.06252477672439828}, {0.005507593303825084, 0.13670983028098813}, {0.3343214136404441, -0.3840384459484853}, {0.0096922941901929, 0.28891138639413816}, {0.050249151401621305, 0.26709085526096826}, {0.0033958160996329576, -0.073380568498079}, {0.014187724682035604, 0.2338219949386966}, {0.284006922726924, 0.3188212846433477}, {-0.01944098577596815, 0.09497293555964756}, {0.08569628056270921, 0.22422448686331622}, {0.05182062209143796, 0.07581438428958169}, {0.030535462169429012, -0.08707159612200838}, {0.02360835269945831, 0.06613804229510152}}, {{0.007224284486055334, -0.0000694032918300792}, {0.28045449917119436, 0.3191299791688937}, {0.13227176785886638, 0.3777867767172888}, {-0.007107194643697001, 0.02821672600596637}, {-0.00024397228112419496, -0.0020775007183235633}, {0.06906672786829586, 0.04878065690816904}, {0.26544862912261474, -0.1336898730076538}, {0.16280370090052398, 0.601316956421162}, {0.016648279096556237, 0.03712598690191539}, {0.21627702191029172, 0.6512904880725515}, {0.030536573690920367, -0.13314570352041497}, {0.019896977981152194, 0.36412203683340993}, {0.06848372291131555, 0.08048873635455926}, {0.17085178731891315, 0.09435784638730571}, {0.09123163089887605, 0.2915430714238223}, {0.008576242563875715, 0.22464082841126745}, {-0.18542432074509113, 0.3644479714831178}, {0.09423487930925606, 0.4866702862942077}, {0.12565337133565513, -0.05624732690616155}, {-0.009619289703562545, 0.0586231164490473}}, {{0.005181598726446631, 0.011258634879054756}, {0.2565100238884702, -0.09071141686161824}, {0.12420392667373457, 0.165093415050004}, {-0.006356572073950543, -0.02653778157559862}, {-0.0005386213969618772, -0.024047377187160664}, {0.08305681364099486, 0.1047505320409619}, {0.23686173424638757, -0.9055708168801405}, {0.11801137553513656, -0.41562342115731904}, {0.01797402439212257, 0.046349196421800784}, {0.19655858067731233, 0.18205991515547865}, {0.029045256730564406, -0.3352199063915437}, {0.020873891185267963, 0.027898949645365982}, {0.06372368416607539, 0.1278425597314426}, {0.164613589183726, 0.13417504234618371}, {0.09110275368139246, -0.0626638082153993}, {0.012089916003765987, -0.09830275004089241}, {-0.12848498812453052, -0.23907934811773623}, {0.09955085782858651, 0.2462918822725854}, {0.13084522921140168, -0.018695796021367745}, {0.02757646944777148, -0.2596546575687005}}, {{0.08416763435569186, -0.12769459473311356}, {0.3399961492148423, -0.21381616190435654}, {0.07999858181499335, -0.1481768073502706}, {0.012023465591850373, 0.007130938094310074}, {0.34422879269253626, -0.4800496961285956}, {0.11413910587490779, -0.03235946890361794}, {2.240540128974142, -2.283101612238271}, {1.1324026248429626, -1.1398403737529894}, {0.072403277172473, 0.002991038112895724}, {0.20573489947860418, 0.02742946699052462}, {0.5014335369264957, -0.824677279984159}, {-0.025343118092737777, -0.021950879929960407}, {0.044027403752789775, 0.04500769807609334}, {0.09349109851753974, 0.02405459856084003}, {0.3323391087533948, -0.33762419916212616}, {0.045538058595586454, -0.0543247539253189}, {0.04149290521850819, 0.1873711332387607}, {-0.0028518369572069512, 0.0006236831369648816}, {0.02069382625881684, -0.08920598210692658}, {0.01981317834426523, -0.048403528906897544}}, {{0.06638178150714492, -0.10381360926149757}, {0.30527689162518806, -0.15002331067114166}, {0.18816568677815818, -0.015621704429017119}, {0.00564233710525099, -0.0044729588920475495}, {0.3033796487863848, -0.3535420823280138}, {0.11340620550160775, -0.02253561534475814}, {2.6194424401439855, -2.294083184601256}, {1.2757873796352392, -1.533660410345123}, {0.05553284307534671, 0.000853633483913697}, {0.44688449216186527, -0.658256209543698}, {0.2691391217882597, -0.10606141073052358}, {-0.022972002600500394, -0.031804856460981225}, {0.023557818162164585, 0.040722485530110396}, {0.059035195009011554, 0.006858765506734832}, {0.2731184716346266, -0.3550510553715193}, {0.07950231507082162, -0.05131071933055402}, {0.06852370070350024, 0.04380631749226617}, {-0.0040590026083524204, 0.050251693647474116}, {0.05309623398937119, -0.008661139397545625}, {0.03283709086729964, -0.029263420222611285}}, {{0.027788157818768075, -0.035388027126040354}, {0.2641268682883649, -0.30387745176068914}, {0.039163704901416026, 0.03590826249397151}, {0.06597428511387336, -0.010853650190370767}, {0.06151483259669221, -0.12298130988593438}, {0.8851778144019788, 0.036484501115738074}, {0.2844964924218206, -0.493041665036823}, {0.2301179064239688, -0.3473294874025187}, {0.17290903667369836, 0.04055276242621712}, {0.370415748559998, -0.414794511266758}, {0.334478566627446, -0.021958312771111016}, {0.03646435623926364, -0.048978009676791834}, {0.014219190900979548, -0.015201554024591089}, {0.07032983772407474, 0.035579222416226686}, {0.6801239957255724, -0.3332633681074308}, {0.019672452717941012, 0.014134437411357774}, {0.0906633356635406, 0.1012877860723176}, {0.07109280362789283, -0.02519737284896036}, {0.0034063286526671214, -0.019367129303026084}, {0.02190285356688417, 0.03159683850561727}}, {{0.0328948192281447, -0.05602067703474507}, {0.03640944333830747, 0.03818203938563662}, {0.24645021423425637, -0.22268918856584083}, {0.06934558097797969, -0.001167618682331291}, {0.05970094472131763, -0.12601757660280807}, {0.32551345881099647, -0.4760270728083875}, {0.9026985765609747, 0.17997036949948045}, {0.23026383309409518, -0.14112256720884897}, {0.4426677921010595, -0.4800872374683872}, {0.29109144851876484, 0.006170379663631903}, {0.15859202890999863, -0.01758189891758527}, {0.03789029150742019, -0.01926994497828006}, {0.016993991209022515, 0.00021158695012539843}, {0.06817475407560246, 0.01682367137173231}, {0.6379744245096136, -0.4279754908886858}, {0.016134867887825793, 0.009141971333679926}, {0.11294280066769312, 0.08628962624335469}, {0.08626034073838296, -0.07589373291908226}, {-0.00045402063221900097, -0.004647589674565674}, {0.009503659945976732, 0.015271839323277787}}, {{0.060418264330449944, 0.027424487898314334}, {0.15981228095552613, 0.2679939926323166}, {0.47753167150867554, -0.5645176354622763}, {0.40834100180068406, 0.03394049148372896}, {0.011030054752680044, 0.010060406855580711}, {0.5276140424302945, -0.40244168869583735}, {1.4006617962814711, 0.4782571604068764}, {0.22148500017448636, -0.17182130889885974}, {0.020729397307878265, -0.058923584423610224}, {0.21305006433573268, 0.17823848327855082}, {0.1354211172237954, 0.01894172492641038}, {0.023910747216690124, -0.103624143151139}, {0.008327230786466858, 0.043723498634802384}, {0.10799183459495397, 0.017021417043640946}, {0.4555701289260845, -0.13650083593773504}, {0.02998784653971485, -0.03578714778686064}, {0.19563968776365195, -0.12311615714930213}, {0.019741526486119695, 0.06582516030272037}, {0.032906420100026285, 0.1187153614407494}, {0.08100089411197373, -0.004984243744571695}}, {{0.01410543192618453, 0.07152105714974406}, {0.23581010739784708, 0.06714971575979593}, {0.5083898929796503, -0.3974812417952256}, {0.3376106571232405, 0.08571906534735955}, {0.044999785416401004, -0.09422764034866851}, {0.8536525489119764, -0.9340369230113709}, {1.1999547111647784, 0.3261060216419257}, {0.21389502688852638, -0.1571974631111591}, {0.16102526717127066, -0.4245717799973692}, {0.23088473461380488, -0.1736404688619984}, {0.14157512054668356, -0.10808431539879879}, {0.007727109979796481, -0.016681468749894537}, {0.001540357108826687, 0.021858404797468468}, {0.02345934698059739, 0.06424700213777129}, {0.8061379716140633, -0.8580505665093358}, {0.017892125095855044, 0.015463368352609917}, {0.2851829883103161, -0.2316700257034471}, {0.05907387405548534, -0.008948119363786818}, {0.04461511043587271, 0.01892414105138996}, {0.13426001838716256, -0.12977023291583478}}, {{0.11869210080162554, 0.11134060697312341}, {0.39831228360466103, 0.0011255104698168496}, {0.7505630129551233, -0.42923090104810485}, {0.2260057161196941, 0.0859175408924627}, {0.05198279377265904, -0.10483786660828934}, {0.8335857411258089, -0.8076871824395254}, {1.6088572079054786, 0.19822765994523778}, {0.33727584362045143, -0.24865576009116766}, {0.18428354848704473, -0.28271513370765383}, {0.5998211805162101, -0.164774038473354}, {0.05114019576765705, -0.014225975273201597}, {0.08694787308253428, -0.07742782294504963}, {0.0066621965387578365, 0.014369142625131476}, {0.17790850957884405, -0.15987194934969964}, {0.8208888014454967, -0.6479617161725171}, {0.03044372167645848, -0.020171239798179873}, {1.0523436141629854, -0.4369550142822998}, {-0.003868621051002267, -0.0005334624714031485}, {0.20077060073152053, 0.034408131186015545}, {0.19186926805188287, -0.06497472149380579}}, {{0.07979792859227869, 0.1634246876473423}, {0.8292048416354448, -0.29374323638710237}, {0.5144984691897033, -0.11625562244764814}, {0.30640363981716473, 0.07622663336174863}, {0.05146125684811016, -0.13861166021886587}, {1.7313949891036087, 0.2662756098157061}, {0.9553408517142123, -0.7575692815348473}, {0.44713250752620287, -0.20828771670261392}, {0.31284203321233445, -0.3146769517895422}, {0.0934163248297882, -0.045447785661565585}, {0.5725768847905911, -0.06115678411885517}, {0.04968995513504614, 0.009275045871192567}, {0.01491759244126679, 0.01620336459848361}, {0.1032419240462874, -0.017957293418629155}, {0.8609417780681854, -0.6691005399841782}, {0.043654019953468966, -0.025250073869922993}, {1.048865409257625, -0.12607339414835567}, {0.0337068189956304, -0.048064978201893975}, {0.2643647386175825, 0.0005261235030629141}, {0.2834210236373971, -0.09037144010350058}}, {{0.3508376700502865, 0.3840788363469306}, {0.30496734659848773, 0.1707266932714518}, {1.7444915970601547, -0.44384682257835106}, {0.8933273200283001, 0.2624786791861299}, {0.027341532905198404, 0.0015169750749553109}, {2.4344671846287107, 0.7948718894293577}, {0.6705876047910017, -0.5087642396877748}, {0.5437067691869085, -0.011567692279584697}, {0.05898355370594913, 0.014949196363100681}, {0.06211266327741979, -0.00753722724360906}, {0.10503213388952487, 0.06586456177069558}, {0.211270446039016, -0.1070088526738144}, {0.13609342099416857, 0.07788210510967782}, {0.021888767103461514, 0.008872776465509172}, {0.216886580477182, -0.24221524250360435}, {0.10725948206805479, 0.019102052637883293}, {1.5453302351333327, -0.052028051119381}, {0.011653570388433352, 0.0020879567709937543}, {0.1443308223137795, 0.13612428977643418}, {0.20689773114810633, -0.03118778699164368}}, {{0.3502871000269401, 0.4209794560151246}, {1.6383364233362048, -0.060041344854142996}, {0.3329278307134774, 0.06902772299132157}, {0.9274225844598556, 0.349265881003886}, {0.03506645127003249, 0.03662953530550413}, {2.4238653911449104, 1.0096797476654775}, {0.7761900801764372, -0.40773950495724354}, {0.5719469012098668, 0.0966008394941837}, {0.06483015417140696, -0.016539829104382824}, {0.08112676684133842, 0.06468035703238588}, {0.11386400195779375, 0.05256067131098271}, {0.1871849847025493, 0.018969665515937522}, {0.12831036210675992, 0.10772256115724353}, {0.017261921902373693, 0.015130734313503662}, {0.2154971402441286, -0.27602928935721877}, {0.11150942025507062, 0.04055311096234785}, {1.4710857994699849, 0.319994414379406}, {0.011869056898646067, 0.007016586685120526}, {0.19420062822645917, 0.05924102637122017}, {0.23558602044857105, -0.03156717500627424}}, {{0.06012499185209963, 0.03182200420404112}, {2.085876294942417, 0.14629095175815335}, {0.8330922000764545, 0.3923736821140493}, {0.056157485670626846, 0.1003771551436029}, {1.7701927430559128, 0.8924076480744653}, {0.7172118640301793, -0.30963478442263337}, {0.6887832088506374, 0.23296792863153343}, {0.07266168132800717, 0.004086657410117479}, {0.10584844574735638, 0.2245086668542076}, {0.048823981661606786, 0.03919554716234806}, {0.6320432157069813, 0.6473828154701818}, {0.35762802511344605, 0.021394139046473186}, {0.045761514524594135, 0.03832595847771446}, {0.09457874661741622, 0.0479450779967462}, {0.10115147895683826, -0.1682792208672928}, {0.1794048868104668, 0.10396085351108791}, {1.717396165321888, 0.4757450581585253}, {0.07040215564275845, 0.08840810422594275}, {0.1874412192108123, 0.09750970013925842}, {0.21165964865617817, 0.012562512669598718}}, {{0.6702630915826899, 0.6474504087426934}, {1.9924833753270494, 0.08007309331507556}, {0.27412456437407007, -0.13592583396311964}, {0.8003126156383591, 0.40540480989363026}, {0.056315802508346086, 0.12159835978681019}, {2.092272306620639, 0.7163701591155437}, {0.9236224709989711, -0.2156902452553755}, {0.7689126014310537, 0.317467780117594}, {0.05556518637488594, 0.004257222987302099}, {0.1453490617161907, 0.2955585838202119}, {0.045501185768370415, 0.07062777020922172}, {0.11642910109894096, 0.12678108613303887}, {0.08894686049212965, 0.03909458885407525}, {0.10392261102704534, 0.06817287112345477}, {0.13309768467754013, -0.2529623401823133}, {0.22912159092186815, 0.10311394800413748}, {1.7708061415426908, 0.46467997267201466}, {0.022765365402912793, 0.05684481449988245}, {0.3668743559576494, 0.0645156651421969}, {0.2758937912219079, 0.004337831183606332}}, {{0.47485891510105216, 0.3571644362734145}, {2.110755094739935, 0.05743015843878345}, {0.07435472734393173, -0.1434876835395571}, {0.5715455704853896, 0.17252778386748088}, {0.037142471456055155, 0.07051924343621946}, {1.6372742533299076, 0.21712099440210478}, {0.9519348455183853, -0.30766464741703514}, {0.5894857598743133, 0.09272503636075087}, {0.08238637317235445, 0.021463709687492172}, {0.08108838609841698, 0.10376889843007356}, {0.05140321423405884, 0.1291691082216339}, {0.20456267175039286, 0.2108569813147113}, {0.0252705807200786, -0.005725379852050264}, {0.08071751884112024, 0.031285888179437685}, {0.08943484407235641, -0.20798341359076705}, {0.21576951602600405, 0.04446231962406567}, {1.7807605278611647, 0.3604000244940607}, {0.11081185899236286, 0.2137312594550126}, {0.07986709158623977, -0.09946761250914164}, {0.20648805239885085, -0.08492494610318378}}, {{0.7701555412767561, 0.2766000397860136}, {1.6601430623599176, 0.04230488921046501}, {0.1695603260059547, -0.2599443901638927}, {0.6837079521776608, 0.10142603732572865}, {0.09724587418666136, 0.12214271648270207}, {2.5052033230510977, -0.13959544664262324}, {1.157401062484274, -0.28597200115775057}, {0.7929113826789231, 0.09526910600318327}, {0.11037678853984573, 0.031216702281958005}, {0.355176235301808, 0.15183166669478648}, {0.24025276150393646, 0.20401428364761912}, {0.011729085403422783, 0.03878376651385874}, {0.05469448462817255, -0.03427943774635922}, {0.14948472795479945, 0.029028935758258746}, {0.044718870947008604, -0.13281824873764791}, {0.26944016873365295, 0.03500595175062782}, {1.4618005334165265, 0.3532118258912671}, {0.07455415420300628, 0.17145869975937794}, {0.15534135882082145, -0.17235947239353422}, {0.23714272472550857, -0.09729496517240528}}, {{0.3880380878881668, -0.11016232983681673}, {1.7515565391913102, 0.06084640548575801}, {0.1203935502438222, -0.24234324928912798}, {0.5042110906152056, -0.038737379912211434}, {0.01928234787563533, 0.021286191125261686}, {2.0073053897193995, -0.7389300660630096}, {1.3712638622269864, -0.28860507683079073}, {0.6089903922271726, -0.0769482562698715}, {0.14854969502629062, 0.06541052314823394}, {0.40441336584081433, 0.08293534635791715}, {0.014855760544132053, -0.00421668942604081}, {0.02827263364417622, 0.10206929332640317}, {0.025163774214196417, -0.03533154296207289}, {0.16828971447439153, 0.02336488271206909}, {0.07177241106023755, -0.12852470513358383}, {0.2371538700443956, -0.010958730813782264}, {1.3504610769777419, 0.24308112147387365}, {0.05007567399850224, 0.14924251869657854}, {0.038286292048543974, -0.11745956442963795}, {0.23530979856805975, -0.0702740471362149}}, {{0.381673955799436, -0.06520990101706119}, {0.12513789009329152, -0.24999780892466703}, {0.7713886547817559, 0.07869157964865447}, {0.41657469573181866, -0.054043967529327934}, {0.37300835352985906, -0.04081663249836147}, {2.8966411976457405, -1.2008433685367974}, {1.7822201189342388, -0.5720507267134628}, {1.5491848985275296, -0.3633724780909418}, {0.1903758600850073, 0.05498473577610435}, {0.7345424195480966, 0.13042626824098955}, {0.4805930324454821, -0.11912918459801247}, {0.08690165942569167, -0.13362368768052285}, {0.022464458109257276, -0.04544980530384795}, {0.18373003847293481, 0.030009563123307922}, {0.058178682346654804, -0.08258564352935577}, {0.2281076804535952, -0.009374054560718473}, {1.1778461406658742, 0.15796160608698873}, {0.01926240876133101, 0.13107182433528367}, {0.12254429240374318, -0.09564035834038716}, {0.4635542620141601, -0.34648049367638706}}, {{0.09345308176368584, -0.18220698380440786}, {0.07089475815632762, -0.27455323857604397}, {0.8020230758207905, 0.13818190711037925}, {0.2194508562601756, -0.12247610308268479}, {0.36395198304646625, -0.06249576635817079}, {2.565635619339175, -1.5407046312492387}, {3.017513645326887, 0.3923823296182183}, {2.3749371334710925, 0.13849510616724547}, {0.2188353563631449, 0.06797759041420315}, {0.7856523638137455, 0.16688975484297627}, {0.2495657993476099, -0.24380125559375482}, {0.07962162688640322, -0.14271331194362405}, {0.026323928205068438, -0.038595358657240404}, {0.18481066183688694, 0.013407860157081784}, {0.10780223825817184, -0.09757256908360312}, {0.23148991086157725, -0.012929736109156674}, {0.7338906433877679, -0.13952296073763448}, {0.008631411095531267, 0.046420168337359694}, {0.09274465763698934, -0.07677713937536988}, {0.4417691199198589, -0.30112357753758445}}, {{0.33590349756797755, -0.35385267929228764}, {0.6343284231443601, 0.13449662968515227}, {0.26512053794000595, 0.2526251233808616}, {0.2146862698265686, -0.09858866718958385}, {0.4047230493944231, -0.016082441371557392}, {2.9883214056487444, -1.5326361537763886}, {2.6917382003833823, 0.2924760866788407}, {2.6178576706157646, 0.054345069740478154}, {0.21715281741953707, 0.07995632225594507}, {1.8277808543435436, 0.1927068230479697}, {0.6163437134166379, -0.33080984010925174}, {0.028301374710729094, -0.11745462725567667}, {0.003130225044721584, 0.005089339668882877}, {0.3883761170066322, 0.023470556385824553}, {0.10729640815473532, 0.0756397251294617}, {0.3273785827950003, -0.01862287312668172}, {0.9152303839417277, -0.03137158157748525}, {0.2345965273953074, 0.3505092199676053}, {0.09361897923241318, -0.10071054209478358}, {0.1910436228904736, -0.0930945330225511}}, {{0.3314436862034236, -0.33475758538866107}, {1.09666115722844, 0.634741844210749}, {0.07578614402636528, -0.028354561594204995}, {0.16853273237060504, -0.11240183962274908}, {0.0659930014912066, -0.1404793447748465}, {3.1930969011625594, -1.39300553492073}, {2.1665907459195966, -0.35818163510485745}, {1.9883654179253472, -0.8382073574016077}, {0.1346926780691911, -0.008465357599646612}, {1.5602003385456031, -0.23769714140402584}, {0.48819418465946307, -0.5670298986514013}, {0.10262277233395281, -0.20726607719896606}, {0.00193649917036564, -0.019700484882702197}, {0.3925597650720918, -0.06036309031942781}, {0.040174102371020814, -0.026316056828031995}, {0.3218741904140255, -0.07011071936851732}, {1.014069169033205, -0.002796696203675203}, {0.11712840575357197, 0.06951197433610398}, {0.09214259177137597, -0.09342897067985277}, {0.2622863747501378, -0.09808641704059647}}, {{0.07844694703734345, -0.19398779447367734}, {0.19247292175521163, 0.3109169696657762}, {0.1946240246155733, 0.12172797005884863}, {0.15745257373751362, -0.15790547242595043}, {0.03091282499177807, -0.1269600293864061}, {1.0081384230456347, -1.172452782937671}, {0.7086273257686849, -0.9606603353010844}, {0.6190263712254204, -1.2343450687390343}, {0.09207904757020477, 0.0012813440459368474}, {0.6115182954278958, -0.26521475031131064}, {0.18886540038386956, -0.530851081455098}, {0.04322180803832722, -0.07423657561719141}, {0.0128598271257438, -0.026497863838974935}, {0.2612994684151927, -0.029865867730324888}, {0.3247001583570864, 0.022288251016144844}, {0.04450452223181191, -0.011539802148811682}, {0.21165435161769416, 0.06268268526195805}, {0.24566302966116502, 0.33929744582573207}, {0.030949192995279703, 0.0910268032333866}, {0.0036635324744364512, 0.06746825395563591}}, {{0.0778816791311252, -0.19136020273777354}, {0.21256148222845225, 0.3055798271048667}, {0.23997624905757764, -0.049873680435314774}, {0.13023795291117612, -0.03658522484084062}, {0.025023537507791103, -0.11055394823715947}, {0.9895581851689903, -1.1470736622578068}, {0.7096964941019144, -1.0507313888635903}, {0.6959089875169762, -1.492161215674299}, {0.09315095807688839, -0.0021386374862894103}, {0.6091377465019627, -0.4617729266985002}, {0.24694003128950986, -0.787537776729413}, {0.03836166648322995, -0.09998394390237446}, {0.010597455875827331, -0.016101851196069338}, {0.04919496438406866, -0.02533141187557094}, {0.21787726196807838, 0.08277294529259599}, {0.27563283229602437, 0.18865787028178949}, {0.03636830120562889, 0.1213509800525965}, {0.014493722798694899, 0.05217011607067469}, {0.27350719169122883, -0.03586900498560887}, {0.3632986800363156, -0.09406536792640191}}, {{0.10320313832316876, 0.23217508626040123}, {0.023002629422303897, 0.016667560054153693}, {0.037233817356125846, -0.08113800534653444}, {0.13606074959212996, -0.03969758705664822}, {0.25177421874643463, -0.198485043032391}, {0.633167319610177, -0.9373017769227608}, {2.4942163475091936, -1.8959866283714741}, {2.698037534859822, -2.2326440073413836}, {0.21210301354430858, 0.0390027966447172}, {0.30745306601628924, -0.6763483270082546}, {0.40760588175752044, -0.3638427350131983}, {0.09487588042434632, 0.15082136107814828}, {0.03647645518575163, -0.013895336057620626}, {0.004293520884184557, 0.008379579346787342}, {0.4097737334414773, -0.10514861359140096}, {0.021938845722298088, -0.03317572107646624}, {0.2377404907945787, 0.07545156625043702}, {0.4946436784438712, 0.218228547683627}, {0.12265587710154781, 0.1714510406966508}, {0.11358285563430012, -0.0861770172377753}}, {{0.12303670228505052, 0.29547375974250484}, {0.05665905358781254, 0.32256324026094174}, {0.02462399961328847, -0.004540400338769315}, {0.1389873890503733, 0.1006812397770474}, {0.12871333341969068, -0.08946197009203295}, {1.0633479797708012, 1.1842065298856446}, {4.145576084365747, 4.64136391897084}, {6.3657410394179434, 6.793055738405741}, {0.08343148620194273, 0.025227464481088237}, {0.5050788424267005, 0.07655056582604287}, {0.8412053471879614, 0.7551561733749484}, {0.07993678831259693, 0.08674203195418617}, {0.08155936451718226, 0.08026104936657678}, {0.017144020193393287, 0.00849835186277489}, {0.1326765995825283, -0.25238699394170055}, {-0.008064678585767825, -0.027268523132875}, {0.21099300908147975, 0.08656234502852175}, {0.38455741604018767, 0.28964657649686887}, {0.02580305473474072, -0.0026912153910784763}, {0.20868102155930435, 0.208286107748758}}, {{0.04607708368102418, -0.13635584277264162}, {0.4280782410455933, -0.29411865008240046}, {0.09469223252586684, -0.10175591895291373}, {0.03720880043159594, 0.017668585084480354}, {0.16806333323745584, -0.11148954067922147}, {0.0024172594504527356, -0.03218762442955633}, {0.3974773633681351, 1.1312240218294802}, {0.6495683139173127, 1.9352429939140914}, {0.10733636412113634, 0.05182590384453482}, {0.834488616614834, -0.06655019595220717}, {0.744862222245968, 0.7600333070054702}, {0.29060783581012584, 0.17984347077478183}, {0.09515328703185791, 0.10377628647671135}, {0.08629040823160572, 0.03062411445676606}, {0.4483460745596647, -0.30161601389168663}, {0.0012094241461077918, 0.002415678668146743}, {0.6126943304806586, 0.8815824386156536}, {0.033172388113505, -0.02499708093219084}, {0.15170770709162024, 0.16646300070631673}, {0.11387407459407245, 0.0902789615061001}}, {{0.013094342872074456, -0.011646312992047292}, {0.12882746643070128, -0.1166083412714104}, {0.31550434154566775, -0.14540511902323844}, {0.11825232321489744, 0.0049822880746729775}, {0.16336158672557188, -0.1938911646485709}, {0.07814570970481363, -0.14472904770827863}, {0.8750037207518621, -0.4122964093802267}, {1.6917352396611762, -0.4033233528382868}, {0.1886672742554223, -0.012446771434541978}, {0.7676357986779666, -0.4008877903869536}, {1.0294432957606356, 0.1769184085407195}, {0.05098504110868136, 0.05188998823461907}, {0.03921791943236181, 0.07411364906842413}, {0.09251942528273348, 0.07169099888062419}, {0.8465008795758167, -0.5423456910691533}, {0.0016021499945202224, 0.008142160137258044}, {0.7199435820394952, 0.23930657772188502}, {0.4322969721314341, -0.03327514339220058}, {0.1284186977422086, 0.1257977810895654}, {0.294297751754583, -0.011446527688373596}}, {{0.019900730540411533, -0.020905692439599045}, {0.2916945784255937, -0.011231582318569284}, {0.16798573801188596, 0.03829971007323957}, {0.006645229587208263, 0.000042198489387568954}, {0.2029129518665849, -0.22397739920434773}, {0.08788120907515665, -0.1862119157227255}, {0.023559303655721786, -0.14437349784190046}, {0.3323557845839234, -0.3377756299195915}, {0.16047227594202088, 0.07093103752520559}, {0.3331301253708047, -0.2674661498451145}, {0.43684209202652546, 0.1317036914445841}, {0.12426740165030897, 0.3969406600094349}, {0.08140378509529887, 0.09803650124371409}, {0.14762638489469837, 0.08700095618872973}, {0.874913434370315, -0.2394074978781217}, {0.04686941151955419, -0.020848276108909485}, {0.1625643737295817, 0.02866749878910959}, {0.6217865619007683, 0.5079340552556683}, {0.10397585066329576, 0.2166928602788723}, {0.06514711018232888, 0.038847637362971955}}, {{0.01901367511375447, 0.012447929166003704}, {0.2612065834229288, 0.14875363674813308}, {0.3877324333801898, 0.47322081856146253}, {0.11592544277362639, 0.09747580136531506}, {0.19340257127137225, -0.005569510764943602}, {0.004398729752425282, -0.033709362706480846}, {0.3747509450433075, -0.016096890413930205}, {0.09753891582349118, -0.034025289074713944}, {0.10594035491771432, 0.11295014302192408}, {0.02139018043835681, -0.004678996805062129}, {0.0013229916692632038, -0.021075151302470004}, {0.6348069974305891, 1.0471893173943128}, {0.003621796746461431, -0.02531923814578281}, {0.12396073660783379, 0.03125692609935349}, {0.8252125115808576, 0.7205277959494021}, {0.3103289308641692, 0.37966586107717154}, {0.013858043986569714, -0.037907689695849095}, {0.1537567361703316, 0.02678213386281482}, {0.15329742718373704, 0.09110436658740256}, {0.0303579705218012, -0.007325530562363094}}, {{0.0044526723678672015, -0.028059037640417804}, {0.5256224743725164, 0.030719306645804075}, {0.003946862664771251, 0.09371788335404119}, {0.07275123051684869, 0.06867194170514763}, {0.2094985144511141, -0.17057529048484438}, {0.012048489689592195, -0.03418757372396684}, {0.1692197222393712, 0.0037058833350109323}, {0.04031704868899824, 0.07931313319299886}, {0.05275275243756691, 0.013219749455408249}, {0.1783857852474685, -0.05307380972523591}, {0.10426098081619946, 0.018241237784228724}, {0.501403065124853, 0.967860599602327}, {0.06979324297557572, 0.12960161914416324}, {0.0771073999924444, 0.04559293140274219}, {0.4778046011457921, -0.3624752022485793}, {0.03925326536361457, 0.015022044955056928}, {0.5949889973687842, 0.3571931473880175}, {0.20314659651751596, 0.3143703402220849}, {0.08882698542404795, 0.21271414183284143}, {0.1120510315503715, -0.08001498605993652}}, {{0.002362478789975534, -0.024320208249772476}, {0.42945368880014934, -0.24327373266567748}, {0.3140834222241116, -0.17609493821060557}, {0.04078001217747341, 0.02925676341323732}, {0.22006507551799706, -0.3803541712246398}, {0.1755239311928532, -0.22710630656029418}, {0.057648125951127185, 0.012357700784778967}, {-0.019426190119752464, 0.0521408428937958}, {0.1239692044447293, -0.12987861327388114}, {0.06951587027067677, -0.005406285485077767}, {0.0816900800590803, 0.012792935768190256}, {0.013539012791332277, 0.18046339728386626}, {0.020743396547397187, 0.043587604015430874}, {0.031886363402664604, 0.011879915638539473}, {1.3153025656402362, -0.6626123905756088}, {-0.0023681221062454537, 0.009924680704188948}, {0.2696091312564864, -0.1828098116297778}, {0.6004748661978895, 0.07394714453017852}, {0.17912261400225882, 0.14016289797087975}, {0.3371462742159531, -0.01758310940308095}}, {{0.03264383740812385, -0.05235006328980959}, {0.03344504457099922, -0.1785622097731425}, {0.30648849986162213, -0.26756779201884245}, {0.023584841038453742, 0.017115841777544088}, {0.3923337762762088, -0.4578885325034698}, {0.2625766524389828, -0.37775767512971076}, {0.0022286011854351397, -0.027927796358926754}, {-0.04608357356268175, 0.03167947273846488}, {0.15811681564072239, -0.13823440433204687}, {0.008175723160688472, 0.049763534729298606}, {0.021244580071013416, -0.01505396776300027}, {0.10539355575021174, 0.2160553400680153}, {0.0020490150313967307, -0.01327711673053671}, {-0.035640915785386994, -0.022742227531527277}, {0.585913743007228, -1.020817798039797}, {-0.020360663621729037, 0.006112462413997141}, {0.293871812066551, -0.2603047478292961}, {0.09837073955718814, -0.30627734630378195}, {-0.009599907219945976, -0.07615750490562138}, {0.09965892103094262, -0.3243081606002921}}, {{0.014896179275981358, 0.001121253855230711}, {0.5825683396268359, -0.6282828230394901}, {0.20691139926436247, -0.15175567751550018}, {0.05710317993661433, -0.03174797115146618}, {0.060066098562771925, -0.1580695320867471}, {0.663142064026633, -0.8381439361529792}, {0.18700560366484648, -0.0443332254058826}, {0.12377233622350997, 0.09480114740599382}, {0.044038059997139424, -0.1114390442827997}, {0.01338679271047915, -0.005380717014989453}, {0.01621135725241097, -0.025634660627730507}, {0.05168745203233159, 0.15775285268666608}, {0.08050921674916105, -0.038519171481035785}, {0.010279213997919248, 0.04785665617880728}, {1.2629934129905047, -1.1214094935906338}, {0.005226904937890452, -0.015715278720993476}, {0.0736774467102333, -0.2419009014562139}, {0.5989949111562426, -0.2235214434753499}, {0.05079327149526625, -0.03647189116503137}, {0.18634416105373375, -0.23330821820721506}}, {{0.0022579202217230805, -0.007094458329119845}, {0.11219553887314972, -0.08313183641464793}, {0.5519578570636546, -0.5636796614251184}, {0.018110078913220955, -0.030974799549530408}, {0.012718661395150639, -0.06046346114929453}, {0.7768162106955463, -0.5595972422138428}, {0.0437363882093864, -0.033106253203430996}, {0.42330289500824786, 0.525167835503494}, {0.062169429301025994, -0.07801822018102184}, {0.08195327593705752, 0.12310751519318357}, {0.008451144542933066, -0.010239327116446763}, {0.1710986112195273, 0.4297933625165024}, {0.23245864949646625, 0.06529812976274502}, {0.07800905772763728, 0.10337996974649777}, {1.3420976387981975, -0.8357247137103098}, {-0.0032204189443713815, -0.010254946688012526}, {0.03693413480117934, -0.0606501391498819}, {0.7607292100143616, -0.005232968158384581}, {0.08534597273359143, 0.013490599986899159}, {0.07954048159640548, -0.1570081772026974}}, {{0.002682381219793895, 0.0012794701724514398}, {0.6207045195107636, -0.6510858773735905}, {0.16838144468018226, -0.013460625052872911}, {0.01828060479710187, -0.05900243225686568}, {0.04478029965947557, 0.06861613755364687}, {0.9078438226253022, -0.6599195490588498}, {0.2498172406157611, -0.21165651959253345}, {1.334873508027431, 0.10407557366479901}, {0.008918195591647223, -0.0024015219930236626}, {0.6445137403331732, 0.021377545046246043}, {0.055016026396807166, -0.017128397327596433}, {0.6623698048255001, 0.473778286146132}, {0.2271839205478348, -0.0033031330605769087}, {0.12296498257070072, 0.07580857862748708}, {1.3104291133488009, -0.6708554453788942}, {-0.0008375849029531378, -0.00008023642436371682}, {0.008646660325748321, 0.07951750598158244}, {0.9364048231975504, 0.0877689620269766}, {0.03846272411031013, 0.01573414410661201}, {0.03324868187124234, -0.06344541648932425}}, {{0.17410476120337537, -0.002970934950641952}, {0.012339966957461165, -0.010171009988242267}, {0.9859035528298827, -0.39769365304348026}, {0.01741793821448144, -0.02381953045222241}, {0.02988723256826744, 0.061809099315023056}, {0.8136527300307174, -0.37615476861578756}, {0.2347691463574427, -0.11761933748864417}, {1.6278088908241826, 0.46687841663485286}, {0.027052044875273136, -0.04092028056565909}, {0.9741522466285508, 0.3283967886312166}, {0.0947118415180048, 0.012576401861835333}, {0.7719492592194591, 0.49157444638102094}, {0.12859251790457868, -0.0012124896516979694}, {0.1085965359786373, 0.06606375076193725}, {1.4115235144200728, -0.42575217079455235}, {-0.0019244486007335207, 0.002143686705905032}, {-0.0034473341746764762, 0.055573977508591055}, {0.6509591940001398, 0.021594494602199303}, {0.04176053332246257, -0.021983490388336}, {0.01015781895360952, -0.0399145347558452}}, {{-0.0006575800440598958, 0.0013798455176368498}, {0.8624077542431365, -0.4519076713245703}, {0.13238863115808194, -0.023102540429591235}, {0.033139520138661165, -0.078876128491984}, {0.03858691061175923, -0.09082556157515262}, {1.8602065698871908, -0.814009918145509}, {1.6672317539763748, 0.44732432111242654}, {0.46755101795902654, -0.2584523561193613}, {0.007048820969332226, -0.01312729709557598}, {1.003925271848562, 0.2938954617873456}, {0.1256964645098964, 0.014513207637008408}, {0.6334858878739785, 0.5206400511790642}, {0.19963047764148284, 0.05317027688595252}, {0.01810798093550723, 0.004518976936205863}, {0.8137701878074257, -0.36923936373979155}, {0.022076289244256246, -0.011122649889586885}, {0.04693707298693402, -0.12134352235267062}, {0.645905474186843, 0.03241876191605154}, {0.020796930842851807, 0.028931683298095524}, {0.027974976060172886, -0.057373768976451384}}, {{0.012074835996494077, 0.014231404182952784}, {1.096473937647276, -0.09011546491248937}, {0.13380069899666855, -0.048329757246544314}, {0.03887969562487059, -0.08846725481254611}, {0.04209780279359822, -0.12527616699147323}, {0.48850498132148684, -0.18507463734377924}, {1.5192842623256515, -0.665562038869624}, {1.7350471618117198, 0.4830816321489871}, {0.0032688924197739285, 0.007575823619530382}, {0.11887981169569382, 0.027033825930597995}, {0.9676781115622529, 0.3088263209219226}, {0.6180838433802832, 0.3669447267945987}, {0.16487446021053107, 0.04850591230700889}, {0.0011768806188626388, 0.014089388237485536}, {0.8377503185487734, -0.37262616278250804}, {0.025415744462972217, -0.001430326167534479}, {0.0826734197416312, -0.09188943971351203}, {0.5340039227009623, -0.11393721375005002}, {0.025931487863193547, 0.027863660780814148}, {0.04031893770490665, -0.06278380675733726}}, {{0.08653576402302932, 0.004398963101254914}, {0.36639144191695244, -0.010325599344820507}, {0.01439098849334281, 0.01224929904324503}, {0.0035177432402265334, -0.019724555683854176}, {0.018184554610610033, -0.01719774351174513}, {0.4209806792201054, -0.18224934133635914}, {2.7971426491640057, -0.926052197047854}, {1.975102694050755, 0.5751680533107009}, {0.1047706277403515, -0.006082597729348854}, {0.023635154179791062, -0.03217912308028023}, {0.808081462248781, 0.3189800415903884}, {0.7102690583284, 0.3933387787362293}, {0.06234242698967289, 0.05700955566158505}, {0.10116138304226784, -0.1741431754903032}, {0.34144751294795767, -0.23401614530007125}, {0.009300325569574048, -0.0034131446958732587}, {0.1275828020633839, -0.1303825480401401}, {0.2467993823624017, 0.02489059687076072}, {0.05495575181631386, -0.0025003980767391853}, {0.06955897135322014, 0.03391072477511385}}, {{0.08040960988079425, -0.01675777875808985}, {0.3906856428148873, -0.10264835869635258}, {0.010862191439710983, -0.003863753057519649}, {0.004713897055501411, -0.07662535709770876}, {0.016306466203789154, -0.07829660758425276}, {0.4367746654344996, -0.3651263829102187}, {2.6063313419739482, -2.196379660866235}, {2.0462660628527933, -1.2766852402751259}, {0.1146524184528514, -0.02476287213459807}, {0.019283794155186693, -0.18212615541233262}, {0.7466917128931511, 0.1525620575920971}, {0.6973115820508771, 0.11868147050367477}, {0.029750773711379727, 0.02200900288010897}, {0.12530284708917805, -0.1777020784663738}, {0.3334598891774097, -0.24627679944996778}, {0.008725924325717008, 0.0002771769501117397}, {0.11715289737182155, -0.2046857158712691}, {0.24863271501547973, -0.06422789877906918}, {0.048871873664911254, -0.041083495780024126}, {0.06205730965411084, -0.011555540670805352}}, {{0.03172663388084936, -0.020860600669221237}, {0.41654583973626164, -0.09772774338368191}, {-0.0009476878768578718, -0.00015671990368272884}, {0.022154626667515206, -0.13183824363804206}, {0.01752034444057688, -0.10230254350316481}, {0.24027758038120955, -0.337022480067108}, {2.8104026031650577, -2.2642132013012377}, {1.692994854283088, -1.0142453919422696}, {0.13556316554976264, -0.016624594796653746}, {0.004130055745293421, -0.10522073936594771}, {0.7699477169585615, 0.13371273653645963}, {0.46301973643563277, 0.11993491156291916}, {0.01301241624912854, 0.013585339389573722}, {0.33609667380852515, -0.23858552434930796}, {0.025370893023796724, -0.0878828200427838}, {0.19778243146335678, -0.03761626899772657}, {0.27810034747972096, -0.3278858759110599}, {0.1456165453596692, -0.027461693865704358}, {0.18493213094564917, -0.09771896622233885}, {0.12615330880155995, -0.08082293341178917}}, {{0.03163122738711017, 0.012517265742780401}, {0.42716472445506826, 0.13370013227330943}, {0.0008350433046027045, 0.014832902331292518}, {0.047690311933158355, -0.02763739023508233}, {0.026032366018947414, -0.07449375778482102}, {0.26535325421476813, -0.08204253933072463}, {2.9496807212276765, -1.0679925707769073}, {1.6116030167223618, -0.4736335695945789}, {0.13783458036867688, -0.001643577410483838}, {0.009865798854165416, -0.05402307962839894}, {0.6928633463578955, 0.2678962638389559}, {0.4166342454794345, 0.06909842552114584}, {0.004521908182058583, 0.022474702678898603}, {0.4131567541970085, 0.018910524253174594}, {0.025743708974626085, -0.06615141239033079}, {0.1799148139912135, -0.06019929130402953}, {0.16761562475801603, -0.08046475049175811}, {0.2649385222560001, -0.15768801186554324}, {0.13142831531028012, -0.04997047057740221}, {0.1080997831162073, -0.08279139898711334}}, {{0.013906960808396035, 0.023527085736361402}, {0.16484145024468985, 0.06450022460743757}, {-0.0010007306993197293, 0.04770664320162651}, {0.10200042399642315, -0.12747200264603895}, {1.292901401682454, -0.6041256841695398}, {0.4930082300500601, -0.09043768374317274}, {0.4632302514369162, 0.03331170777877557}, {0.10797347983982265, 0.002662181986807056}, {0.009868230350392266, -0.009068408583736278}, {0.5535519354629119, 0.41425800749357977}, {0.10805199581341916, 0.04102285832223626}, {0.3292288386848575, 0.21848100988063238}, {0.02888231417826348, 0.05822340956815336}, {0.3611537688895396, -0.11992721592544373}, {0.005033126476159622, -0.051694658162364404}, {0.1010179851915186, -0.0489085763952427}, {0.23870390644878123, -0.19914429104775103}, {-0.003104386224660528, 0.012428763775647896}, {0.04459963211657038, 0.003890570258756716}, {0.08983942487311941, -0.09504014439528836}}, {{0.06117380450640504, -0.020056903829947976}, {0.16472000578750784, 0.06293875501376413}, {0.010930386184612105, -0.00037025309424899757}, {0.03350791062993909, -0.015815986078321236}, {0.12460839977524278, -0.1962662643558164}, {1.1105740893689868, -0.5904476393699483}, {0.4923180127560839, -0.18762740449381982}, {0.13383888034300004, -0.07587529903666444}, {0.13861345007046122, 0.011131662307187715}, {0.04120029322557817, 0.030416319564013604}, {0.3893355625583322, 0.18675266368175933}, {0.1600740075046339, 0.016004093114330632}, {0.005994316207885303, 0.015691550302302678}, {0.4622063054425339, -0.2013374227868889}, {0.014452120549157427, -0.06026172457771286}, {0.0751338205914416, -0.08493551851725761}, {0.159171875193576, -0.140621743505992}, {-0.011124857065466833, 0.00661042750255242}, {0.026535840130720124, -0.027179465935505468}, {0.08202157178600739, -0.19185145003149742}}, {{0.0008760460579253181, -0.02665060104372919}, {0.021307442764562874, 0.014194240905065235}, {0.02406692931338877, 0.009502605547163964}, {0.11245443322508716, -0.04828717404158038}, {0.028747838672409872, -0.22730808397279761}, {0.21308382720772745, -0.4876976762629904}, {0.23340352816055945, -0.28383874999700887}, {-0.046752682430180846, -0.07249783473296134}, {0.020932765481790253, -0.03137778026638057}, {0.015574581869731244, -0.007622372449383281}, {0.04684606140559905, 0.04675716078342261}, {0.11491253460054889, 0.020371948605699}, {0.045423179539476846, 0.09470301400104576}, {0.2994926000323401, -0.5720995594689389}, {0.020163096302165576, -0.046983842169310175}, {0.04040774400374541, -0.08446015383344566}, {0.0250670924516136, 0.13511490516186997}, {0.16757819407477603, -0.0005152219317997031}, {0.021175223659491458, 0.10250436575881641}, {0.18513533889399858, -0.21529262311838335}}, {{0.01820547730926432, 0.02067426481198908}, {0.03277190394150547, 0.02700465109957328}, {0.08139005504811121, 0.048698149092954265}, {0.5125333046361439, -0.05616383998649027}, {0.05705036407115444, -0.11473973662302864}, {0.043728498532692596, -0.07770942846678935}, {0.36989958205788215, -0.10496714328312814}, {-0.030180117463363267, 0.08458750048216702}, {0.07762724215668719, 0.06752799800631643}, {0.08328483459823709, 0.13271252436194447}, {0.1487005828013027, 0.17531575109027722}, {0.09579335344775229, 0.06192573955569391}, {-0.002204611949660972, 0.029762119227697954}, {0.3354767533840858, -0.3806857467047182}, {-0.001207195604571089, 0.000576556634478584}, {0.050440738986537725, -0.06121244502699062}, {0.009989132569465918, -0.04034240717470834}, {0.10926949081544571, -0.03168334071720977}, {0.003006053175301712, -0.025592313896731167}, {0.07901629638832813, -0.23722104529003565}}, {{0.06526560705842806, 0.04239603164952803}, {0.08597627172171532, -0.036978118265480996}, {0.03725750918136628, 0.02192308479719387}, {0.13674933579821963, -0.24447938724944715}, {0.04038423423514466, -0.21430008854455845}, {0.03720459558350983, -0.159186445374064}, {0.5412218312156153, -0.2878676581486016}, {-0.03636342910448089, -0.08027723830430689}, {0.072158110483205, -0.005756421348813037}, {0.11026225692970004, -0.027309770720159183}, {0.04263846052818747, 0.007422003360022578}, {0.1624156190717665, 0.2110536573571764}, {0.03947218346496469, -0.08009095369193578}, {0.6959030909386273, -0.5227909276601297}, {0.05207370630723233, 0.027964502609171767}, {0.14046637365315423, -0.027554096642640715}, {0.12137162896775126, 0.016609679802005888}, {0.13954623011698336, -0.20098824655169686}, {0.16171320009353457, -0.05719375421875245}, {0.2387963540300215, -0.07813281179492626}}, {{0.028321192948118537, 0.010700262852341914}, {0.022581531843289822, -0.043291291813357356}, {0.07793761183752415, -0.09045402566126301}, {0.06058746411178191, -0.2228773905161079}, {0.01888703116556011, -0.11999320882031321}, {0.0828084200614305, 0.09683799399480865}, {0.37585825485801944, -0.4714427751942208}, {-0.029919312366118788, 0.07356887258939461}, {0.08497592708899651, -0.01817528505337992}, {0.10823770839876773, 0.0005903946439853383}, {0.12357021007193826, -0.10535604167917793}, {0.042024855507106246, 0.00032728478691973137}, {-0.007491624635447598, 0.026599206372352757}, {0.529586550006948, -0.4756519273092855}, {-0.005247582427997618, -0.03900568562602721}, {0.032623164679680065, -0.16478396850665294}, {0.158505066529461, -0.041968418704666555}, {0.038324280577438675, -0.02800977667295954}, {-0.0008470779792619709, 0.05208851678060421}, {0.019183480585432088, -0.14978508510301577}}, {{0.036824605088079235, 0.07997826469208517}, {0.06410180105847868, 0.01135147363472878}, {0.061931052782290615, -0.06143926351166133}, {0.046476506836826914, -0.17315425712058174}, {0.031653317406682376, -0.12133464851196545}, {0.09692349275165227, 0.11731782936309515}, {0.6034077191838757, -0.5641692651847914}, {0.008284903122439125, 0.13347339879302283}, {0.06140371158331785, -0.006906602798907226}, {0.2644736119823103, -0.19788339512314138}, {0.09088011743726396, -0.037808575213774336}, {0.014969940900875434, 0.007123877883400955}, {0.039148435748346304, 0.25101115266634744}, {0.4957164494018546, -0.31646733810524047}, {0.025555525351659683, 0.005859621810248579}, {0.06601543817623531, -0.19655893173370026}, {0.04467849601397621, 0.18336299136762046}, {0.16976450737566007, -0.12949902244083694}, {-0.00706395236766005, 0.10271033102015653}, {0.08793920971941321, -0.29400792973092116}}, {{0.04622392065365649, -0.02790810651541453}, {0.07698944798716677, -0.10509912207155415}, {0.04717952019763609, 0.1212532745392301}, {0.049426593985708846, -0.12699862414739108}, {0.1629299987160435, 0.3821676248096226}, {0.041856385339337325, 0.0012782724854050066}, {0.635249833131652, -0.35374598469582386}, {0.012475725828761448, 0.42078771092940964}, {0.059704305785016246, -0.007885595196625076}, {0.28510588216451566, -0.1572603093443771}, {0.08348417661799452, -0.034548357381944075}, {0.001989398404492654, -0.009265005319756854}, {0.04532878805308858, 0.2916730886213567}, {0.5437085192785915, -0.04819992378063222}, {0.006124580099474471, 0.012901626998366358}, {0.0766344453687879, -0.13089528752080132}, {0.11854898372527699, 0.27151196704143227}, {0.26169823854922797, 0.09164986850038268}, {-0.0029127843065938313, 0.04147649071330844}, {0.15123753842236068, -0.06639307729972696}}, {{0.029036548163532103, -0.005737077842487231}, {0.039583519167317074, 0.014401451569906003}, {0.025871227651705114, 0.12083502807784505}, {0.05629596375316373, -0.17219224372533243}, {0.18918349145824256, 0.34130560782090213}, {0.02007240042606472, 0.03658882040544582}, {0.8208506310207768, -0.43122035516542234}, {0.19700104937901566, 0.44385580918715295}, {0.48585974246699626, -0.281215903613802}, {0.29166465912195255, -0.17515794952905442}, {0.06664931951806023, -0.031424487940895966}, {0.03579133938259014, 0.05152551774453463}, {0.09024476014633837, 0.3867944959687872}, {0.4482609666178694, 0.07242005811313555}, {0.056220324692968386, 0.022944118420893}, {0.06613717457172051, -0.09713426085126403}, {0.12091086135117202, 0.3826365656260944}, {0.2507968527527226, 0.01906160350189066}, {0.05251804758181093, -0.0018630503382335226}, {0.5495224123915362, -0.3126165830662054}}, {{0.029715452837288672, -0.02444984538693672}, {0.0427058109509527, 0.060792468332566456}, {0.025247688388067013, 0.12580128597502546}, {0.07065547669082906, -0.0012199138820613922}, {0.21531144477744157, 0.48547757220950905}, {0.04154979528766509, 0.25681968290322826}, {0.8158666106794801, -0.36778104915341103}, {0.21256476758743048, 0.8496653856987788}, {0.5136460342846025, -0.21086819371584467}, {0.3183028823165372, 0.32182756678779373}, {0.0732816425868741, -0.005537491930806125}, {0.035421424768584855, 0.1636230663120479}, {0.07448326339711113, 0.2826919612422493}, {0.4688200961572061, 0.2746851167691846}, {0.05085133710452164, 0.03866244307212378}, {0.07694131914034114, -0.07685454204352396}, {0.1612981708815387, 0.32126920258514485}, {0.27719173862829904, 0.07914759804445406}, {0.04909119751553023, 0.03406489309357225}, {0.5818622539325202, 0.13343053116221484}}, {{0.016255196877985423, -0.008559974065017021}, {0.32334181661833833, 0.2433541694419088}, {0.01730569400903575, 0.11081022137040357}, {0.1660358164571978, -0.08535664337643875}, {0.21371923500894102, 0.3717912989017525}, {0.12291787182837413, 0.21463749084864645}, {0.6934396651656546, -0.18091518458186676}, {0.6353875387970209, 0.7622817069466629}, {0.47374725093633896, -0.1673530781882564}, {0.9785969249870435, 0.045269577956818116}, {0.1287182852734965, -0.04354780076345595}, {0.05047301857173972, 0.13851609481227517}, {0.08723134239643063, 0.30509595612677815}, {0.2849592131420423, 0.2305481960202075}, {0.033215669368028444, 0.03154209100370295}, {0.1303742047367566, -0.10938159840331284}, {0.07839817772125139, 0.27392672545191454}, {0.1320702933536004, -0.014392135793804578}, {0.1306365704925699, -0.01770913731519085}, {1.290465386196082, -0.21051728578519746}}, {{0.023617836320957708, -0.01264358161032018}, {0.024705076509652132, 0.0659404155224945}, {0.28396878192935165, 0.5068834116419003}, {0.12596543038622002, 0.11324080216404461}, {0.24411669535143732, 0.4667413888545291}, {0.14263481989568705, 0.3569491568653778}, {0.6625094505428057, -0.03992330566291659}, {0.6344835604763212, 1.124000671543028}, {0.5394410890203459, 0.20342045736047387}, {0.8650711122594884, 1.1505309989070445}, {0.10633569957687618, 0.10736092167395664}, {0.04110684750773346, 0.17356197500504914}, {0.09475900314930397, 0.276131679528697}, {0.29873000972980723, 0.1983866606169637}, {0.031935697985469955, 0.03927659918955103}, {0.1531503960970852, 0.05492987405946369}, {0.14714971158684131, 0.15517031383422042}, {0.13369387536185123, 0.12339159900767259}, {0.10683206415684321, 0.028174398182275604}, {1.2560101824012222, 0.7187605391076689}}, {{0.06227218993746199, -0.12123321719304536}, {0.012374520538733749, 0.011815463625890452}, {0.3366313368871796, 0.35935673695420856}, {0.6228250663799917, -0.20917843564210237}, {0.11504669030091168, 0.47217698536780034}, {-0.0652214645427337, 0.3833342765956606}, {0.08229551461779, -0.1238565344371867}, {0.1426674518476711, 0.9388124353187068}, {-0.0481952340509597, 0.1314278568281493}, {0.7745631268548128, 1.1726188807500089}, {-0.0007691849825238253, 0.10257993282381994}, {0.2925465109875681, 0.21513181179900237}, {0.05418634770342395, -0.13165172141211018}, {0.32054354498737614, 0.06113795453729552}, {0.021122731265674613, 0.05923328251431659}, {-0.03572371410608529, 0.03685787556206628}, {-0.04032207377101387, 0.3521541485108331}, {0.179847902755233, 0.2701855795585107}, {-0.03684278387312161, -0.021282072667272993}, {0.5679273280138468, 0.741839857496581}}, {{0.01841469484577045, -0.00438303522670971}, {0.7822533882338607, 0.05738209119440629}, {0.027690849088354133, -0.036009284365918846}, {0.324264639990122, 0.04097495265288488}, {0.1790335474053677, 0.2507872660337236}, {0.044425446782867896, -0.017652697021602742}, {0.3789762549364461, -0.21369121619130393}, {1.6185054059551556, -0.5333941224565621}, {0.06787741799687733, -0.048636812139395275}, {0.4662876792136625, -0.604905110236954}, {1.474033418214579, 0.14411415732615607}, {0.03344011781800874, 0.17684330969310516}, {0.00737045980092292, 0.04216812823964318}, {0.14309818565849627, 0.1382577209485191}, {0.07714854983078018, -0.031732768674673756}, {0.06995236366052882, -0.13588866850517292}, {0.026092910131778956, 0.04246644526097661}, {0.47396743297655003, -0.1260593283092186}, {0.11409840185349679, -0.08517224445487923}, {1.5122421844638598, -0.19316235487770173}}, {{0.006352463977847194, 0.017737888584968876}, {1.0189080992553996, 0.42867085816016104}, {0.02555320239286369, -0.06045243915297708}, {0.3442200998358807, 0.056904244694540605}, {0.10071810876216043, 0.06376234373585665}, {0.07299968301720139, -0.03297703412326743}, {0.3707692511370816, -0.020871599333345398}, {1.552995811338827, -0.21473673461276155}, {0.10277805069848978, 0.024634472879513397}, {0.4913374346664177, -0.4919296982822944}, {1.5228642432668646, 0.38395661485170934}, {0.028159328499025825, 0.08893451478109217}, {0.004776903220245643, -0.046016243998259106}, {0.08706926308776133, 0.01442307718404037}, {0.06812667258668798, -0.04649804990730375}, {0.15120500727780986, -0.04600840909571132}, {0.1729114118946764, -0.055661254858985175}, {1.8263042864781898, 0.010479159211505447}, {0.6603161975368025, 0.18738983591202366}, {0.08674337572472038, -0.12279490500369025}}, {{0.03042023136043432, -0.038882253061888965}, {1.2344232785277647, 0.5186257947443917}, {0.06671405441055862, -0.14672254697641793}, {0.2912694286600419, 0.08807906950073544}, {0.07797217315980381, 0.10902068549708717}, {-0.0004204310965974325, -0.0018826098420089647}, {0.20842293942812995, 0.053358436070581716}, {1.0378875555503984, 0.14908192669643794}, {0.06695665996775622, 0.02515493889095559}, {0.09933469802269257, -0.11544811432222786}, {1.3417731892091345, 0.5167198931989654}, {0.03012784428768155, 0.09782297143910233}, {0.01169472669963944, -0.005227596015224171}, {0.10475207801761924, 0.04253042867936135}, {0.02135468512866082, -0.012256710352402422}, {0.16767515119896337, -0.03695719539181186}, {0.08150865815247957, -0.03375785289367594}, {0.1784894627176807, -0.30442907982181394}, {0.6449955465060901, 0.18294127894102957}, {1.2920198387875597, 0.2237954642888562}}, {{0.05884774683564409, -0.08285366404778266}, {1.1504531448014608, 0.45579571009133774}, {0.19871994123496048, -0.10457721981463486}, {0.3389502418074722, 0.16341122062821878}, {0.053557352968136275, 0.061727440942017965}, {0.023882129840869654, 0.05953983822669637}, {0.24896106369811594, 0.11014961765213592}, {1.2747417707342352, 0.42331960867069296}, {0.09953212874641602, 0.07481012117691684}, {0.11104062971560302, -0.05990516508919742}, {1.2838225476343623, 0.44658387758119633}, {0.021588905760825224, 0.06377649239393465}, {0.055569361169075196, -0.06958868941921018}, {0.05533203685871059, -0.083303928113367}, {0.018607449604598904, -0.026480188027737418}, {0.12929402879711197, -0.05650580664882318}, {0.1428085941925264, 0.07127244912446881}, {1.0634758879514625, 0.09151121727688687}, {0.660288818297538, 0.2626710992620534}, {0.5694995962170392, -0.06351430916312009}}, {{0.009745837906984058, -0.027113506174449634}, {0.1383690529998951, -0.05156661037929102}, {1.0896778937205882, 0.8163448634088246}, {0.40522994494915515, 0.30463775559420136}, {0.01754031096765993, 0.05878346509741984}, {0.07569325095295121, 0.0724433320976619}, {0.2378519730838322, 0.14727569616172986}, {0.8489486314828998, 0.7692426976610178}, {0.06991599750602558, 0.11804901539867364}, {0.017782229446653353, 0.06728956901280045}, {0.7876189841456442, 0.903682217326541}, {0.07193208625341382, 0.13752602371116013}, {0.017936763451733582, -0.01975134248652149}, {0.05074940693024716, -0.04800258355801694}, {0.02478312870792994, -0.013887565936873347}, {0.02269039303252881, 0.03249921076209342}, {0.0856759074323577, 0.13680143716545948}, {0.3467604626915719, 0.06709886343229775}, {0.4009394305331809, 0.5243274825775326}, {0.6133482987165203, 0.6519589670179489}}, {{0.07593453342320414, -0.16922273357261763}, {0.2113591308763379, -0.2335537781973614}, {0.6396870536969096, 0.5302416439027564}, {0.21822561440758786, 0.07775228594051029}, {0.015922615536077492, 0.043931245320586315}, {0.04570408144298253, 0.08986238452096085}, {0.27122064139658847, -0.10323240717668644}, {0.29124778028137455, 0.2657054996859703}, {0.021581939852340595, 0.043962979649122665}, {0.02500345143704553, 0.08552274138915292}, {0.1964749768656608, 0.1751976328763636}, {0.02427586611365232, -0.015564361569180262}, {0.1195588089833687, -0.19587362951743187}, {0.1123969520093298, -0.08601221750972661}, {0.013229780130482992, -0.021538031349219073}, {0.013005566818468865, -0.020806545162901143}, {0.02593017415494841, 0.046576417600622484}, {0.016594009738774677, 0.04040148288805841}, {0.5465479110638565, -0.31724997189841975}, {0.11533393969039046, 0.1419655347951052}}, {{0.00023868262530678006, 0.0005819431530824045}, {0.20989502179791805, -0.16335062538211093}, {1.2076322796610195, 0.45704267630294143}, {0.2954724290403507, 0.11471357293647985}, {0.0629510264071559, 0.10449733769703876}, {0.21761613261530682, 0.1542895317340435}, {0.23293312338782918, -0.035013141694029505}, {0.6086908097448503, 0.20695788870143042}, {0.029431057077807785, 0.05436410329123651}, {0.2293050952458736, 0.15016234245711538}, {0.1763627677188072, 0.23985126586568944}, {0.07025355866506214, 0.050714475616619265}, {0.0493124542734054, -0.04127508972385561}, {0.0939761770950846, -0.09493325158371665}, {0.005385394024553903, -0.019139536270553443}, {0.015285050637432199, -0.0014148589087556373}, {0.05585343077798298, -0.0009470838056634297}, {0.4945857181913054, -0.22570307627785807}, {0.11067378545125263, 0.08671155937573455}, {0.32329460400057397, 0.10920376599874351}}, {{0.49321863783660286, -0.09124456692130467}, {0.21517502558911927, -0.4173147151238618}, {0.13663148462145297, -0.1256714386401987}, {0.013973401783269498, -0.03877299323642727}, {0.009115293901677212, 0.016978867698366772}, {0.025076925113121224, -0.0870523419381615}, {0.7695444772930745, -0.08030128250061148}, {0.033365405808835506, -0.09651098496133477}, {0.0043491160155752035, -0.014707178574053782}, {-0.006032935731095096, -0.13116562489967085}, {-0.05020961820966284, -0.03334004057020116}, {0.020258397719210616, -0.022470215129228685}, {0.05817187123854408, -0.1090928295049582}, {0.19213863750307755, -0.0865400415640673}, {0.05212138443010051, 0.019223438161819213}, {0.0033610262156873547, -0.015735980792071582}, {-0.002016832440355213, 0.03987265097564151}, {0.022138989490896488, -0.008687402766272452}, {0.2845013605860661, -0.45926240124870926}, {0.004119434849135441, 0.06385458212691869}}, {{0.1845753763298237, -0.19234618520884741}, {0.20914266159017597, -0.3593459780419003}, {0.6852926644965611, -0.26233911665582915}, {0.10305662698063855, -0.02521175361763251}, {-0.0029319571583894667, 0.013737335401541715}, {0.4812221692234539, -0.30614556965247747}, {0.8060845981629704, -0.5379564368303168}, {0.3916993241870108, -0.3880116364273352}, {-0.0002937977694740595, -0.01432664081733781}, {0.01820621103028433, -0.09463072638862079}, {0.2064507784812951, -0.10930909173785079}, {0.09220575841352381, -0.0012470348600924271}, {0.049249476499127115, -0.028790408090661426}, {0.07485163743340098, -0.04978794849321334}, {0.02826275483130517, 0.019603028517225986}, {0.0066803208654936585, -0.01615445557286789}, {0.23520208275167767, -0.34382327295513254}, {0.04692561457139545, -0.11808412235026916}, {-0.00248648456298124, -0.019085922134661905}, {0.052905090295591546, 0.021491179825841027}}, {{0.3490370480996617, -0.11961008618503116}, {0.3497215995610597, -0.3300870776527615}, {0.247106082832604, -0.460353531103017}, {0.09754057056804229, -0.034073338416490566}, {0.015422527367537173, -0.014344370588237954}, {0.3947410150142802, -0.41528430630769025}, {0.8305281372426742, -0.43889150288967577}, {0.28349364859615517, -0.4479531541910182}, {0.019278961517333326, -0.04396672591230691}, {0.01948053207239577, -0.18760460175616858}, {0.12819924302163668, -0.2109251830865623}, {0.1094314994543261, -0.05101000431463776}, {0.05946074088867305, -0.046138872470493586}, {0.09644342928095694, -0.04764713758577565}, {0.03196033053756223, 0.011169449045682412}, {0.019264823995804183, -0.031085855246821215}, {0.22914390249354583, -0.14458235621182153}, {0.2862087720528064, -0.390506228376759}, {0.019186031276281115, -0.035020300845018115}, {0.03576313643087714, 0.017749925222416696}}, {{0.08964125085355575, -0.008796565347709132}, {0.23455385108571633, -0.1753751204999931}, {0.1775390127151268, -0.3972151461765605}, {0.022879057769730107, 0.012891858735922253}, {0.012615287852595157, -0.009604351125485796}, {0.31385597466728876, -0.3314439052553362}, {0.634941445974871, -0.20728522347145845}, {-0.05766502136807386, -0.10168711111127127}, {-0.013000880934433167, -0.007190563739150549}, {-0.08775569928073507, -0.16805823475767478}, {0.17489512035546068, -0.2774702709936158}, {0.1992721310059736, -0.10298891954229795}, {0.05475585723710412, -0.009405915106388111}, {0.1324128820292176, -0.04942774466996193}, {0.04450101978302355, -0.0089012262091278}, {0.022845056798658586, -0.04312034967527816}, {0.2201296734700495, -0.21002438186070924}, {0.10598280873127501, -0.1845087744282353}, {-0.011600458806756834, 0.0012405699417323487}, {0.08796220703061547, -0.020460875872448478}}, {{0.12039252751691053, -0.13487566114854257}, {0.1292305282147872, -0.31493911446470213}, {0.30891664443134914, -0.016994154296700724}, {0.06883824276601311, 0.03963931791795244}, {0.008398619129398266, 0.015851185468390188}, {0.9301409758298074, -0.3091210104505597}, {0.2857089334381222, -0.23752552960071738}, {0.12714239441543773, -0.006770344844998687}, {0.058116970066445325, -0.04913621283979257}, {0.08060552299792209, -0.11949896778232345}, {0.4249671746018604, -0.024818841197191396}, {0.32036496464474246, -0.06394363632943344}, {0.008220179227650557, 0.0228591531670547}, {0.025756498569414712, -0.035075802173849244}, {0.11636832703088476, 0.02063537592675104}, {0.008547327295059751, -0.020380313574570305}, {0.24455642998491436, -0.27432642856025524}, {0.13270775912097127, -0.20912986334286826}, {0.025599368624210868, 0.005395134676048689}, {0.056909445891052575, -0.08316677264331909}}, {{0.06670054141906924, 0.08281202401808724}, {0.3236384152467593, 0.005979314848669009}, {0.15937215042987993, -0.4715751761668711}, {0.07175830253961343, 0.06345423251963443}, {0.022779268351350627, -0.03764106540319776}, {0.9789139549616691, -0.7710747030396619}, {0.34510368559275845, -0.2538125829000441}, {0.1954287868299911, -0.3959085651712213}, {0.05789238518202281, -0.08729265175702394}, {0.07544741152955108, -0.2923779521462729}, {0.4436522213347218, -0.4096284431244903}, {0.3415245106460615, -0.2340738054556402}, {0.010224945069862322, 0.0007239531944604931}, {0.0192477182405981, 0.04672697866978969}, {0.103118700802909, 0.02967539325711174}, {0.008926465880685783, -0.038819171163733165}, {0.21188846486574925, -0.16363154093769994}, {0.1634018252794421, -0.31900871740755754}, {0.033590374823132645, 0.0045901990313540605}, {0.04426224650060838, -0.10044291759818058}}, {{0.09487680195261254, 0.09655291347324611}, {0.026327502153069095, -0.13429185956455453}, {0.07153937091417358, -0.03630045334598292}, {0.49521863330724525, 0.047192491587091656}, {0.08723945281787666, 0.04927702390104827}, {0.4672047866344915, -0.26149355201256075}, {0.04379534390719911, -0.3264605885118909}, {0.2869759896093441, -0.33583164903549123}, {0.1364670048354931, 0.0383700463721188}, {0.46079855098167993, -0.18398296825842467}, {0.09061655654255814, -0.014831120489729826}, {0.4463040206820335, -0.12737195027443557}, {0.3266769835576072, 0.049338309462548836}, {0.10774377518172455, -0.031228829307446044}, {0.12760133021242256, -0.011384508673551752}, {0.008469547253064388, -0.008458154751693434}, {0.004985039139778928, -0.0045443779312223775}, {0.020343010045753264, 0.06317933182440688}, {0.05462312192023196, -0.018263577503233333}, {-0.013865356428551238, 0.05194337761937054}}, {{0.0659990971967366, -0.0241037596614646}, {0.0433024366880887, 0.07869261996565875}, {0.08166884556651748, 0.12972742241131846}, {0.5230610060649562, 0.5012153722786504}, {0.10255444796359192, 0.2906812136360256}, {0.4337187480034612, 0.02896343242458737}, {0.10016552242870677, 0.38058148620248383}, {0.33835502869846834, 0.4850952766890444}, {0.10434663417485443, 0.016961955850351207}, {0.45528607598627546, 0.4643846046129563}, {0.05812619423964271, -0.11688679760617655}, {0.48350043582550123, -0.18710798413852436}, {0.33381091483920755, 0.15751938833968473}, {0.10837068968658194, -0.10111756592025173}, {0.0896735795647552, -0.21368366282638748}, {0.01852765343046137, -0.021570189954815543}, {-0.00036428200571337233, 0.03735946466080701}, {0.020165672747174696, 0.03944135128852615}, {0.05260999700743084, 0.0932515299931275}, {-0.017284493492967505, 0.06201893881686118}}, {{0.4063042882598453, 0.6126375646085163}, {0.010805249466540599, 0.12320463594475317}, {0.15729575080168698, 0.028707805199422266}, {0.07157458426284363, 0.06993218054769995}, {0.4201322982685147, 0.23355616514760516}, {0.6394858236938579, -0.09754909684796069}, {0.06204064229156452, -0.09373666245454028}, {0.10163195801388042, -0.1171808865747402}, {0.5220656426576825, 0.3298748043786632}, {0.43365139767433736, 0.11353577758622635}, {1.2746363003647068, 0.6372414506502693}, {0.4935220808113196, -0.05850287580269382}, {0.08949259282009885, 0.12306730351546134}, {0.12913496842306219, 0.12145974831484757}, {0.17155222738369158, 0.011954920737094695}, {0.19693475046235046, 0.15513625558748254}, {0.24664172638841259, 0.5599160456529337}, {0.0253514797627245, 0.10190859063780786}, {0.11979429573206034, 0.0025625916868119982}, {-0.009373479743064192, -0.0366917615665241}}, {{0.008032606034858121, 0.31810712768086724}, {0.04940404053137286, -0.019482236212478306}, {0.584943611100363, 0.4017552636239784}, {0.08936918350291224, -0.005213212901681675}, {0.00982010170948153, 0.03773887963527913}, {0.0306289855819177, -0.10125012370611695}, {0.3685443182550753, 0.6703308122602051}, {0.38603928209647576, 0.12446163684041692}, {0.22298549460737666, 0.2615342492661793}, {0.6265833273727514, 0.017449649816493502}, {0.3494494788006335, 0.08210050039093914}, {1.0638971817151912, -0.23116905745943467}, {0.14400943188453486, -0.03408273150784451}, {0.013584523220693083, -0.011710017055480535}, {0.07906282722453235, -0.15501967835101732}, {0.07536670520867353, 0.09570261818816214}, {0.07103984842996791, -0.013074265363026017}, {0.27510530551663903, 0.3416632708282242}, {0.03800081169171246, 0.034921539346040684}, {0.21024904806800376, -0.2572565836238923}}, {{0.03151674393352289, 0.04577101500631548}, {0.12104630636039838, 0.06200354745808987}, {7.863710307523183*^-6, 0.3090561792236433}, {0.04545961846944831, 0.07448279969946726}, {-0.03620484235426407, -0.011208545378221416}, {0.1522160223475988, -0.09828270070782702}, {-0.11965788599080515, 0.33268114572770147}, {-0.3446018771309993, 0.3098128123738985}, {-0.3140612220704077, 0.04544411935003487}, {-1.2966981343275374, -0.04114717360348229}, {-0.9645402049005906, 0.13695443557688042}, {0.18968802605350163, -0.36542478879585777}, {0.008103303318175057, 0.10334700741139377}, {-0.07444720807218601, 0.07059326380310375}, {-0.05049635209389955, 0.044581692924607036}, {-0.00015212194556587675, 0.019424719675277875}, {0.022437127481812615, 0.09715848138907711}, {0.0114335618103679, -0.03636717554759938}, {-0.054382778107909535, -0.10057462179362087}, {0.04624918553510933, 0.1723988357564768}}, {{0.11505024230159047, 0.025743447751078872}, {0.030086841983652995, -0.00021504548741586426}, {-0.027960643136677097, 0.21443041594670273}, {0.02525765412990093, 0.07994906235106689}, {-0.040924571806640414, -0.019959379130338458}, {0.03183977975079997, -0.03489272497656468}, {-0.41763371644610425, 0.10415113184396717}, {-0.6104863282424632, 0.1470321184509248}, {-0.19657545347543745, -0.05194095867342334}, {-0.9183873677837037, -0.292960266783111}, {-0.966953228997619, -0.26377415696350387}, {-0.02118834579271044, -0.2508417454874439}, {-0.0028747340059144012, 0.036791033161408845}, {-0.09965219133416599, -0.006549417617718572}, {-0.18178106687758408, -0.0838175417202659}, {-0.00899231903680705, -0.007345675634444787}, {-0.2672661048645279, 0.02765345405483895}, {0.037262553448856844, 0.056811680209112696}, {-0.08749464789925199, -0.12026206837863748}, {0.010515987918289768, 0.03492813788758211}}, {{0.013625624922649812, -0.208028565911193}, {0.07960750547702256, 0.25597740548819437}, {0.07134955055613004, 0.02778225084951351}, {0.04430563829377997, 0.09915834698093713}, {0.01883945865903857, -0.05254688555494722}, {0.12398411589395147, -0.144824129949955}, {0.06639919321328111, 0.12409154367220339}, {0.02807581139849434, 0.17423934671251348}, {-0.013266033743992777, -0.15230237009920078}, {0.43466628368547744, -1.1696563927091175}, {0.02594495536347736, -1.0343439446753555}, {0.392726358074402, -0.3418672172326324}, {0.2570522245918431, 0.11793090790380807}, {0.12983663160586228, -0.23389406175986993}, {0.5107734741783488, -0.25546987879382194}, {0.003071023539423036, -0.0035591796388755844}, {0.0003860158398982607, -0.006668325566910754}, {0.30563697350690683, 0.26762006256831844}, {0.012458708650899371, -0.0008159424835503107}, {0.000885393769069218, -0.12563400737040706}}, {{0.018532478396834213, -0.12443461555677278}, {0.1219980869116013, 0.10697459848866325}, {0.06936094867391428, 0.2833135343211367}, {0.07262036897099503, 0.1672992961412126}, {0.021709036546230832, -0.025486732649127125}, {0.1561032776033677, -0.07270597378069547}, {0.13293584120378238, 0.3009802958908644}, {0.3112296827195281, 1.0851221792447137}, {1.0704662734882588, 0.5270490816264448}, {0.4733545425644066, 0.42502509379526165}, {0.07839571685430094, 0.08472707376607604}, {0.5219393718577542, -0.04622623954046623}, {0.36121626890340097, 0.2985257256113941}, {0.1819453088448354, 0.04837239294667407}, {0.7432189240784517, 0.26549410773638166}, {0.014412256968166344, 0.031471583106865875}, {0.020639394078989525, -0.0032596438162656675}, {0.022929774604980482, -0.11643512018794436}, {0.03610250173428823, 0.05486528062452986}, {0.39407098173232885, 0.5062545423961187}}, {{0.8939939640479447, -0.9906558313158078}, {0.05883304213191568, 0.06935541633075211}, {0.2452442256890616, 0.2459322612427915}, {0.037466272728804026, 0.11592148912674742}, {0.06370662888228022, -0.07237053552528128}, {0.34427735648012947, -0.2982357560943151}, {0.4516062696423715, -0.23495765735648932}, {0.2580275990878196, 0.3583922411039558}, {0.8858140453384402, 0.0679272804702194}, {0.16616741674651656, 0.2852957207392478}, {0.08420701966315261, -0.03143890547638417}, {0.21824448299446605, -0.12125809369718696}, {0.3490870777554511, 0.11432322347007844}, {0.319575057617315, -0.15987912900594559}, {0.34443976160213297, 0.04860980394948262}, {0.10926891035915606, 0.022242582635784564}, {0.021164672398780247, -0.02671879991888929}, {0.5294684209102647, 0.27241383369566}, {0.3277940723501616, 0.08035672181501682}, {0.5790648698738986, -0.5158666525257398}}, {{0.5994371719715053, -1.0724215060131306}, {0.09882127094064046, -0.005202785530650197}, {0.048395564108308975, 0.0036290737572987966}, {0.0353729890852036, -0.03205852841125152}, {0.08768897974514414, -0.13192151836579155}, {-0.0057912023604056555, 0.00034492100363204886}, {0.3329945561992039, -0.7185460525345946}, {-0.0025932590769367123, 0.0313994776794432}, {0.1163745644469072, -0.3170535893512624}, {0.05020084401882264, -0.05184025901131674}, {0.0026146154901275213, -0.04112714083649205}, {0.5571031102091908, -0.1255989547396705}, {0.1850491198956754, -0.006191912533685569}, {0.27737661516061085, -0.4481908503217714}, {0.02876753310039991, -0.06351037626926856}, {-0.00551181959172845, 0.009940504999793933}, {0.15209547249574393, -0.18969414154624614}, {0.1572172390037209, -0.11128041720815718}, {0.03557715390692771, -0.21275839206852692}, {0.12797840448510964, -0.4680358137089672}}, {{0.31970810558023033, -0.7356320890172905}, {0.0893475691292239, -0.1056134550459298}, {0.10620426364899153, -0.0727640516552568}, {0.01789145688637922, 0.05707375136654468}, {0.1270186494126168, -0.15496229285767488}, {0.2794150667030328, -0.6020226613819034}, {0.005566750538842369, 0.016620259945406016}, {-0.02511121129852971, 0.09169006070212875}, {0.05910439002822976, -0.1145093216864052}, {0.009366108847925268, -0.012187520873438983}, {0.012913596811625155, -0.0679895958461215}, {0.5368043775156541, -0.052283074708738234}, {0.405458493167367, 0.0555941427564865}, {0.24763643771328417, -0.22737714065819087}, {0.12355364140154784, -0.08783243282405709}, {-0.0024031243183353455, 0.006185973369579317}, {0.007009685771527039, -0.016548796185559423}, {0.01797348985196853, -0.07835521826990234}, {0.4114254240528053, -0.15104006107090068}, {-0.0020983220273999414, -0.018747120712557606}}, {{0.11916587098951632, -0.1093932778612876}, {0.10778440460032969, 0.05410296236316204}, {0.004541653667296452, -0.07360513582201593}, {0.06139619381467085, 0.2487678741331764}, {-0.02307247681479693, 0.004792747189846517}, {0.0172988434557243, -0.3149378006677181}, {0.09470383881083358, 0.06082784130992407}, {0.011610220736084174, 0.031566678863727854}, {0.061983808681905936, -0.019908656603603588}, {-0.01488905700264352, -0.026189060322423942}, {0.009675349131697545, -0.03099260033366481}, {-0.007091668925461942, 0.010304593443414773}, {0.08562750957849635, 0.16000801152257715}, {0.2391522174563252, -0.12022304200028604}, {0.09195394337316366, 0.11865693422911712}, {-0.14483768910271844, 0.22021140599164066}, {-0.08482664481576609, -0.0016913686231140178}, {-0.5045952526795452, 0.7507079566152741}, {-0.48613424489240126, 0.45262140812883456}, {-0.025341953558004716, 0.004938000762702276}}, {{0.09196706507897942, -0.37935570768969834}, {0.031007543399454277, -0.035545174611229406}, {0.18551226169237112, -0.28723539467801457}, {0.028121443815699934, -0.0524463056769729}, {0.07091466714791764, -0.09173651414422311}, {0.1397284896015129, -0.4425660787349742}, {0.06348084851035984, 0.1770363825888319}, {0.01956802540746175, -0.012518915005384941}, {0.031185231200972927, 0.05805854198954323}, {-0.017671194005544053, -0.024019313523963196}, {-0.019163189578105626, -0.023990794231505092}, {0.3187837384020233, 0.0022686201242854247}, {0.3471845581556263, -0.03804382372190401}, {-0.0186184439775723, -0.27926028841158423}, {0.08945245924144182, -0.011284962734349743}, {-0.02854749732513591, -0.15456311726513744}, {-0.040433323175769316, -0.08053614260435965}, {0.022895008349191698, 0.041146288037716125}, {0.006597110692312849, -0.0377714868802637}, {0.28400916793378594, -0.5018306698203995}}, {{0.4691597925742201, -0.5002451051503373}, {0.4452931065604182, -0.03943649488585726}, {0.18106038511680855, -0.3252866549440798}, {0.0980281351341322, -0.03809950949142882}, {0.15461862354227793, -0.09522418875567148}, {0.1532546916203006, -0.26825033970455736}, {0.2865805524642283, 0.13398787591416245}, {0.054145699054726465, -0.06850243747264302}, {0.04305165428135348, -0.09833294987957344}, {0.029481909849936906, -0.03693647339580703}, {0.016193375588305352, -0.03427021492731833}, {0.17575725201051756, -0.0055585773007472625}, {0.29046785620390564, -0.16169311687786547}, {0.7803060947616716, -0.5877454236400227}, {0.024955067747747618, -0.04373550323765711}, {0.21901722773309718, -0.2169550820128901}, {0.35623821430462643, -0.037279704263205676}, {0.21681463014324628, 0.002471161057937373}, {0.18751176976829284, -0.07216698199321682}, {0.6138800296422534, -0.5511679898034719}}, {{0.3222317523279934, -0.3818746655077641}, {0.3131281395045291, -0.2308986507530354}, {0.18757509083285417, -0.19692175694933206}, {0.04485164032563726, 0.0243183379106279}, {0.1554119314820803, -0.09001145781601336}, {0.10663479270632725, -0.18174095427940232}, {0.37357676712947274, 0.0758594067214538}, {0.06422401193724289, -0.021628536739338292}, {0.021536231458954887, -0.02265233129789342}, {0.01253587528952015, -0.008660712921254964}, {0.01377613980617063, -0.03930794812459134}, {0.266850297241599, -0.01472111879738228}, {0.42136469381716685, -0.021872006875409272}, {0.5711777334850897, -0.3036655443617994}, {0.08304603535365133, -0.03625574243041427}, {0.22359493651571158, -0.12697480104458794}, {0.41614333879507537, 0.09461385495309532}, {0.40098811631336095, 0.20056709365810788}, {0.19863693479097863, 0.01599029165249293}, {0.5365392117011261, -0.3655990660296108}}, {{0.157352863613403, -0.40900203979474226}, {0.2773005733802779, -0.19820778046950616}, {0.09032684179348294, -0.07751769757356755}, {0.000801859378366636, 0.0061210299133902316}, {0.053368909666723904, -0.07992980534561796}, {0.6107000851639901, 0.2831314034857816}, {0.069197904334771, -0.16212231987595505}, {-0.002373822702241849, 0.002147783244848294}, {0.014615220371321604, -0.0013049927016274172}, {0.02233240563286792, -0.005660251656450644}, {0.10887561115095785, 0.3174010545334795}, {0.45193600701124503, -0.07882288999887938}, {0.31192750350959764, 0.02375318340337463}, {0.3250380410353021, -0.26086292509191483}, {0.13782820809168855, -0.0501788473268624}, {0.12488656416112456, 0.00014883028150921435}, {0.06580054511509874, -0.022958201159265557}, {0.30832339915360163, 0.44286353607530143}, {0.09381695293369921, 0.03443714406112687}, {0.2273768515188409, -0.24805029934243866}}, {{0.11258941433016718, -0.24439600861498215}, {0.23381183674969402, -0.03410374873376265}, {0.0804110083305708, -0.1404217007171915}, {0.002194729825360276, 0.016018273611648877}, {0.0355007867078295, -0.01608773498167401}, {0.04420431200494158, -0.11248268855210597}, {0.6205906164667532, 0.6508963537807855}, {0.025175738538650454, 0.019755442821988215}, {0.00944863190549718, 0.018575840893945986}, {0.08766547432209075, 0.32169189806702964}, {0.021054904474326473, 0.002892011050769888}, {0.4868646853794636, 0.09158245044911317}, {0.30215309372631793, -0.019584015375373826}, {0.2848831884480658, -0.19789202865029865}, {0.1424871734708177, -0.04739196513448144}, {0.15559782743053052, 0.008740561435684822}, {0.3813368886423396, 0.46807679381799844}, {0.08488567611845238, 0.08988369041537544}, {0.0882548342846258, 0.016830821019578685}, {0.24353746945718105, -0.247734393989021}}, {{0.1356736078907387, -0.2226644941621913}, {0.8417147308028156, 0.016605027676094525}, {0.0022547471717605004, -0.0026372685224412625}, {0.03898116579971756, 0.007277355286860404}, {0.018855380562046987, 0.046220704612722735}, {0.076245507377768, 0.011344556130491247}, {1.4463524622091823, 0.7639582459519405}, {0.06324195976385112, -0.07519400266782728}, {0.14225741648261694, 0.08541239400876031}, {0.17330041291445158, 0.35115086714945476}, {0.0973795848599299, -0.008133441185104513}, {0.8114468213783237, 0.06625838012182358}, {0.2845822897297044, 0.09735668875602337}, {0.4539198083257658, -0.09715266494656528}, {0.016503273179449177, 0.0042006282464059795}, {0.014928254855436546, 0.006949945782488603}, {0.061923833771233006, 0.03766654434957733}, {0.37302884102453854, 0.3899787604473491}, {0.1746935425610037, 0.038590521528532463}, {0.19630504004896593, -0.03383768951881319}}, {{0.11051047005293917, -0.15551882018595276}, {0.008240707741222007, -0.002521458079195817}, {0.8612794139790818, -0.043507502508440044}, {0.026691381032074406, 0.0054116917812531175}, {0.02938474436345119, 0.028292735904454906}, {1.434007105970985, 0.47864133539227816}, {0.08472257034005518, -0.05893255298793855}, {0.04568075525662977, 0.0428356395996783}, {0.14101071174041135, 0.0008810945548196822}, {0.12283472912051843, 0.23489524592351566}, {0.14933938890602574, 0.010845776582129705}, {0.8641705620858153, -0.07853985860399224}, {0.2868064655165429, -0.11026109293103756}, {0.5102150370913393, -0.2574408787747082}, {0.020217308113660223, -0.02892247859075297}, {0.061657839136084164, -0.042551472374580124}, {0.28137276555037716, -0.26121123888531494}, {0.17905587833070502, -0.03362791708960296}, {0.1380854055980956, -0.03330282935963243}, {0.5071596204536793, 0.12240448356941924}}, {{0.09006592576558682, -0.17495506588995582}, {0.9672378191579577, -0.10759318991087483}, {0.10885752818652272, 0.033498358927360694}, {0.05769830412512567, 0.0034225486023200143}, {0.014152637478358071, -0.016618155250582765}, {1.3257276463928038, 0.5155135412749114}, {-0.012836767812515347, -0.08491726596260887}, {0.15933871383025772, -0.09194010015740486}, {0.07872858736691195, 0.01322540247144097}, {0.19283860647359358, 0.29644778645525693}, {0.04093605049080008, -0.016517875996014553}, {0.5742880206956895, -0.06306719013843771}, {0.04265410877264798, -0.01309244474910421}, {0.37170896786226604, -0.22746707341755132}, {0.06612418850498708, -0.029067140991622255}, {0.17086832414375822, 0.08583177715623622}, {0.22342888295759764, -0.19488748899549801}, {0.016275286897804046, -0.015315700238383164}, {0.14498627157309127, -0.06538042827621457}, {0.15372507583678596, 0.22779185336081167}}, {{0.07380663750326288, -0.06289517765066092}, {1.0274694469371506, 0.22889493047384346}, {0.1269926208121232, 0.24729526968232457}, {0.06133679510035509, 0.04731044005610971}, {0.008712820980679221, 0.0002409015227850382}, {1.310496779296273, 0.9039436398571269}, {-0.0025504754354094827, -0.09887878547291666}, {0.10534513901496294, 0.06337381753724963}, {0.07244690930853248, 0.03172138895295317}, {0.1376867696795543, 0.28253400519816235}, {0.04622253671300131, 0.0020452130463646766}, {0.5662142547183231, 0.01735872791615803}, {0.03276709837075274, -0.05869645832466007}, {0.3749171054571531, -0.15030535820228302}, {0.06302489757006587, -0.03276584709413496}, {0.19008266740031082, 0.12166317420706035}, {0.25613123588695985, -0.34610084474642483}, {0.026747341503835183, -0.03890061499020528}, {0.15467307744164124, 0.04182000158903247}, {0.11275875454124432, 0.09036815445714144}}, {{0.08655801020403742, -0.09955997964402889}, {1.2065602717504857, 0.18213196347524807}, {0.14750559272654976, 0.04389225650148324}, {0.2996771689789623, 0.004565383713745954}, {0.026111378629135144, -0.04482725653084811}, {0.9290757853242984, 0.7479928371672322}, {0.46821560165708964, -0.17692237310211176}, {1.7366766171553996, -0.4962953268332268}, {0.22966638154178512, 0.03561657180602536}, {0.6064778972947936, -0.09996653043629786}, {0.551155543393063, 0.41876224417662583}, {0.29049448416626134, 0.09527151921407069}, {0.01743816131194373, 0.008862240992928197}, {0.26383519121586285, -0.0475116429067012}, {0.004735472826249991, -0.009495420121479373}, {0.04941110775775803, 0.03070926010224237}, {0.035830429072114915, -0.07079289454350733}, {0.03949792569854544, -0.031591212162173435}, {0.03658713406626933, 0.05520496857720043}, {0.05849174515588112, 0.1402624013835619}}, {{0.0750534210012227, -0.01841752937604656}, {1.2545383035843123, 0.594164774587064}, {0.1305667297849847, 0.20413171821534715}, {0.2838001685161151, 0.0884161633687163}, {0.014379894217385352, 0.053320630850136316}, {0.264878731984953, -0.03501238169180207}, {0.004241338811115247, -0.010446470502477177}, {0.05609615643627819, -0.017167106560949552}, {0.021707149072848916, -0.09923998169574869}, {0.025202322670790846, 0.017583198093396722}, {0.034059992132409476, 0.06702633405983136}, {0.056186798923840625, 0.03020437976355465}, {0.34304440635105193, 0.081049419807243}, {0.022408394887691314, -0.024625393652756653}, {0.9329860193831692, 0.7885026501030263}, {0.44784191597919587, 0.005885017560606942}, {1.5830824783862731, 0.08572632174083336}, {0.22006097784150463, 0.02018059907223238}, {0.5994083866453204, -0.06035558250318953}, {0.6465199263264737, 0.28471232930506296}}, {{0.01354506333922128, -0.02815308294216814}, {1.526008928360321, 0.8786711280789224}, {0.3542024690064843, 0.3862646125455676}, {0.5007365326456754, 0.1835138874348318}, {0.018766143720290035, -0.04222292723905021}, {0.6675775771236775, 0.8528905267739683}, {0.5098966765075317, 0.06782233429438607}, {1.872706848484252, -0.04819494168688875}, {0.17246418508576145, 0.07622882071708353}, {0.7487458559189851, 0.12213858183260073}, {0.7710414580128734, 0.5930828179423142}, {0.21116635925164373, 0.06878171345362262}, {0.15758538695321242, 0.15729643695639367}, {0.19023415153964837, -0.007368731226639107}, {0.016303664301041867, 0.012154457763448435}, {0.006092428939755778, -0.02312191143153685}, {0.056562385937377044, 0.08124997885244468}, {0.1674999621178161, 0.26401611024692273}, {0.3866565137879037, 0.15044296178565042}, {0.01794508673142872, -0.021458120198704488}}, {{0.03240517705753738, 0.015779914757002265}, {1.5299457996319992, 1.1099822894735023}, {0.3850991574338092, 0.5763948336899601}, {0.5036257914302371, 0.2567833331401514}, {0.03171008059164997, -0.001259143967423449}, {0.6426159730501726, 0.674627820951677}, {0.509384429346082, 0.20980104364915286}, {2.01993010166664, 0.8535912956458793}, {0.1459541807877076, 0.06201563453259085}, {0.6660474628123861, 0.12889737509979318}, {0.8893911015838092, 0.4394212295615756}, {0.20444127898081468, 0.0960395974074096}, {0.18320221558980448, 0.3115676166368323}, {0.1992155738809202, -0.0008258898043603108}, {0.019075588431559792, 0.03512631733163684}, {0.000485087844017393, -0.010258164700739706}, {0.06382410279157144, 0.11156310794387299}, {0.013423273360039819, -0.013504273274200746}, {0.4175136546950817, 0.32714386467367307}, {0.1535787862446464, 0.33234154944846633}}, {{0.02728014077403813, 0.009798257180614486}, {1.5614247832489638, 1.185176996725544}, {0.28898339517684024, 0.5511946882726125}, {0.443447418851807, 0.26390443801699753}, {0.00363392422198525, -0.005758263029279367}, {0.2836181995739692, 0.37274796944132427}, {0.41846225815117377, 0.1490958059751557}, {1.1602177737732313, 0.5232763452178758}, {0.15693901236432076, 0.07368675224459126}, {0.5858095278727187, 0.10464194591561468}, {0.7109379127363528, 0.4193193033732604}, {0.06487477325302735, 0.035736672210084995}, {0.29486578108122674, 0.4299727902055912}, {0.18724660367941148, 0.007791833507068448}, {-0.0008126770843972417, 0.004246192877401055}, {0.02451305289318818, -0.03963930549716473}, {0.012849886758290336, 0.03273843640120467}, {0.14693232243557572, 0.0243643468387261}, {0.6936666544166363, 0.5175515631202091}, {0.22346835685831237, 0.49700630618155817}}, {{0.07602406040599784, 0.08773288295129027}, {1.3318138616375796, 0.8893492541576689}, {0.3353100722922043, 0.6090515110280523}, {0.3719548064399649, 0.129185024250086}, {0.024973372224571754, 0.04506750006497509}, {0.198651110936334, 0.1211406397616656}, {0.39281393722807867, 0.13687127382078518}, {1.4958669857684852, 1.0979984794518014}, {0.1167227844469973, -0.04699212050121296}, {0.6972617155459687, 0.0611624312622084}, {0.5316333651433511, -0.07327601924935999}, {0.046943265820253155, 0.008833436596648104}, {0.30768563323951936, 0.42930553130636784}, {0.15463619232903078, -0.04679890140529373}, {-0.0002356675031122608, 0.014304448616793768}, {0.02575922441844769, -0.013218676657464722}, {0.012431525266812658, 0.03603273666977648}, {0.7066532152788371, 0.5774666026560042}, {0.2365224012492429, 0.4817381546216023}, {0.16225511484752128, 0.07523451682733524}}, {{0.06861762911013433, 0.0588533638209188}, {1.2056996674147447, 0.653500897518335}, {0.14710232103480103, 0.35835836373672875}, {0.43647146977320667, 0.13490934161845852}, {0.06234877592308609, -0.004448867595260841}, {0.6188430038037598, -0.061498648281209815}, {0.03838205678889985, 0.04085085262298984}, {0.8626956982310391, 0.6337943347338573}, {0.18933647448270957, -0.0798639824017812}, {0.44511732646630414, 0.11921608006713647}, {0.6014422418791827, -0.060808612373561124}, {0.10431993540941373, 0.01703767923113627}, {0.5415060916180533, 0.4628856988830327}, {0.10158505806459332, -0.039719320872115105}, {0.10419848867003746, -0.10369673063098779}, {0.17447505301120217, -0.04838952472774748}, {0.049957640463900124, 0.025177626597201998}, {0.34342727033729026, 0.1512993338775516}, {1.7331460382583808, 0.6785989913994876}, {0.08359950168914128, 0.23231562454228152}}, {{0.04960676248760021, 0.09872616201986223}, {1.3320897822180726, -0.23535845180501597}, {0.2008263648822615, 0.2685060241788744}, {0.4817134200604419, -0.006607807482139747}, {0.05390046264824061, -0.0020260878212297597}, {0.7088909285247785, -0.3006272382508501}, {0.03882540135477077, -0.01317917337109806}, {0.8405022325100775, 0.5647823979181801}, {0.7080195611439366, -0.3733124328144722}, {0.5261519391456275, -0.11618455293410347}, {0.1828661735573243, -0.0741882999720561}, {0.1254563259652615, -0.054206244674104176}, {0.5580007360491788, 0.359595717918765}, {0.12975124423720566, -0.12148172674810627}, {0.07900651304237036, -0.0289294409751535}, {0.12830796227932026, 0.011914823442714956}, {0.08320814497425695, 0.036638437540716065}, {0.357795560944416, 0.19779204176944035}, {1.7854271371697115, 0.590191832962193}, {0.13210024712165383, 0.19011725874377935}}, {{0.030337713258255974, 0.04889944731521859}, {0.0972707290233793, 0.18386209554730826}, {1.3898123877481334, -0.0626654416601861}, {0.2617128403492156, -0.13976374536733413}, {0.18474927756310147, 0.013026466257137718}, {0.022489320038981964, -0.005155988676861148}, {0.20366594887285797, 0.06346380556099017}, {0.5421016832989608, 0.41412689887885656}, {0.30984500922885083, -0.21990939414522062}, {0.6271008290125829, -0.09117679567562814}, {0.07390688868548913, -0.042812645405170685}, {0.08768417328045737, -0.02142540459012802}, {0.7009008406809936, 0.4021423904511207}, {0.09315830947074168, -0.07297145137338261}, {0.45760947679739933, -0.10100975758459532}, {0.08883088528557673, -0.004966953997604587}, {0.010351946704402738, -0.0016242978802773296}, {-0.0008466998988871225, 0.02475078009828057}, {1.8651416133594423, 0.5399501011560869}, {0.7512491909291135, 0.3413047033834591}}, {{0.029162465265130916, 0.06569228293544628}, {1.4316951534410773, -0.45272039866815383}, {0.09305572846213042, 0.1883727439433368}, {0.21281813844303782, -0.06493422582125469}, {0.015928376684791756, 0.00969432109552933}, {0.27649625747442824, -0.28543214313898835}, {0.2020867127942333, 0.07643213270628257}, {0.44858545292999685, 0.6725911415448335}, {0.3361922301060921, -0.21352409917681126}, {0.5752824877538589, -0.0034560415980769196}, {0.08433985236511635, -0.037056764241543166}, {0.09698698462388143, -0.013862404478715278}, {0.6568943098317876, 0.539677813369043}, {0.11949274008837121, -0.15346830328620273}, {0.4418119044425203, 0.02532267943535132}, {0.07277519174883931, 0.025990014542493393}, {0.010846227563652468, 0.002220799433091332}, {0.5900806808709942, 0.3088715047281708}, {0.006088779757986634, 0.0430979898614328}, {1.9362101680332664, 0.8450430959722168}}, {{0.027591938874213167, 0.05814436633063893}, {0.06440305242697296, 0.1232539107433113}, {1.3638295839328225, -0.30677619160943476}, {0.29199265795246987, -0.24616815694788735}, {0.2317420899594082, -0.009403348037683269}, {0.060744480273105736, 0.011468348145339346}, {0.267021189167012, 0.23661087974681505}, {0.16550130056197543, 0.24456985086338012}, {0.1424158915983424, -0.24225428441652933}, {0.5857192934219764, 0.0964622937002608}, {0.06965688928278839, -0.01536598321884865}, {0.08437293403945494, -0.00858270109725372}, {0.4289916608393661, 0.25029917498925824}, {0.029220745043489343, 0.002829795030225745}, {0.855800644282817, 0.21463941728177044}, {0.1900980630924416, 0.20292814943823487}, {0.010397363632373396, 0.03252563509319285}, {2.319039013500539, 1.2323704557311712}, {0.21687297396917907, 0.21597702166995564}, {2.1098730975849453, 1.4776168673846029}}}, {-0.14046858199628762 - 0.0468760375317836*I, -6.406091503470369 + 0.3248054432307416*I}, {{{-0.029626081354580697, -0.03126207240902548}, {0.035329399838196274, -0.35694246831543563}, {-0.05367127333211823, -0.13268528419870823}, {-0.0961075132029284, -0.7200314412035593}, {0.048249562031769756, -0.3735692706834396}, {0.1158659658634397, -0.8752510613596732}, {-0.09538136727489693, -0.06650712890449592}, {0.2059521983000407, -0.4042914581733148}, {0.009558136028826365, -0.11521280159759659}, {-0.13303659981335395, -0.8448085228689558}, {0.07697909394844733, -0.21073033482964884}, {-0.2100924272681069, -0.29821031425895106}, {0.22735997007124648, -0.6688056158707005}, {0.0195670844646425, -0.041730356372990496}, {0.10525234073118274, -0.22963122047523948}, {0.0852410846998636, -0.23361348448042052}, {0.0496868680893746, -0.0778000256295232}, {-0.3342511502648491, -0.19239711341595186}, {0.10327429277876234, -0.27312063666391184}, {0.15894691273858763, -0.1580843252782844}}, {{-0.02401865078835198, -0.023873184156442604}, {-0.010659768961278585, -0.34108775579276435}, {-0.05066156232354175, -0.11944242670052939}, {-0.2016733387300423, -0.7236476517033003}, {-0.0703253789638709, -0.33137790313058085}, {-0.07065347218431339, -0.8333729476288361}, {-0.09020704903214878, -0.07487902053202478}, {0.048839782680598784, -0.3229113766032609}, {-0.02585349572522956, -0.12489520235813853}, {-0.206876002409702, -0.8722516783546562}, {0.05766069818251664, -0.10843031093729498}, {-0.2354979404822472, -0.2876827474076161}, {0.17190286556319995, -0.7223637290535913}, {-0.011610168557139785, -0.07617181217365133}, {-0.016164151428663155, -0.16784099900378535}, {0.026853463285744977, -0.19798297211281468}, {-0.4017103292724688, -0.1865979607906727}, {0.049579635418406015, -0.08518825128347754}, {0.07089416957602478, -0.2630066381740975}, {0.11827527635057539, -0.11213164119519818}}, {{-0.07597478138207285, -0.06552025402968224}, {-0.0010978133179228335, -0.5832317335088743}, {-0.015730443318232007, -0.021290674879766103}, {-0.18377790320557622, -0.6147706541478578}, {-0.048240626426513736, -0.1869318544701737}, {0.022205406681813353, -0.7245478377484639}, {0.061351364938272486, -0.03046988858275657}, {0.13737220146075746, -0.32470695671867655}, {-0.01536946015076925, -0.07023770616796081}, {-0.1469893900775227, -0.4011677400816583}, {0.052715885761653807, -0.08655564382524807}, {-0.34986632816591284, -0.3704914681504501}, {0.15316779527326468, -0.5768401761838126}, {0.02429189818778063, -0.19688913583897927}, {-0.01883162362471063, -0.23828029037601142}, {0.03976160004144848, -0.1916768450906506}, {-0.5376747178258164, -0.3013785443820543}, {-0.007278259902954669, 0.000744912482056739}, {0.09862623501388067, -0.2665015758938519}, {0.12314135533721919, -0.08835671572683197}}, {{-0.05844375003154668, -0.0633455453015922}, {-0.05999306996601959, -0.5688192648686724}, {0.0015587090834409472, -0.020062206950278792}, {-0.11229685189416813, -0.6238024376512464}, {0.013767241483045483, -0.19221821119459365}, {0.05763335725465914, -0.7103895317721358}, {0.08165306404208826, -0.03133483083636886}, {0.2385932121413317, -0.30419868516415255}, {0.025959057572413208, -0.07829561374999232}, {0.04592606688296853, -0.4157733062113074}, {0.10132879489073683, -0.06716686047175148}, {-0.23656115676813208, -0.3596910682045947}, {0.3173895350972189, -0.5908405451573399}, {-0.017849807373770333, -0.1801898055525777}, {-0.048109327854476025, -0.2319315486554044}, {-0.002104931445919731, -0.17589983482803762}, {-0.5121048156006438, -0.31784912628525125}, {-0.021148029304785675, -0.0006193727640439052}, {0.10135912113045714, -0.2650363787330417}, {0.11766006922126546, -0.07359419172547418}}, {{-0.024438523276760857, -0.017533144619041922}, {-0.009610019735941583, -0.7872949270897655}, {0.001002732517334974, -0.009585555008377432}, {-0.12451451575381214, -0.5617595493970429}, {-0.0030071168697198515, -0.1269641048385608}, {0.02543953784932929, -0.444664231604123}, {0.30516493836968805, -0.25444608181912487}, {0.36553978059755554, -0.40418002098734546}, {0.012618170911006827, -0.06021611108788737}, {-0.027649146592421188, -0.3025434086299173}, {0.16974550622787038, -0.1596790276650472}, {-0.28495367574893793, -0.6922764490964647}, {0.32447029690054785, -0.7743804827012668}, {0.012825845305519393, -0.2773370481255438}, {-0.02501482682353274, -0.17739974597594102}, {0.005197442071456498, -0.14771408278232778}, {-0.609198092176099, -0.5487865868432676}, {-0.02563037688453683, -0.02808431008967008}, {0.12531796415316002, -0.3873229483357304}, {0.15186358390968077, -0.1551327926837712}}, {{-0.012386066982312158, -0.014656786526763823}, {-0.0671969739283674, -0.7802759944260167}, {-0.010034506740088621, -0.009708285959448578}, {-0.15094252637581315, -0.5643034643999508}, {-0.02344162509024799, -0.1117605607398848}, {0.049552002356213945, -0.4304663168083311}, {0.032005706800519805, -0.21827235011701465}, {0.024137582380286675, -0.4065146808754151}, {-0.020030616292809292, -0.06492333589443945}, {-0.09189387218888717, -0.29847270017842575}, {0.10120197215766029, -0.13261714533101582}, {-0.5039341365503717, -0.6810223288827976}, {0.06617557188951391, -0.8359919869128254}, {-0.1427040383947148, -0.2579757447528125}, {-0.10599212968164895, -0.17714295418868065}, {-0.0077662815041944526, -0.11686441706526628}, {-0.9449225456651998, -0.6329374221067771}, {-0.014515609930181708, -0.024129112913011813}, {0.19013374018647464, -0.3471408713473125}, {0.10843401840960397, -0.1056199388316059}}, {{0.00006919140343789704, 0.0023511224918648134}, {0.002569219133255721, -0.03742008141572647}, {0.061208388277751935, -0.8294320391044726}, {-0.07866696338312121, -0.3808888240892161}, {0.0299278494268881, -0.009184465507151594}, {0.14927871371334753, -0.23812306873197658}, {0.14551351015821398, -0.37601228753455673}, {0.1853168608834343, -0.28997233580384174}, {-0.009532913987618541, -0.058982729532108966}, {0.14252279653589137, -0.25443828999728946}, {-0.0017231609408229814, -0.055741268766368}, {-0.3445737072585846, -0.36563969254159556}, {0.1185650378628821, -0.7608828719310716}, {-0.1771274219054025, -0.3802139511595472}, {-0.06504917139748058, -0.17080147712538818}, {-0.05345616135082579, -0.24631531384471425}, {-0.9473610129909347, -0.5169074500563895}, {-0.07198506561577397, -0.1811978505345532}, {0.1875943735407482, -0.3403611264289766}, {0.1126892324803057, -0.23985365575054102}}, {{0.032657558635721375, -0.002561374349943333}, {-0.42565194169464166, -0.7764162145802675}, {-0.0033728274521170575, -0.036503723607722874}, {-0.15408555051294473, -0.379423880815146}, {-0.027324045748781823, -0.007377384839417317}, {-0.07982951936723562, -0.22192899805244382}, {-0.02102223571467128, -0.30601938088528347}, {-0.007240104682994502, -0.24248339322252843}, {-0.04170619614759703, -0.0626448113458014}, {0.3098618098730129, -0.29398289471542827}, {0.042551453241611116, -0.06609941302892412}, {-0.2657082634585662, -0.41742170489411473}, {0.15773697853036356, -0.8248143854194822}, {-0.11987644160446707, -0.3433198138230374}, {-0.1080927374030044, -0.1709299492544153}, {-0.006308537946385742, -0.23611869411139463}, {-0.7683293293144149, -0.5962081327219915}, {-0.06579754491409832, -0.15296221304849197}, {0.0221508821285936, -0.27112378134724474}, {0.1197403268342585, -0.13115795076409903}}, {{0.061460898948761694, -0.134087216857413}, {-0.08206802134307783, -0.22508259526255112}, {-0.22712421842853667, -0.5505937177473803}, {-0.06370955090999125, -0.24588084148140021}, {0.004515944714171265, -0.0033727271901784353}, {0.03403563814052335, -0.054671337436284204}, {-0.11368229480318251, -0.6350336713455358}, {-0.07815997083477944, -0.5250312873984828}, {0.27690889846056266, -0.39919972562867156}, {0.011824618322047387, -0.007606514688619349}, {0.005548884540537205, -0.022355465357283583}, {-0.32812095539217573, -0.33405821671988234}, {0.09857798252701963, -0.9797258279247785}, {-0.07629873811414886, -0.32174598060315257}, {-0.06801859978244448, -0.14961394909332518}, {-0.016359606682358564, -0.4825629745775498}, {-0.47851912543920616, -0.4072437642130212}, {-0.06393691885268322, -0.15444361991636557}, {0.05627096874391237, -0.3031466448957493}, {0.17236502079916757, -0.4138857183512509}}, {{-0.02661649989028909, -0.26306283051652635}, {-0.06802906629226671, -0.5248567188710821}, {0.12778750795935667, -0.3088254411483383}, {0.014548842757173434, 0.005127343048495985}, {0.168087276848759, -0.10383760267013675}, {0.17401303160324003, -0.8039179862254676}, {0.31818630551380866, -0.7103940508326323}, {0.035400228134201774, -0.015810061151802585}, {0.2833494350488724, -0.3997355898272681}, {0.15920808821843774, -0.10838994286228767}, {0.05964603165582163, -0.16423646009481252}, {-0.008912423076474205, -0.6337117473265899}, {0.2951820720740721, -1.175710786548216}, {-0.09057318620111364, -0.23516046751484673}, {0.08779768360487072, -0.25941097937099333}, {0.1193433337331193, -0.46608044682765737}, {-0.18737071839579508, -0.6148847340276372}, {-0.04806430288566488, -0.1825515130382204}, {0.08213654559545099, -0.3028812738217899}, {0.203188145592506, -0.3890940567834921}}, {{0.22080356841489462, -0.2985068229652566}, {0.4892672840313184, -1.4062448432452281}, {-0.07826620649522764, -0.5751615185286814}, {-0.018297933335875555, -0.08143226028715342}, {-0.0007024131947264928, -0.0022184505979492295}, {0.010725629849701494, -0.02627137839780678}, {1.246270108603257, -2.577445846495108}, {0.6945876362786967, -1.383779837474421}, {0.13409988754023988, -0.07098515212496762}, {0.13544753972714785, -0.6112652983853354}, {0.04030181815061018, -0.2573169072294428}, {0.3128032852880403, -0.4128680743496528}, {0.11001823543954287, -0.4376411541070488}, {-0.06833356675274405, -0.17831777636407586}, {0.0050637828488733425, -0.0593517063317412}, {0.4451801693948717, -0.9607953777906746}, {0.1973090743238316, -0.12209562435656107}, {-0.08907554448262235, -0.44126138408383303}, {0.11322850777282739, -0.14739714422423159}, {1.086612515266272, -1.1295528020073062}}, {{-0.058078834492345306, -0.03592032079552719}, {-0.2047413920116575, -0.11194051751255008}, {-0.10350048142499922, -0.029932195936393978}, {-0.16444460489177068, 0.2597059807746338}, {-0.17933179019973527, 0.04237844278177336}, {-0.07724085675906835, 0.1400009252410909}, {-2.4692571859057084, 2.2918800051438497}, {-2.623194005157407, 2.744600054608326}, {0.009918917480636988, -0.03560271779851427}, {-0.22011457979432525, 0.2882821642297796}, {-0.22085773078868345, 0.13801770269932243}, {-0.23260088068511695, 0.2561861889149642}, {-0.11657558035141766, 0.21197445462483677}, {-0.3435513719600712, 0.45283806798927695}, {-0.20461707930309256, 0.2356726404704241}, {-0.21026889582275565, 0.24612902727701536}, {-0.17779052271357776, -0.02872756508559697}, {-0.10204488453550514, 0.07257331411525021}, {0.13673136055211982, -0.20652467800721197}, {-0.07773632963866908, 0.1774517550930011}}, {{0.006632061477386222, -0.42960761052611335}, {-0.3441573079077677, -0.20669138379884675}, {-0.3480684149443837, -0.44674397960439}, {-0.02414686813419234, 0.009054950766105144}, {0.0979457908359952, -0.6042065904271656}, {-0.16435154750418535, -0.06605622726443157}, {-1.3091791659757022, -0.7768802968978031}, {-0.7393854322078712, 0.025178999624370917}, {-0.09465560195633212, -0.021079912019822712}, {0.19720033467819456, -0.4966717955919985}, {-0.23363992571048037, -0.21199764788999667}, {-0.23544406120571496, -0.03722490168710175}, {-0.241521069298285, -0.2972301810945187}, {-0.06133587311335026, -0.27756854299594813}, {0.0022154494189971794, -0.03974812059426079}, {-0.07940789726829109, -0.05058510185897329}, {-0.16603801253598463, -0.056225427438449986}, {-0.4054710743123504, -0.10246056917997255}, {-0.18326333433118458, -0.3875173635360487}, {-0.002095543959470876, -0.05400038784851114}}, {{-0.04660149509647397, -0.39993875657621547}, {-0.10622949496925997, -0.42920260653229525}, {0.03282267654369124, -0.26465620052394884}, {-0.005161498148060574, -0.005112144887840208}, {0.0070335723676104855, -0.504430078855369}, {-0.10319935315785915, -0.11245551470205875}, {0.1909517035196706, -1.374168177399227}, {0.11766125970953183, -0.4312016786154248}, {-0.032375136711387094, -0.05067275878609509}, {0.10973528512583469, -0.46722990273202775}, {-0.13987414546756038, -0.29788478027703513}, {-0.027563717903124448, -0.1474715609318808}, {-0.026601100462195652, -0.44190990890781306}, {-0.06577547309499816, -0.25643348193751814}, {0.011261201950836786, -0.027009297345157134}, {-0.007947468153139308, -0.07308193403175425}, {-0.05464238479688365, -0.12241772987670806}, {-0.08584842798984726, -0.1618104190906491}, {0.04643471517744566, -0.392722240544826}, {0.004884907676763451, -0.044309739491614986}}, {{-0.11506247806819977, -0.5958990763972902}, {-0.1117470219951968, -0.5034854384594519}, {0.04941345759543156, -0.2632716400901558}, {-0.04582054354212972, -0.07184274890456743}, {-0.028358406799878746, -0.5061615562921815}, {-0.29496979744341345, -0.36239489932422647}, {0.24264184423464155, -0.8754067106905241}, {0.1067146803291166, -0.22254886048074896}, {-0.0418806305944663, -0.034026601080981565}, {0.13922801081262962, -0.8968145214797425}, {-0.1701585223451363, -0.24644110133813862}, {-0.008576691830768906, -0.015429226271336355}, {-0.06889177583207019, -0.5774928182124117}, {-0.1427842402795464, -0.2488540635123922}, {0.05293083118031343, -0.06338160496735837}, {0.011687844138900639, -0.0017835864405697718}, {0.04345655675708228, -0.08165009751486343}, {-0.057013610819952806, -0.09954283579949957}, {0.053994747940745186, -0.7460903618896461}, {0.06555951245472369, -0.18471733428107395}}, {{-0.1769892782560605, -0.5812140030253103}, {0.08687172830170546, -0.2926702142620038}, {-0.24077479942056934, -0.46572981535241814}, {-0.08165672368768002, -0.060953165341066214}, {-0.08354224223374036, -0.5057657103658069}, {-0.28453837525566855, -0.348727286149083}, {0.2263570136829157, -0.7964582125849575}, {0.07581099631126445, -0.23554491211774922}, {-0.013038043309191347, -0.03625225168846971}, {0.10686960373698935, -0.9735743518716266}, {-0.183160672615829, -0.2023215878526998}, {-0.007958749717850256, -0.01627960172382928}, {-0.14048534081940509, -0.5619145614721944}, {-0.1193221727106379, -0.22980650222482704}, {0.049379745359815125, -0.06819158524207282}, {0.0010842336372381492, -0.001304204224026726}, {-0.13253678341201142, -0.6807315280927069}, {-0.046620210320533935, -0.18117044260126428}, {-0.03466466130067573, -0.08405735081577725}, {-0.02019519508771747, -0.08808241441801654}}, {{-0.2010548567136154, -0.5685795233953836}, {-0.10701776065836567, -0.18722937430906986}, {0.09200935508669754, -0.07013672825733279}, {-0.12373428509342527, -0.07252657160656942}, {-0.12243834961035518, -0.4007001548043475}, {-0.3545832582059488, -0.3133272099297336}, {0.21356154350798903, -0.9870291768131357}, {0.04444135823999561, -0.2082737168963676}, {-0.014093550079546385, -0.049820340022170714}, {0.15334019496993667, -1.126365244792449}, {-0.09285288147102135, -0.13385446148975252}, {-0.024777568980092042, -0.041134001540426825}, {-0.05811274880138831, -0.24777858605956407}, {-0.1253649077374743, -0.11043134358452526}, {0.128796347027746, -0.20679260781814626}, {0.00840761453063283, -0.012556470866140732}, {-0.04693393520891616, -0.07125279735710142}, {-0.013847459277306257, -0.010964097690787432}, {-0.07310016854160925, -0.44509482431639724}, {-0.06350421706420518, -0.11239054919042345}}, {{-0.2742741356204531, -0.5784714556688243}, {0.17974975007221683, -0.10665374981297665}, {-0.10714827529537324, -0.16601715422363048}, {-0.10422021996542925, -0.056181673938533024}, {-0.08538612114565923, -0.42130784990981174}, {-0.3910207405573911, -0.2732771324464372}, {0.2504817157763101, -1.0559143689106243}, {0.061052968976645944, -0.22175961449558024}, {-0.011753859008683386, -0.05082986477724671}, {-0.05311301863849564, -0.08240516387248382}, {-0.18799588549623186, -1.2224465344170152}, {-0.0712134517215929, -0.025207001144015397}, {-0.05386145370276872, -0.23253382150507712}, {-0.017465166188371822, -0.1152058941774204}, {0.06533961349467315, -0.23067827886955813}, {-0.018909547121134233, -0.004012710185956005}, {-0.22254851352864652, -0.051805823285345824}, {0.00877402891579054, -0.013262250828733968}, {-0.13700360783156446, -0.41357968744976725}, {-0.14378768893556787, -0.09702921293124432}}, {{-0.35971339276300185, -1.1020163743048823}, {-0.01069009237574288, -0.010791529003392267}, {-0.1066356292198323, -0.15537936954460552}, {-0.12118857510005915, -0.11811479064553379}, {-0.1272933409116996, -0.7955354036843453}, {-0.38444497549906154, -0.3244216381043927}, {0.12536134061200155, -1.299465213604394}, {-0.04058879873955255, -0.4932269060571503}, {0.0020369125971314585, -0.0020666600660056503}, {-0.020478764325222144, -0.003099398851467357}, {-0.20920182003343343, -1.6993780644991208}, {-0.1651549653969287, -0.11399695069835951}, {-0.06881082365529412, -0.13361540015911058}, {0.0038917863986262452, -0.06386686159279115}, {0.10670705621534457, -0.691515697330799}, {-0.0548677163080339, -0.14007651757829342}, {-0.3270291406319914, -0.3465682616479643}, {-0.054875767518067706, -0.07598109021535354}, {-0.1655382630997967, -0.36409517445634}, {-0.1892318201626207, -0.21088781326626854}}, {{-0.2480422452155912, -1.0999835666637992}, {-0.04233086307453313, -0.019438041088973283}, {-0.0013050772594192205, -0.13984104410076723}, {-0.13798995089060118, -0.11548550312307526}, {0.012648215272247727, -0.7817844901869373}, {-0.3820783935905064, -0.3673732672105347}, {0.6799338058594521, -1.2164211924216741}, {0.13512418142776414, -0.5535785069596313}, {0.004587786200192789, -0.0014384935337309777}, {-0.01783778105718228, -0.002123793133812749}, {0.06360496996593915, -1.7598637868717515}, {-0.18852716545005602, -0.12080852673132125}, {-0.03240489071824677, -0.13466244642348724}, {0.023063513581999453, -0.06534864563108259}, {0.21078416877323594, -0.6839251360105172}, {-0.02362594257201639, -0.13491124370825577}, {-0.4894000959487998, -0.3785699136078289}, {-0.06514063209692003, -0.07490953780521013}, {-0.06720187872141212, -0.33815715822726555}, {-0.12785754017800596, -0.17714477899475298}}, {{-0.2046553379919945, -1.231467508623462}, {-0.14674281997948657, -0.0309010704703152}, {0.019127067462215142, -0.02960493144509634}, {-0.08606476878030202, -0.054402229245217495}, {0.015812438306097232, -0.7822440768425711}, {-0.24740838924035638, -0.15235519373652417}, {0.4994401116547764, -0.9406036059372835}, {0.018352807849040836, -1.328242393358878}, {0.016679423422351777, -0.012077034724227786}, {0.08444837629791109, -1.779545219806628}, {0.07300153670672102, -0.135852124348974}, {-0.2533933642824395, -0.21581984310812344}, {-0.0038080343415794592, -0.10922499343647529}, {0.02236783572999433, -0.02078675225975242}, {0.3143683294123398, -0.8533622248178444}, {0.017983986592594953, -0.10329002213813875}, {-0.3733970027668226, -0.1168629266709722}, {-0.15305274274243288, -0.3852333756917774}, {-0.043706207781576356, -0.10601124874025007}, {-0.042427531459098264, 0.00010344826497420655}}, {{-0.26681158936658345, -1.1745330039033142}, {-0.16732588183578823, -0.10108151528071689}, {0.00016737028811584885, -0.0075698336578403115}, {-0.0731752957673698, -0.07935688820458128}, {-0.0592788829257337, -0.7328254215511549}, {-0.034541954920795225, -0.35926777173444574}, {0.18354925881284426, -0.8255253722320016}, {-0.022769292063557177, -1.4387308475198035}, {-0.016798949262017228, -0.012661741704045701}, {0.07587649795718328, -1.7452805424926154}, {0.02443558461781801, -0.0960674326350488}, {-0.19746783645101054, -0.2871248289698728}, {-0.023053522201092004, -0.1251001317863875}, {-0.009460172478364183, -0.006528088869056545}, {-0.03721179379727587, -0.6013594599002766}, {-0.022576106168942664, -0.06798362993109444}, {-0.38762979984518403, -0.18905225967551778}, {-0.15191839707259147, -0.33654467986077496}, {-0.04217394848967952, -0.0891261140919052}, {-0.029975145691982816, 0.011333138329793182}}, {{-0.30145963489022015, -0.9525891800384181}, {0.09857272778148962, -0.15282908176717847}, {-0.37809044175149853, -0.36736113205168663}, {-0.06300084086014718, -0.03206947486368247}, {-0.09263790548664869, -0.4849751972660468}, {0.08148901201584419, -0.531473582376551}, {-0.03615753196412271, -0.16101292444063298}, {-0.07978689364765652, -0.9178446876837156}, {-0.009815403621102125, -1.0357438288253962}, {0.06755904453229555, -0.38402947191089715}, {-0.008640102997171452, -0.04587183541152594}, {-0.2450907371904768, -0.2700412646005518}, {0.002385691812061879, 0.001679780946375404}, {-0.012056468522965021, -0.051224484300925764}, {-0.07777758310495686, -0.4393328125488788}, {-0.0473902389434909, -0.10962970758380486}, {-0.6244544161438209, -0.6402347986447395}, {-0.21455772745703236, -0.5681510225232749}, {0.002020809299279671, -0.04486305814669039}, {-0.019383331575675154, 0.0009822868428762204}}, {{0.013392940570534521, -0.9333442432299613}, {-0.11341268342590699, -0.1767457446410597}, {-0.31721616491846355, -0.352207099689911}, {-0.014881986194323425, -0.027048661144903115}, {-0.013301425052405431, -0.5006464844853156}, {0.07548253383986218, -0.5990723199713656}, {0.0416103505263825, -0.13723580176095224}, {-0.24157596583027835, -0.961195467825158}, {-0.035502850005408405, -1.076058808648193}, {-0.2047452633617107, -0.3714813493235189}, {-0.045649707708543014, -0.050800497732545184}, {-0.2280708089327652, -0.25703636502460564}, {-0.008451576219257092, -0.00021329332135038004}, {-0.05566493639124089, -0.056111772837810214}, {-0.08250932036579114, -0.43960476084077416}, {-0.06308722211972304, -0.10753350698023773}, {-0.45949308657670485, -0.6436270529703526}, {-0.21763840585516958, -0.5516265473133173}, {0.017216170779023876, -0.037911753399007375}, {-0.03590360003991714, -0.003958070315085625}}, {{-0.09248395779898136, -0.6442738608444611}, {0.14653315644954884, -0.9234053795633095}, {-0.02720485794016296, -0.027141987324010165}, {0.04388450857869253, -0.037443004801348864}, {0.03494338192603979, -0.4879735703567908}, {0.08405337317687286, -0.5074555866379772}, {0.11850409302584132, -0.07776678106566154}, {-0.19442308539460587, -1.2065124860561514}, {0.03703657919755763, -1.0338930654545102}, {0.06824594070142617, -0.7858252799324627}, {0.022260730890576647, -0.130150542743724}, {-0.1713338158600519, -0.14620093345467214}, {0.03626867060984359, -0.06537169165633251}, {-0.020350408250968243, -0.05719430648195819}, {0.044148131223523485, -0.4598475169970562}, {-0.02851281134468105, -0.06301131291468262}, {-0.42569010760775056, -0.2983678254375269}, {-0.05996368031967211, -0.6573050224508655}, {0.029083386646564412, -0.07726813322440776}, {0.0103127843651905, -0.005534409121895551}}, {{0.17695276218973324, -0.627672130257975}, {0.38705076713824454, -0.9203439493620595}, {-0.04202825939656466, -0.013853412162550783}, {0.01178327821745651, -0.035820323749648754}, {0.29757852443505417, -0.5030843411552794}, {0.3916570693503797, -0.5434811739818584}, {0.07271695589510331, -0.08619848257174946}, {0.5807657048965297, -1.2179149320003135}, {0.5323178845727436, -1.0490137798464236}, {0.21818540272916342, -0.7270774966033293}, {0.03776112392829447, -0.11752945085118566}, {-0.10973252406596912, -0.14521726177571193}, {0.0297968370941393, -0.06128374657078036}, {-0.003516111271175262, -0.0445633880096445}, {0.20391843329368026, -0.44695197174113355}, {0.0004997992418203261, -0.057187166490244724}, {-0.23577802787294921, -0.3092598681728554}, {0.1356778328747328, -0.6445876312602954}, {0.00297873814484963, -0.05769875691743691}, {0.013593302983442683, -0.0019893781964065416}}, {{-0.006903107049992373, -0.3080033455363763}, {0.17132822343944965, -0.054356158984769753}, {0.6396650917781517, -1.0229065244708104}, {0.1022502754149447, -0.0644051630066276}, {0.1128693690815148, -0.28538499231512493}, {0.2612594999678442, -0.14513798528207209}, {0.5428816679789785, -0.3910474360688784}, {0.11058883942916804, -0.07792025383622565}, {0.31888275527237836, -0.446029414495304}, {0.0811679586691051, -0.14209714758184777}, {0.1613299430569696, -0.3775068668354917}, {-0.07976727914116512, -0.25948647215340614}, {0.03685952167939475, -0.04793456690778431}, {-0.024679388742732372, -0.04670621429239582}, {0.6306517124185572, -0.7719250048636406}, {0.010306621002684245, -0.03649514155323055}, {-0.1418527791432254, -0.16854839785355902}, {0.276115550238335, -0.8056020607113434}, {0.09860812911602941, -0.16743227387811}, {0.049706034709243944, -0.03556980435600465}}, {{-0.004075779918981746, -0.29150855679022475}, {0.3499495678269277, -1.0659115498746916}, {0.12804754327186552, -0.046007106200236146}, {0.06300119746053183, -0.06972360638205836}, {0.1422166644734136, -0.2988913617069237}, {0.16054767329624275, -0.15894313077820318}, {0.5959982021258443, -0.4416970276607972}, {0.12166925181229825, -0.11848298203318255}, {0.23222488804463115, -0.5024701193703834}, {0.045111069643644384, -0.13694148660717534}, {-0.03349687009811891, -0.36974055900106056}, {0.016637998955248923, -0.23598592816605674}, {0.02209800993511062, -0.05283197924364392}, {-0.012888441482482462, -0.03232589534028399}, {0.6261404875980794, -0.7869128034305554}, {-0.005883946540433463, -0.031902466802122234}, {-0.11375867318059307, -0.13393966450952796}, {0.26934365065351, -0.7824111606266914}, {0.07677099163995553, -0.14632193489361747}, {0.029918816512670636, -0.03608428438179841}}, {{-0.053091758928176705, -0.15356306120944543}, {0.18384495759956945, -0.049436178175023646}, {0.42650428534493107, -0.9418849581904536}, {0.10913775183371152, -0.06063652882351611}, {0.06856525170105232, -0.13607467944012927}, {0.2855446938058068, -0.13732349212078773}, {0.6846834100181871, -0.2269684044683539}, {0.25140598671180503, 0.05186044131724169}, {0.05471355761857922, -0.10422652369665188}, {0.19598107580796081, -0.16761583783609596}, {0.004282781905482825, -0.19929985085214175}, {-0.05333195303083531, -0.21533658849225917}, {0.05136342151870368, -0.06095978278055224}, {-0.009025092416083551, -0.026919687753223558}, {0.619150157286419, -0.6183869503368161}, {0.023900525153713294, -0.012615204812743272}, {-0.16701063400690408, -0.10104625873607988}, {0.23498495837524833, -0.6148547176362174}, {0.2103963468635088, -0.26560355404538694}, {0.11231008858632666, -0.08769251262997536}}, {{0.32291187584406583, -1.1097131650107945}, {0.34105835425904396, -0.11396905940191206}, {0.10036314922662602, -0.08833274333455783}, {0.07061799326731416, -0.13215936768922898}, {0.33076777632813265, -0.21266358430658674}, {0.7847598420627198, -0.32122273324967515}, {0.3590691974782219, 0.0008636940473696264}, {0.03970279757038926, -0.10473019712577507}, {0.22167612817124113, -0.20772027543562702}, {-0.06042030704299509, -0.2502900032727466}, {-0.017540734610231885, -0.05049661252422584}, {-0.018190496157367283, -0.160290508926416}, {0.01853507545912037, -0.09419248229145885}, {-0.02141155308147444, -0.014067557199587629}, {0.6164009789588089, -0.6477843121375508}, {0.010172756962687228, -0.029558251785444325}, {-0.07060215956153379, -0.13850685151330372}, {0.19811730385097365, -0.6897595003661112}, {0.16232034878848953, -0.3436193622173898}, {0.1385458441381186, -0.0968744651313505}}, {{-0.009622848646452702, -0.007463476731719651}, {0.209953419357029, -0.04929678923782095}, {0.49068794039530206, -1.3683326873595016}, {0.10608184188280388, -0.07091443540307779}, {-0.003400998226597717, -0.07597207412726348}, {0.5078497620612012, -0.34120803581253234}, {0.408843075377735, -0.1261629408890399}, {0.1648433393053631, 0.014514503780597012}, {0.007593354174194136, -0.06531278611525985}, {-0.014693161815239046, -0.09707896588745457}, {-0.140906127805108, -0.2496657711883275}, {0.03149626625305562, -0.32168182156209496}, {0.08817781971846245, -0.19010786057253162}, {-0.025290664033563316, -0.008781432194460526}, {0.458994178339126, -0.5506858769479401}, {0.01634681150559116, -0.010696827189909936}, {0.10294149733387778, -0.16073189206649996}, {0.263145567071467, -1.0228398299738486}, {0.3383475792531501, -0.6049570206604723}, {0.18956659412424484, -0.10592341551280932}}, {{0.01961493367644438, -0.09455992568425312}, {0.2872613084595682, -0.09309322303684199}, {0.20907790607411592, -1.8582535082329947}, {0.08148154093465, -0.1717194581527226}, {0.019566776262703263, -0.012420506019925429}, {0.3317678955364138, -0.7359633848813297}, {0.34000414830223374, -0.14379041417256772}, {0.12390068539676917, -0.02290617438113937}, {-0.011855709427246272, -0.08939118388763001}, {-0.19929428403184798, -0.42047843881175234}, {-0.015483010406712114, -0.09526682558693231}, {-0.11188374331760755, -0.36267547064847977}, {-0.00567694010981439, -0.35703149089445124}, {-0.004532206954045672, -0.0018762586144764179}, {0.3817513114780431, -0.49529941911703873}, {0.03187448454423509, -0.03035182878538269}, {0.1514362881824408, -0.19304637517915943}, {0.030958002591235347, -1.0502566687192985}, {0.1420727940907859, -0.9903155035657568}, {0.15459986870876027, -0.19678935104024042}}, {{0.21078343055037072, -0.1884705067775476}, {0.22767405067068255, -0.05571419914597188}, {-0.02244716848825977, -1.5011349382179167}, {0.15429809978434234, -0.1730010141442101}, {0.012157364564623864, -0.00125551264818652}, {1.0772093915651213, -1.1738213335768}, {0.44076354305447857, -0.17895361666204007}, {0.23377321775247437, -0.051313284864371554}, {-0.05134574788988481, -0.028390983422454254}, {-0.33089979581223933, -0.15976359566031717}, {0.009205423808680549, -0.050866366310719495}, {0.008101532187604768, -0.5644787129235517}, {-0.01998344452842668, -0.2939815928872054}, {0.008002033837297386, -0.005319477775936854}, {0.23507129719765257, -0.42722580062098403}, {0.08155984274506205, -0.04531281532885367}, {0.1447218961519084, -0.1473506528098037}, {-0.10710239526633039, -1.0673970042297611}, {0.24221083885347716, -0.9860485481208484}, {0.18933864570261522, -0.19710944184290904}}, {{-0.03775210877287091, -0.7238241558149638}, {0.266190650969, -0.06619909660731864}, {0.08775052462179073, -1.3166010416710463}, {0.08294371075580491, -0.28952006924085505}, {-0.05541837477236051, -0.10559474700331421}, {0.6888129811318046, -1.6891049147286123}, {0.29570725140343634, -0.12889711237704465}, {0.2011816596199016, -0.11753587166441161}, {-0.06338127355633937, -0.054692834909109415}, {-0.18749402858453068, -0.09346640234959243}, {-0.08387424823362294, -0.19348501311680852}, {-0.016867409605496417, -0.3966330202661012}, {-0.08777936148229287, -0.4122858458400382}, {-0.009334766938842777, -0.020866268616192927}, {0.2706361435442901, -0.2039124466227764}, {0.06023298314455705, -0.09845040350016432}, {0.1988936696376802, -0.05176918271667243}, {0.010279600965884237, -0.6666469515559448}, {0.1468391143646005, -0.9424420938852258}, {0.0785081737880991, -0.26806844415892433}}, {{0.2826150795977667, -0.8445496642755002}, {0.019038697624519887, -1.2911553254832646}, {0.059952902695682195, -0.010430256069452526}, {0.1375123088886592, -0.2993385329578993}, {0.1233118363291526, -0.18373542471122814}, {1.5152522088130191, -2.1754510050673352}, {0.29394362931887547, -0.16638238255291882}, {0.3349575775586781, -0.1961975534184906}, {-0.05913588772431395, -0.028858289711342}, {-0.17600819090496628, -0.04320806510275574}, {0.20772648243959152, -0.323021422246159}, {0.22754177722735128, -0.5363646081384563}, {-0.06623012617426438, -0.3975679857738971}, {0.0013043209204627818, -0.01884511622052609}, {0.08030974270305603, -0.11740147237829986}, {0.0774379275626037, -0.0879430172782468}, {0.03909375501369797, -0.0035449388504049818}, {0.03446257825797233, -0.7479570051704543}, {-0.05427857715426512, -0.6657421178739392}, {0.36383116357381484, -0.4337367632789214}}, {{0.061605983870604425, -1.3398760331328001}, {0.280492804296884, -0.7552365118939921}, {0.11594513684708288, -0.028835974657501616}, {0.11241029026807035, -0.2755625514140809}, {0.08891780881988098, -0.2895342482142187}, {1.590282302414635, -2.494235089807856}, {0.11929635711616349, -0.08491791616510005}, {0.3778114015875497, -0.21635602321978606}, {-0.04950391163638031, -0.022004071456552404}, {0.026694695926050938, 0.0024631201594741865}, {0.10459317658442423, -0.8018311511199796}, {0.27712016984259746, -0.3509239419922123}, {0.02518718907934372, -0.21212178386215969}, {0.008644894677201169, -0.023916874575370898}, {0.061137998674813995, -0.028407734795329778}, {0.08128989033818573, -0.0976630949113717}, {0.3165364380150068, -0.233893008896543}, {0.16349328583436762, -0.23633521122211645}, {-0.02373594951073343, -0.5041358637458658}, {0.3816651058267866, -0.359687366322257}}, {{0.4617607998600695, -1.412888315096897}, {0.03309784138248831, -0.00847236147890672}, {-0.22203757307063596, -0.5999585920920704}, {0.11760448587695525, -0.24437938795279307}, {0.2566583704868149, -0.30950836171642726}, {2.0299818699963263, -2.592451453976867}, {0.14336715325410737, -0.09963531261116305}, {0.5087120845639508, -0.2872459169950115}, {-0.05120041460978502, -0.02203395818899603}, {0.0748159011038957, -0.0067687306765136035}, {0.636401759019951, -0.9884599670119868}, {0.24171772745416473, -0.33443923248283103}, {-0.009840569154046495, -0.2142588776542673}, {0.087226705182633, -0.04203570523566172}, {-0.003889044346362239, -0.006223788981645229}, {0.12594009278976828, -0.10354630598863937}, {0.29190444266486215, -0.23551299475842055}, {-0.002915073226042465, -0.18823443707561388}, {0.0371602261889702, -0.5398674778815827}, {0.24280819930791694, -0.29293530540617924}}, {{0.4489013845162314, -1.4428881941536664}, {-0.28631245190266214, -0.14587166129218535}, {0.04184986503518198, -0.1298284142546424}, {0.06579951030501953, -0.2962715083378496}, {0.0888626051937935, -0.714206971364053}, {1.858367445129959, -2.4736419730674757}, {0.08236967786506863, -0.39963916116791637}, {0.5987828203830753, -0.7868162362088603}, {0.002315543582659987, -0.004054963313892685}, {0.1587345295319374, -0.0825606617435631}, {0.44480908965184063, -1.6894862142243852}, {0.17950424366966414, -0.18680583937226963}, {0.008963694032290546, -0.12377995816671586}, {0.0483270352617515, -0.07384981288440812}, {-0.16674104248255142, -0.14643023035353522}, {0.08803517161158192, -0.19529089917242448}, {0.24371546598879032, -0.23508908164123274}, {0.040898297379915516, -0.04991231778303296}, {0.09496136460847572, -0.166338757078402}, {0.16814729435856302, -0.6401245367194396}}, {{-0.0945488181726435, -1.545923534920223}, {-0.032046752665711296, -0.08628116729950729}, {-0.07853184234671277, -0.16734533763242604}, {0.00578699389535649, -0.304620494052543}, {0.057942512379335884, -0.7025059955792458}, {0.6433832612631124, -2.726161090201485}, {-0.08089101344968438, -0.5135753014262355}, {0.1631914581148512, -0.9724870757855446}, {0.009446979497044934, -0.0018759946370889265}, {0.1424142337947041, -0.08799504320122128}, {0.28335164086742126, -1.7561681345811622}, {0.08911292204778715, -0.23047796285028935}, {-0.053995166377661406, -0.15221347001523144}, {0.006952366532336178, -0.06994940399953374}, {-0.026919205516351997, -0.10202726324343735}, {-0.03129796731670538, -0.1966859260696032}, {0.00017558023404962153, -0.28420666538570616}, {-0.007635658180963208, -0.04888027748222217}, {-0.057690719242314024, -0.21322613845149832}, {-0.08181605881808246, -0.6953044642007186}}, {{-0.08120798733089354, -1.1995516956897527}, {-0.05679963240664987, -0.09400672288824381}, {0.028891874901661795, -0.04024841516341068}, {0.009637206571186885, -0.14609551744030716}, {0.026177292312126448, -0.6030462249330696}, {0.666227457464308, -1.9971338992402357}, {-0.00864459085208633, -0.5926630339385222}, {0.25927961425632406, -1.3804188506486423}, {-0.0008004854185323109, -0.01859927977939163}, {0.22123214943575792, -0.19987569261576862}, {0.2808670848058223, -1.9074364104145785}, {0.10043294454406623, -0.20650419454867594}, {-0.021056680525863524, -0.03260336812551848}, {-0.032182288888421576, -0.17789992044521197}, {0.034604248974084414, -0.09466698651677072}, {-0.03139226297527543, -0.030550640088918377}, {-0.05922319440111902, -0.18550691853823825}, {-0.0803632886720688, -0.24565779798449666}, {-0.04431861978990145, -0.1318864438471109}, {-0.054936278283064854, -0.30771003138114655}}, {{-0.23038095678408183, -1.2066336943813247}, {0.03424373901884102, -0.014703893112905425}, {0.02768173948241647, -0.05542371244413967}, {0.06124697126938072, -0.0831012729107445}, {0.28382224777261583, -0.358380975354756}, {0.5337967630728448, -1.9455964234546195}, {0.5054336947512151, -0.7739395988795332}, {0.71258018952299, -1.3433393681506756}, {-0.0036723506843708417, -0.02156667876282702}, {0.6915927782543567, -1.9684988061080653}, {0.3050215769113417, -0.19359850258167394}, {0.01149567314901695, -0.3187856829260386}, {0.0005226494568766648, -0.02239649102110107}, {0.028513092528240264, -0.12362815259483936}, {0.2250135738152812, -0.1171891836870587}, {0.0656885780978071, -0.12666687639058752}, {-0.19988749667997582, -0.22676391951199013}, {-0.04480073715176707, -0.023814739070624518}, {-0.13203257414694275, -0.274983676219131}, {0.10078787095490706, -0.14431017130653304}}, {{-0.16707901005381584, -0.49497155194083636}, {-0.003058264968806003, -0.30951046369232305}, {0.04871858719724, -0.12112444766302524}, {0.021918639446485037, 0.013463832369575041}, {0.07064723147759075, -0.06900836005065072}, {0.32309741501406125, 0.09412977879272899}, {3.0880494782790895, 2.4494968497403264}, {4.41921209464394, 3.683423365096438}, {0.035742088173438075, 0.004366236534917747}, {0.6576394858632523, -0.07031082061266672}, {0.6221733774852635, 0.4341164586777324}, {-0.021820239214722082, -0.016081324988077763}, {-0.02231090098830696, -0.021730220294169152}, {0.022926084502761297, 0.008439129693639429}, {0.22522812623054292, -0.3485370681834864}, {0.004138878984860618, -0.06088275193879462}, {-0.17212163746171277, -0.26438420174104377}, {-0.04477141763434981, -0.07035515000549257}, {-0.011550748213731574, -0.01273307998050888}, {-0.066820048953527, -0.040128772431755486}}, {{0.05738265841308336, -0.5474830247399314}, {0.20060408145891548, -0.27149610342696895}, {0.09443159595725491, -0.09760631525559262}, {0.016024478732754095, 0.021519828033387447}, {0.05035870989780391, -0.12895138268994305}, {-0.02036628545507471, 0.012133671633057775}, {0.16293655050257685, 1.336536009385917}, {0.37633818852233575, 2.4452836243653744}, {0.040133602080830284, 0.006236750402306593}, {0.48211332507218463, -0.12686462923198205}, {0.3057886898396136, 0.3023885256322182}, {-0.027708387037045788, -0.02307227380856699}, {0.0024490766373647544, -0.00579422592472753}, {0.02575435818993785, 0.012184876672832148}, {0.44255942802206844, -0.33348370270859945}, {0.01796897261022091, -0.06635109218292626}, {-0.22444425534840676, -0.3417491683559543}, {0.0437798451551545, -0.05964627649581306}, {-0.03072547648182535, -0.030275509587751617}, {-0.026109158621457566, -0.005294923292141838}}, {{-0.05323679302245686, -0.5387140808554897}, {-0.0341967646736438, -0.21505971095761683}, {0.04508077391661034, -0.019569871037059816}, {0.02647452090379512, -0.16094149109288783}, {0.13690596298437888, -0.40280358321358467}, {0.19314635994434767, -0.6456736329341866}, {-0.10751340660469724, -0.6670051112056326}, {0.11512816480754093, -0.12398873664451945}, {-0.03226889847201156, -0.011616608822797619}, {0.35914741843653486, -0.7904646455165586}, {-0.33663291582743493, -0.20284790626811897}, {-0.09343716459613774, -0.10440564416560623}, {-0.0024644505585858746, 0.004716089011593803}, {0.0170925565467537, -0.014783713020925699}, {0.2955754517658568, -0.6095658929821615}, {0.0316043025961981, -0.046163962923512325}, {0.04738253391377529, -0.03831063322712176}, {0.0032402660408952077, -0.07133722850738158}, {0.017300023937985638, -0.0008312580438950168}, {0.0036762321141283853, -0.0776592558707856}}, {{-0.10349131667105352, -0.545541576644047}, {0.028660643647388587, -0.21460715225413324}, {0.03642619233658857, -0.024179366020333378}, {-0.0723653689439648, -0.1861927124909288}, {0.12271239437799304, -0.4161205396929145}, {0.0027794061797229777, -0.6750063579444538}, {-0.14221364539391432, -0.7213716100222378}, {0.06568712801694232, -0.11198777019767542}, {-0.023895562756538154, -0.01028095564118199}, {0.16796753073684284, -0.750048868451438}, {-0.30445774449111895, -0.23445509879227805}, {-0.1394596844108781, -0.10328761078249088}, {-0.0003491829208680794, 0.003338634708151996}, {0.012209634673888246, -0.009307797318946674}, {0.26381135280487167, -0.6320496364265475}, {0.007124323329561956, -0.04732249460750103}, {0.020717745987741287, -0.05133624548233762}, {0.021239110340962986, -0.07976394377652635}, {0.0026569816877598518, -0.00811565955273525}, {-0.053883087988763234, -0.08708272553326393}}, {{-0.14399445007780748, -0.4243225699026637}, {-0.013137030668299646, -0.20544990577182323}, {0.019099449316866787, -0.03337608452756414}, {-0.1008039756682772, -0.11716767735044761}, {0.113168499053419, -0.4207678175085874}, {-0.051540207412951206, -0.21857490050664108}, {-0.2517946495335451, -1.0926806454543327}, {-0.1267663913157808, -0.13884946800658762}, {-0.03401683231691405, -0.011549795684584151}, {0.0413577430142708, -0.5162658119709882}, {-0.4330434015397472, -0.26654160862974674}, {-0.20472099669738134, -0.20679608304941138}, {0.030431963331286088, -0.010259904176283918}, {0.00037670914940372293, -0.03554630965712137}, {0.09292664256451555, -0.08102081252028483}, {-0.003425556010801127, -0.08538105477133799}, {0.013405344668951255, -0.021002539483169467}, {-0.04399666948183988, -0.06587338525239847}, {0.009771878492053392, -0.012372120915135617}, {0.20880380163055756, -0.6496826903256545}}, {{-0.15746907892115194, -0.4446676624909126}, {-0.05201987776412686, -0.21367567287945996}, {-0.006045341867924288, -0.048705246633416195}, {-0.11654043894195458, -0.13885372117629474}, {0.0019436171371071025, -0.4956646367248078}, {-0.12820582559427324, -0.27551538853743796}, {-0.35130144552179554, -1.1526083934176898}, {-0.2062947035264831, -0.20906704852931632}, {-0.03596568500638211, -0.012988474033734806}, {0.0701807970269747, -0.47168075104522456}, {-0.49913108514968835, -0.3124452296852429}, {-0.11675587981173426, -0.14775793180472413}, {0.005151867499273285, -0.03779785754732638}, {-0.013730082237728362, -0.023654118863990485}, {0.2421659754681587, -0.6335605293807186}, {-0.0012054064301264293, -0.035751326821875616}, {0.03546754811531689, -0.1530969479934029}, {0.05452059181203026, -0.06770765301412755}, {-0.0004165332549665758, -0.04787670901797052}, {-0.0906323520000547, -0.09344992366445219}}, {{-0.16254888955097363, -0.42435957659654167}, {0.05914804083964701, -0.3232092180023124}, {0.01789930748915824, -0.036590474551881476}, {-0.10672545380491592, -0.15066700689125478}, {0.11309629988916131, -0.5823824308310228}, {-0.24137441594881895, -1.303990666644965}, {-0.14008216444524219, -0.1341770488027672}, {-0.17311162681261297, -0.08838559702054719}, {0.062234828318968934, -0.4243681080172998}, {-0.03454909780005435, -0.026328417942502284}, {-0.48243849219827833, -0.33558486019400985}, {-0.133417309066919, -0.14636548602067087}, {-0.009345958715494063, -0.012975141129694293}, {-0.004007319983129877, -0.03780379479378021}, {0.3410314218385807, -0.6684395694684677}, {-0.00811591996999602, -0.0349090778142567}, {0.04647860775217803, -0.13458857453635684}, {0.0626372432538143, -0.07439172674185623}, {0.010307951544671321, -0.03934647055929513}, {-0.08182899807281187, -0.05367644647671344}}, {{-0.2085614644303158, -0.5253624380785208}, {0.02513641639929054, -0.02299799442923416}, {-0.02318354857533438, -0.3949087035588737}, {-0.13105674565674136, -0.23638887462424457}, {0.06875673113490911, -0.6091908567794443}, {-0.20608120877105124, -1.1444029751230047}, {-0.09475718388358911, -0.16429699343466866}, {-0.016446041346624782, -0.0037301865169597614}, {0.0756596634292906, -0.4147214756052368}, {-0.5591957472719133, -0.47268030839982134}, {-0.06560508043136812, -0.06297912196562472}, {-0.11525547176617795, -0.09884672172639214}, {-0.014843573580566332, -0.036698279354475276}, {-0.1275585979320371, -0.21134937659621372}, {0.29065179940213587, -0.5500916383194614}, {-0.02936781631493978, -0.06180524706876385}, {0.0016654513950320245, -0.1990459916489723}, {0.05686125639858522, -0.06525408976946345}, {-0.005198096619044273, -0.04988774149451394}, {-0.07090166000748896, -0.07690513086744484}}, {{-0.21133399652343351, -0.46149554854094393}, {0.2174160748397458, -0.579023097066104}, {0.08616908628808558, -0.055159422136721196}, {-0.13263903410581626, -0.1276850282567766}, {0.0960075390202916, -0.5715649396541461}, {0.20387816898342773, -1.5030338012697633}, {-0.0798965840392638, -0.012478564955068473}, {-0.005239363540090945, -0.01174161269430099}, {0.005095308489782734, -0.35458797998220487}, {-0.382783871339873, -0.4642693328209508}, {-0.0343049424466137, -0.13705120624131487}, {-0.043190462000454455, -0.12956197139099354}, {-0.0019590451625115446, -0.005606882699956569}, {-0.0847316263751846, -0.22915335230231604}, {0.5621248011815624, -0.7309865142632372}, {-0.02470742637698945, -0.04154536324404059}, {0.09445976670709466, -0.3089634322105273}, {0.1521426032814054, -0.10466054095016064}, {0.03728188044207256, -0.06408247886910638}, {-0.0017158547486157373, -0.09530331286380099}}, {{-0.12767637360853337, -0.39443933171519463}, {0.1038107520375098, -0.16846611388947663}, {0.26397143217879043, -0.5183489134726401}, {-0.05982486870318964, -0.06196733819284935}, {0.09501207955857019, -0.7019165543336617}, {0.3412306619156678, -1.217648076160752}, {0.002396655774352492, -0.0187995646307126}, {0.0007751192747616055, -0.03549912919926955}, {0.028313105193056434, -0.25487747517265197}, {-0.16781493187792837, -0.28431849432519635}, {-0.02071691138513872, -0.17372678573905015}, {-0.013671058528768388, -0.09928028650433632}, {-0.08168813650014509, -0.09898066760713457}, {-0.09395127536786269, -0.27333908685441244}, {0.5845043591679904, -0.7786284660245627}, {-0.017065322957011568, -0.02887441755181359}, {0.06353954217540247, -0.550904493218431}, {0.1311524286918457, -0.06286471664303496}, {0.013734181266566406, -0.10525671317699807}, {-0.019304978083376133, -0.11025569244498719}}, {{-0.0937157661067061, -0.33507167017656436}, {0.23722375454632533, -0.4478251890410523}, {0.11708366694095292, -0.15612561922539825}, {-0.040708949738926414, -0.02422115076168086}, {0.0763073517660042, -0.6126584082983934}, {0.6066009489481541, -1.351315832028878}, {0.18106463286175137, -0.1733335890438142}, {0.05884105833859068, -0.04585076986731601}, {-0.0141334232998151, -0.23888293848434883}, {0.003970619384858269, -0.3618364416943536}, {-0.011705478805453183, -0.13233723071513792}, {0.13699192001008215, -0.30840061992227547}, {-0.0525318373930707, -0.07993058374959035}, {-0.0523740190620144, -0.31257197364297895}, {0.7068157601179033, -0.8307054511714875}, {-0.00885661333226785, -0.022209331132321358}, {0.200821454860119, -0.6434000409090318}, {0.13719367205696606, -0.04896953408116577}, {0.0068363843229906004, -0.05852456294029426}, {0.025763495376516093, -0.054326353821050825}}, {{0.06289824211434743, -0.02261878618589106}, {-0.02383331581822027, -0.202320330197314}, {0.2507986524626507, -0.3136879983124505}, {-0.05688622469127265, -0.06538602838758817}, {0.1310579757308258, -0.8375556408316369}, {0.6544604538791737, -1.4290514624195696}, {0.2629715191803461, -0.23383379908502583}, {0.08537978682986679, -0.03585824691331411}, {0.02840190787242148, -0.2004006058832214}, {0.024290537410757214, -0.30209015067761363}, {-0.003543700578372681, -0.14840495781745056}, {0.14363036453138625, -0.12817389672844734}, {-0.03931541069939495, -0.11817904227365643}, {-0.03458141795655213, -0.4796837378148336}, {0.6921359285016019, -0.6147182870165319}, {0.026494708367583365, -0.03624277376682714}, {0.20701573158775302, -0.7441282951298152}, {0.11310160183419524, -0.03640022771790819}, {0.03540653328363109, -0.193205173425987}, {0.14180086758441218, -0.11223680795076309}}, {{-0.026097876666290227, -0.20212099932633792}, {0.28247373336597925, -0.28964899269185723}, {0.04365401999445955, -0.020865255381928877}, {-0.06613029107241869, -0.06283764041992262}, {0.16394110100324222, -0.7779389548983305}, {1.2593423498135523, -1.3538067718880669}, {0.18816084496841798, -0.05520085799941617}, {0.32080030115723696, -0.228157779889487}, {-0.008068302218599114, -0.2062391170978942}, {0.1623290445358447, -0.27786951787081776}, {0.016057728987355684, -0.14618142968708253}, {0.1362073805235921, -0.1428655724871291}, {-0.08392623019622998, -0.09221768681537948}, {-0.028067547030012636, -0.415512947804538}, {0.5502321778442187, -0.5350148954802024}, {0.032092205976673775, -0.041291985564834155}, {0.2388741688968244, -0.7893990257603393}, {0.06133815633218596, -0.013464552634050208}, {0.037604732735212205, -0.19518235371112358}, {0.11688765971744229, -0.10588593155520397}}, {{-0.00842067024647792, -0.06247237134230346}, {0.16378552338312466, -0.14058517236818246}, {-0.0013060766416730415, 0.0000914364351412418}, {0.003589304638025835, -0.07719950858800224}, {0.25530617210954304, -1.064818313886652}, {0.41121274823331005, -0.31867621510866645}, {1.3675896122780846, -1.6466210782242305}, {0.569593385458295, -0.11175512367524286}, {0.014915066051992321, -0.10051726455883851}, {0.013488064753677195, -0.07494537877060471}, {0.1270465773776991, -0.20406353540277455}, {0.056871043963600695, -0.03888388614890549}, {-0.08735403519794693, -0.13055020783348348}, {0.00753296862106891, -0.5803669381011327}, {0.4952514156864787, -0.45193260278642017}, {0.04890937809853297, -0.03518367635335042}, {0.2875209359903854, -0.6275226376846136}, {0.057212382513268614, -0.035029404675786316}, {0.051541068869636275, -0.1531546277457639}, {0.23113916025455825, -0.1584554158329465}}, {{0.009513659312130628, -0.050471564968969936}, {0.13595386662433692, -0.12092848547863255}, {-0.0062191492848622425, 0.0038226933492498403}, {-0.01655332895400748, -0.06375675976492375}, {0.03363174704554908, -0.9475134924566602}, {0.41519507108915105, -0.286355860264849}, {1.7055501616598792, -1.4011545748109089}, {0.702421309583289, -0.03875970849946043}, {0.06446179630459611, -0.07808726529476025}, {-0.014035125742265418, -0.07973646542488255}, {0.22054607431608328, -0.16462628199925522}, {0.0896479869900342, -0.045716822331663416}, {-0.08836914571036207, -0.11806696291632619}, {0.04596036757093793, -0.5269407141063118}, {0.38848764256978907, -0.41863635963750623}, {-0.01224407425258736, -0.017309865747524873}, {0.21344596322140125, -0.5544786794651911}, {-0.028927118062061, -0.0007681060712053872}, {0.034800883017035315, -0.13999008696425694}, {0.10176635976153202, -0.11623710824629553}}, {{-0.019326706357965545, -0.05405992681048047}, {0.13091085217346668, -0.26756794202146117}, {-0.005414683699066453, 0.00017799037530151957}, {0.011360655170897243, -0.08659996704698467}, {0.1318505103865958, -1.4188247198873212}, {0.4035513605656713, -0.478425909321026}, {0.8114684797001536, -1.3218730912957581}, {0.26787986512242346, -0.4092849759189205}, {0.04091130677356324, -0.1615034506333031}, {-0.031784817880194854, -0.1425420251910347}, {0.018919328123795445, -0.022047434664176496}, {-0.08882075860400657, -0.046113935096624876}, {-0.06432356391175642, -0.22096195179920827}, {-0.0013144358213312557, -0.7706523244194865}, {0.3185055626912156, -0.4522714782701788}, {-0.017743124909299694, -0.018107559190883124}, {0.23063122378636705, -1.5998647805197024}, {-0.03876342551734685, -0.054927322217922354}, {0.03979560785853447, -0.15463884007464643}, {0.17960140850063608, -0.4068684506663707}}, {{-0.01160722179795193, -0.043862056421080764}, {0.11923016832979742, -0.2861530390124799}, {-0.006014937346110979, 0.0005507905268170033}, {0.022730054148321042, -0.09142176247392515}, {-0.020618595429867617, -1.3852062941699135}, {0.24686935981317265, -0.5009954102259196}, {0.8280899159020624, -1.0567403552204913}, {0.08033426773059611, -0.31912870031396506}, {0.09402705807242022, -0.1456670486771071}, {-0.0410299067993173, -0.10421546717706984}, {0.051535060055837995, -0.025522469749760954}, {-0.11456495743002103, -0.05525048488527296}, {-0.0962648473358128, -0.2319433501350514}, {0.035811120281484365, -0.6541623273903218}, {0.13900651974068745, -0.5593563659116312}, {0.04138408853023983, -0.011824812510467266}, {0.32643075962114226, -1.6604306791410466}, {-0.06258930628619513, 0.0006502413878624056}, {0.09895497883597332, -0.132065807622181}, {0.1863826549752011, -0.4274125601394626}}, {{-0.036395633356544665, -0.048454762184979634}, {0.0038845411130035024, -0.03112195654344204}, {-0.018059536908398545, -0.01463836500970146}, {0.05391207429435836, -0.1458989502992949}, {-0.06852399788304661, -1.421905444984541}, {0.14218635430489537, -0.26103354127061434}, {0.7263038771477529, -1.3781354387241962}, {0.07866131254337833, -1.6080296603201443}, {0.016553352953674903, -0.10247527052971861}, {-0.11786701184235238, -0.23720415610583215}, {-0.12293054496650174, -0.13540110038289707}, {-0.2897394056185747, -0.3811104116755904}, {-0.04792438136292369, -0.06903703837930163}, {-0.1709240514187149, -0.8451039832471229}, {0.09036275910163868, -0.26872527639273125}, {0.12232236184599901, -0.13128397809141873}, {0.15098571918527867, -0.27463390258725806}, {0.21197772025468725, -1.5243473200732314}, {-0.04510294298965352, -0.014813039303218627}, {0.36189775020857595, -0.924023760906038}}, {{-0.03397227373575952, -0.01433369826279939}, {0.03029968401593248, -0.037055535574944204}, {0.00199971463292291, -0.10341187572828446}, {-0.12194310541941686, -1.3794356289672767}, {0.06168744067906225, -1.272168851419768}, {0.14137277531687742, -0.25882780941848044}, {-0.9023011226152385, -1.5513882410661302}, {-0.010499223138474482, -0.10746236442854504}, {-0.15697527832558253, -0.2205063111184113}, {-0.24916883826284064, -0.15782280599098492}, {0.008409860696589926, -0.053702239453347476}, {-0.41076932229181096, -0.3662805294496072}, {-0.10297198695161995, -0.09008954878162018}, {-0.1118533638663507, -0.7808425987656957}, {-0.0321350741398592, -0.30354122175595766}, {0.054896100848097526, -0.11919535691753637}, {-0.2288385779458424, -1.6190757091582721}, {-0.04466957299927363, -0.022449896366033305}, {0.04298581352885454, -0.22793844484942008}, {0.09637880782277475, -0.8677003678519694}}, {{0.006262490707268953, -0.04175537803307093}, {-0.008153210917988686, -0.022017249448924504}, {-0.013608688562154594, -0.00008103855384879676}, {0.009108343673507446, -0.2782635344941391}, {-0.20640204944789411, -1.4618660570475994}, {0.07912112680853103, -0.6476558033082915}, {0.09943871495302314, -0.2780985818534809}, {-0.7641172484512935, -1.3646589380233622}, {-0.006259623044702004, -0.043712224169863145}, {-0.18182508002620973, -0.25764105053059044}, {-0.4095551512872128, -0.36879478056896575}, {-0.5509988060962389, -0.6211642505287213}, {-0.048004136310284495, -0.03231571541277837}, {-0.09733651416907385, -0.8137953503857613}, {0.02013315158874169, -0.2058930203079059}, {0.016716182969371947, -0.18885572145764493}, {-0.18942057175475813, -1.1484148092405915}, {-0.005180565910977934, 0.0056975501788808156}, {0.034669345308904725, -0.3206671295281506}, {-0.09547460152136268, -1.3554949353645156}}, {{-0.0010547591907733747, -0.04205932196417454}, {0.011966090733343326, -0.028799130256460692}, {-0.014184796851731078, -0.0004251682372076117}, {0.007246481542095522, -0.24295869944154902}, {-0.4187062371200327, -1.4578743385251112}, {0.045048590040036494, -0.6243383464431103}, {0.11060153307372261, -0.2968275263391491}, {-1.0685362967444112, -1.1875089339084564}, {0.0016890317832929044, -0.0494119597379785}, {-0.13901029150129712, -0.2287912846975869}, {-0.4997355578655739, -0.411081664536236}, {-0.5712854892318271, -0.6159326987174679}, {-0.07788376781165851, -0.03605582130182084}, {-0.13679373567817932, -0.7702462664540337}, {-0.04838513578078135, -0.20458932868499247}, {-0.005974491455029364, -0.1807121429894826}, {-0.39667896118750035, -1.1485385982027945}, {-0.021258770051757366, -0.029302788434382068}, {-0.04601111106347515, -0.28106262263044807}, {-0.4145399034368431, -1.3451098051441732}}, {{-0.009346135090519727, -0.0016828091348858824}, {-0.007641802947299889, -0.03514986000785893}, {-0.04760202908050104, -0.04178801489245499}, {0.1296928587431228, -0.22582229451929398}, {-0.053225165472250285, -0.6786495973083407}, {-0.23978529517141048, -0.7661708164000103}, {0.06660353378592748, -0.24715859765665468}, {-0.668138442650693, -0.7153601778152117}, {-0.010275060662537536, -0.008023080802760514}, {-0.08313032137481233, -0.08516230147136847}, {-0.6951114989390339, -0.584846071728442}, {-0.49972145053356243, -0.4923732079980383}, {-0.009756183412588647, -0.04595194198837124}, {-0.09294502711792228, -0.6095383507370938}, {0.00503090282745635, -0.17392124241751344}, {0.00834675952104073, -0.1320535774916902}, {-0.09512123372339154, -0.2594123043166163}, {0.06862026236230682, -0.038419115125214655}, {-0.01945394781343601, -0.2565875002516682}, {-0.3045171437060664, -1.0213334059007302}}, {{-0.01928811487551232, -0.027397046073559115}, {0.0009759858462614485, -0.007827328530537072}, {-0.040394331042496075, -0.03880549467494781}, {0.016874667469293496, -0.18840628314017932}, {-0.05949176779300578, -0.640673866469858}, {-0.24310245907817585, -0.7823808661710161}, {0.14153028388642308, -0.2855354861927898}, {-0.6368824516246496, -0.6188388301576919}, {0.013379037714873625, -0.01783297807775521}, {0.024165074684494192, -0.11275743746371655}, {-0.5460458693054361, -0.6459824675583232}, {-0.4648721418094818, -0.5088341076489246}, {0.007846541692085762, -0.044965323222008316}, {0.014933049610001496, -0.6248033722943559}, {0.008323188021270998, -0.17646091560239752}, {0.029941722201926133, -0.12773822733128737}, {0.04670228233938302, -0.27746199717393155}, {-0.12884677036772627, -1.0158276126272503}, {0.0711851221474728, -0.354829584783494}, {0.1101379707578017, -0.06832322557168845}}, {{-0.016125800580749524, -0.015543615827399337}, {0.014477303581417742, -0.11006241599652425}, {-0.12105389151622507, -0.07054874054972526}, {0.08769373727467551, -0.1725526799254009}, {-0.2277482506489976, -1.2119588777688286}, {-0.10646858194457598, -0.34799149307283145}, {0.0770709041119091, -0.3360628198193707}, {-0.2963763770767677, -0.4238682425580601}, {-0.013124965562060945, -0.0191169156976539}, {-0.7193349551946896, -1.0055159447671358}, {-0.0034908067886427617, -0.06304582712512402}, {-0.4608726688798146, -0.602413690726658}, {0.03083732571611631, -0.2545355224870467}, {0.07348015355980239, -0.4145741486710267}, {0.009099082446249261, -0.17158500177296715}, {-0.029333323709818046, -0.29877217469340156}, {-0.0267779449961357, -0.443782656447962}, {0.0775307710358876, -0.5052168644481954}, {-0.12810103993508962, -0.7298065483629204}, {-0.40042081093133397, -1.706317759809782}}, {{0.020588259871021787, -0.10918626406260293}, {-0.012700477645694106, -0.013136702260432977}, {-0.14778387346798227, -0.07208121685904127}, {0.08620742039871515, -0.17199662611728617}, {-0.12994499347688432, -1.2502598828617437}, {-0.0722689425442191, -0.3333389625173193}, {0.26734112320102743, -0.40070454782820153}, {-0.21289752579250154, -0.3252807528763878}, {-0.00401279923756279, -0.0309001123946961}, {0.04344891287927387, -0.08952684724908586}, {-0.6443535940237579, -0.9632051641079379}, {-0.4324908163833399, -0.6179722996535232}, {0.0165779170587802, -0.21093197853501977}, {0.1761647828959239, -0.45364499788305446}, {0.0031289384278715675, -0.12977161140688973}, {0.06998426194371658, -0.2828978678699965}, {0.021322281363841275, -0.4966581101378982}, {-0.031477411431586624, -0.49844631692172525}, {-0.06336363456717853, -0.6902682260490579}, {-0.1672344299620156, -1.6526509706577976}}, {{-0.016179271514054974, -0.017995681803741413}, {-0.1155737727770899, -0.07639512141423573}, {0.05694671529215726, -0.2674791654969124}, {-0.14048468283530677, -1.3985082956572614}, {-0.014069038803091955, -0.08245302375826066}, {0.044320171544960214, -0.19512880635166036}, {0.18672317055886328, -0.28031676925651483}, {-0.08809585632153738, -0.0821855941540637}, {-0.019725766197563655, -0.01921814948518266}, {0.00042158377992778783, -0.07334433994704846}, {-0.528149158856378, -0.7081893699356017}, {-0.26808541486161463, -0.32180551550183845}, {0.09630598182594825, -0.578835234824255}, {0.2111540362201631, -0.3828450711341315}, {0.0011098913281111112, -0.06373280019685047}, {0.07030677513614329, -0.290228238190565}, {0.08959804492269502, -0.81923390928451}, {-0.0510800316494538, -0.20683081688086635}, {-0.04542998228767183, -0.49388058776052063}, {-0.11307416109608816, -1.083401050231944}}, {{-0.017368014120811615, -0.01402932809551128}, {-0.06548470072577434, -0.08544898496517112}, {0.02559808122887964, -0.2684107231569521}, {-0.015049360489887751, -1.4078333465345618}, {0.01488505149085774, -0.078503012503997}, {0.06724239444094336, -0.2214835699001201}, {0.2793144446384497, -0.2807967134192142}, {0.006707003361994187, -0.0863955631664384}, {0.08089279211763918, -0.11040536556423633}, {-0.17161988382827492, -0.7202417913088275}, {0.005402953663223751, -0.02939526162230683}, {-0.14522355635366582, -0.352934541565188}, {0.00668426090147136, -0.5254497225123711}, {0.2826857726828187, -0.3848646957107871}, {-0.00046220363938453024, -0.053790506735202935}, {0.09704883852151384, -0.26754640888656567}, {0.040886053808176163, -0.8156424654214505}, {0.02930297856615278, -0.2409496949345524}, {-0.03229586175867061, -0.4397266468379075}, {0.2057765318564413, -1.1094886425592576}}, {{0.005053779997094344, -0.002993080554906323}, {-0.07138578278842332, -0.03546910016709361}, {0.08137467556297052, -0.37534807693742045}, {0.008194390843893676, -1.0174788239268904}, {0.004639081332536033, -0.0033955406274173965}, {0.017449859284434883, -0.13511516216940284}, {0.12920069934480363, -0.1922982125509184}, {-0.010257737076157692, -0.03081478080345567}, {0.028803654452927555, -0.0292880437669577}, {-0.16533493264128182, -0.32534878476226003}, {-0.0007579315225823029, -0.005638387246794581}, {-0.10012063628954287, -0.10175897022100247}, {0.0869558610184124, -0.753399661871021}, {0.20677679999526952, -0.20177068119170521}, {-0.011587156557608703, -0.08860700867262872}, {0.09970304021153653, -0.2351694074461717}, {0.15844737154658065, -0.8808059666372745}, {0.01318840124501237, -0.24202923079320066}, {-0.030691965184081516, -0.3765679370466851}, {0.1351563071586066, -0.49616392599231185}}, {{0.020850975613802218, -0.009570761156748202}, {0.05450810181038973, -0.10875071983408793}, {0.03579396786901656, -0.3265605675460302}, {0.1361743085333268, -1.0023771599140792}, {0.037565625948479266, -0.015551791020347101}, {0.06717795050184958, -0.12732638697821924}, {0.13826298539125248, -0.17272169600829895}, {0.07203912919904445, -0.06525788146213944}, {0.08327106046985193, -0.060294825283770774}, {0.22126126113297004, -0.593461184596279}, {0.012286572187240375, -0.01731385186261429}, {-0.03334520085167849, -0.14824480699753126}, {-0.004143471012852659, -0.7243821926332124}, {0.21707757184273643, -0.15975183586881858}, {-0.020972379609373756, -0.08842989284402061}, {0.17486205161335117, -0.2588948747229078}, {0.07000733532120905, -0.9266954770983853}, {0.07671152071759427, -0.3088376335078452}, {-0.039906406293893984, -0.34766086756852643}, {0.4958307088212953, -0.704227726541451}}, {{0.0035105471375137948, 0.0007455784839405275}, {0.08452766472449068, -0.48610040161334367}, {-0.03062674914101675, -0.08142369386146973}, {-0.004732635092820396, -0.6572960877467379}, {0.004143294269872153, -0.02183240430180574}, {0.01762499582254659, -0.006549111453180712}, {-0.007594190075605333, -0.014716245072393405}, {0.012437262151784078, -0.017960601130286087}, {-0.01150461271827757, 0.007168708800135112}, {-0.04823679405610951, -0.09179549253061293}, {-0.003838218868398004, -0.00855773022230512}, {-0.04019997601351896, -0.059543585011247416}, {0.28379514967513714, -1.1958960969873198}, {0.14692388204590665, -0.12723959808234098}, {0.02219880318695806, -0.047424104947040246}, {0.1251965878143989, -0.11049345033577943}, {0.2699035114600726, -1.0913387123862208}, {0.024206904757016236, -0.062122452108775254}, {-0.049497089492606276, -0.15376848172218444}, {0.15087210968913928, -0.23145445202842635}}, {{0.0005470218807061201, -0.0027373469220261736}, {-0.160286881597683, -0.3109875717121815}, {0.1973353598480453, -0.16264190948440507}, {0.032226614963724504, -0.6341615730624282}, {-0.015367735112598669, -0.0035385447476481697}, {-0.017758137780990738, -0.012949358684176243}, {0.012342084788559712, -0.05877093409352107}, {-0.050900603027872374, -0.000027380873536275892}, {-0.07637682170375175, 0.020451603246794344}, {0.13799972293177482, -0.18202521616172565}, {0.027488941863338716, -0.03540667129436509}, {-0.0021063271200695566, -0.08329760537486192}, {-0.3573182586648536, -0.882299311217627}, {0.19452995180318883, -0.11610473822627783}, {0.12739756545111752, -0.0798418188138448}, {-0.047007386464018086, -0.03925450696448324}, {-0.5714167258985037, -0.5623953618133297}, {-0.0876249730674703, -0.024863376233749734}, {-0.15739729593983387, -0.09071077791824436}, {0.056444005731095814, -0.16652812789056726}}, {{0.05159400756100611, -0.037020222728675216}, {0.09771705750940003, -0.052162421359177334}, {0.09828007831116822, -0.8634204707728245}, {0.14024349644453507, -0.7962950084626172}, {-0.0067963711154206165, -0.062241647049785256}, {0.023625137597339283, -0.018398058617581734}, {0.07065630422944665, -0.17863599042700745}, {0.22241637273127898, -0.18929330115130505}, {-0.004298071257150792, -0.021613857872775148}, {0.0963743201221299, -0.09833441733514543}, {0.15044182427518787, -0.18750817320552862}, {-0.002141195902488756, -0.022739974669257347}, {0.007326201088249624, -1.1415511130050946}, {0.1248412050271599, -0.12181609111902746}, {-0.056726245538735245, -0.042287619330764276}, {0.03538034009171624, -0.5502174664857608}, {0.052608834156196875, -2.2141994596830448}, {0.07232041400302631, -0.3841649820044294}, {-0.12535286728569311, -0.5532224462282892}, {0.31692244543968884, -0.7592300813222188}}, {{0.046677412530046244, -0.05250636731406288}, {0.037265563009825524, -0.011282241651558961}, {0.05724316829273485, -0.939249484997188}, {0.07231870569816305, -0.5116660426503152}, {-0.008434977850643939, -0.049400939553435844}, {-0.052081104578648126, -0.008403736703008643}, {0.019472464580593325, -0.006313205569638144}, {-0.010175431438223036, -0.00399545599871217}, {-0.0032828648417749227, -0.011471094773719891}, {-0.0189837857252663, -0.013192061938377585}, {0.03518136606540069, -0.024651146466037888}, {0.00004311922577832517, -0.03556355358700558}, {0.02874373083363107, -1.4345334051465044}, {0.11694049217268164, -0.10308564884005673}, {0.008996954483733935, -0.008051568435766996}, {0.08127600615584273, -0.23025765096870127}, {-0.07217581434565958, -0.2881966479001726}, {0.15498331439411112, -0.1785492608454377}, {0.0540788808304329, -0.08079708440282538}, {0.0055135985358639936, -1.9387104722912079}}, {{0.08967549101526286, -0.09495437467453688}, {0.08788068869799046, -0.041320466068503404}, {0.15579507508761492, -1.0088208552442055}, {0.04157785849997651, -0.44690143781819874}, {-0.012660602744354415, -0.054648175707079735}, {-0.04349349707823509, -0.04958024483958562}, {0.05755279248140534, -0.035018313988467026}, {0.00041391340228701454, -0.0012398677911419596}, {-0.0024602779448946585, -0.010857528314745643}, {-0.029916048561602307, -0.005687389893482371}, {0.05825126995163714, -0.034722612646202404}, {0.004209127745773093, -0.038335139521177716}, {0.05084554376853761, -1.4596622404251043}, {0.10029203975861588, -0.0833833074668828}, {0.011753174796062773, -0.00815971726270696}, {0.07042482336396062, -0.2230116138058603}, {-0.006678898831745071, -0.3195221558465834}, {0.24552127544657515, -2.3010357559683006}, {0.07903486788229191, -0.12897327992693455}, {0.16418139861857395, -0.1632483258940237}}, {{0.06221345239101031, -0.044283124875221166}, {-0.00786500212906649, -0.0024833565806900593}, {0.08978908434554567, -0.9879791864953215}, {0.013151269356922415, -0.23651173952173077}, {-0.04220977651288674, -0.1477484318611945}, {-0.0827178266186682, -0.08964114517648068}, {0.021622050533358243, -0.04827523755695829}, {-0.11402098752587869, -0.14497750205364085}, {-0.0033754097411535997, -0.00216462665273891}, {-0.05748007403479262, -0.06157211407641251}, {-0.0329316731974171, -0.039678167118660415}, {0.004366563924261806, -0.0558796840897293}, {0.005730512230091148, -1.4979489463124689}, {0.08426349871096002, -0.07604675987138296}, {0.0033944202255898927, -0.00040246559964117793}, {0.044991162622524145, -0.1225643544371123}, {-0.026591383394454614, -0.3004590473109659}, {-0.03602708232317858, -0.020472534177552345}, {0.03162186790910546, -0.023411601630892342}, {0.11774182171502318, -1.80464863120576}}, {{0.04469134353436672, -0.031683730627098936}, {-0.057882014593850964, -0.7563880953130133}, {0.01523072655337275, -0.0037081578414929687}, {-0.01522678825991811, -0.15313607395688927}, {-0.08527103718834544, -0.07151950775723309}, {-0.10550930366705036, -0.1198868275436382}, {0.05325673538006611, -0.06512077373080444}, {-0.10880041530603264, -0.11206650967822622}, {-0.002915148940510463, 0.0015086964553199039}, {-0.04056597491059168, -0.07826886630888041}, {-0.05306167894445789, -0.019293829709452582}, {-0.02670375425285469, -0.033655911777330974}, {-0.3142991672775914, -0.9763312108399156}, {0.06005626319406531, -0.047544927167569126}, {0.005533195995186117, -0.0008644915910348465}, {0.017324808035333993, -0.07582478925059263}, {-0.0634222040037548, -0.19256047521573208}, {-0.2618360234442495, -1.4698826246396122}, {0.0164258471309578, -0.004558085254552914}, {-0.0602426334418588, -0.03338646635605405}}, {{0.03887161399855842, -0.021547613381164295}, {-0.04379120593820993, -0.6981385673961035}, {-0.007721343056142214, 0.0008067775983120115}, {0.005934662233033457, -0.1468708937820479}, {-0.09437218773008127, -0.06828463130221082}, {-0.1925706649899245, -0.155662712074257}, {-0.016377499305719575, -0.06009530845129636}, {-0.27583994825269903, -0.16043262033649486}, {-0.009444981490837648, 0.00224442633751578}, {-0.11810291564812911, -0.11285378606873273}, {-0.20450383780400147, -0.07154049930328334}, {-0.027603881518452642, -0.04243090252702162}, {-0.3812311527195401, -1.0121298628236968}, {0.054116266322803454, -0.02634217825679696}, {-0.0024626667694110653, -0.0007029982114162153}, {-0.0012880073272302384, -0.10217448244175797}, {-0.048114590828327176, -0.20969553739934357}, {0.014878134462451478, -0.0013133709266803144}, {-0.07241436941032527, -1.1595722970473863}, {-0.27903752728677633, -0.16900784183081474}}, {{0.054446420867551464, -0.03363216063614144}, {0.08732964592408385, -0.8526107877047111}, {-0.01678568062038714, -0.003094259292109717}, {-0.030615451150797116, -0.05956439158455769}, {-0.06672869081209563, -0.08387394345509894}, {-0.180698026037517, -0.3144165065288825}, {-0.03273545638487115, -0.06152899522201433}, {-0.27218466587415746, -0.19140811302954677}, {0.01039744798485806, -0.019786715657786263}, {-0.13403533278184915, -0.19222006159792338}, {-0.07585141004682225, -0.14329769367929807}, {-0.02462029366802318, -0.02861452400246262}, {-0.31448575045038596, -1.00531452470159}, {0.0270859689566171, -0.00908287229264023}, {-0.013168375881414777, -0.0047504143901015315}, {0.006403407503759735, -0.08115159586603404}, {-0.032566942263011274, -0.14487067095563186}, {-0.06389139921807054, -1.4597557210579255}, {0.051548604208740786, -0.03135005952679591}, {-0.21355569974530736, -0.25880548822532173}}, {{0.051076044042935094, -0.02872332382501167}, {-0.09467579933850706, -0.8359584108974951}, {-0.07008344880321583, -0.017033354893098603}, {-0.002248478595431456, -0.04968521168619983}, {-0.0821047698869915, -0.09183515893631422}, {-0.22181664483948987, -0.31237424487510507}, {-0.008403433192315304, -0.026416228392188077}, {-0.31513689198282885, -0.16526056599998717}, {-0.03620641051666863, -0.02904628794934983}, {-0.07997291181405547, -0.12115525390144861}, {-0.39014907623007866, -0.2521027595384116}, {-0.03227550525216603, -0.039211210783166264}, {-0.4232642724771144, -1.019650408558385}, {0.024480125200306523, -0.007076952870318329}, {-0.018210801117578064, -0.005530862523888237}, {-0.05596749053466626, -0.10760965168262425}, {-0.07180041962402228, -0.15883373202465997}, {-0.0018587637494249434, -0.031098442945491526}, {-0.09598992373499254, -1.1673375937311508}, {-0.4695604082432767, -0.4165093423028597}}, {{0.01841386106530502, -0.0109562119026948}, {-0.04463727403583231, -0.8792686677966934}, {-0.0709715269767142, -0.009958928066878224}, {-0.007712543390562517, -0.033693666264197175}, {-0.07631340945753955, -0.08660437876649965}, {-0.2175561686993649, -0.4213878381911013}, {-0.030539642439129055, -0.03563464236422247}, {-0.32946277143166947, -0.17383850930260059}, {-0.03673298206359635, -0.04479616123976524}, {-0.3904329030777811, -0.36354774534108686}, {-0.029094827148324787, -0.13055527223523508}, {-0.02301501740691052, -0.030397477009860414}, {-0.4259316955701131, -0.8854943902290973}, {0.037314120929083414, -0.013402764927949829}, {-0.015767869897946558, -0.0034352240963396127}, {-0.036576158878445494, -0.12548496808857496}, {-0.3025173755462212, -1.1816150609602487}, {-0.017656092965252394, -0.06533882529993473}, {-0.05481475034600304, -0.09275284548853423}, {-0.43111203304602713, -0.558908963040072}}, {{0.008129708611514368, -0.003927998247727172}, {-0.1952445455960275, -0.05762000249849444}, {-0.06086300872135185, -0.8212803234337723}, {0.014762634476156614, -0.004686653603011046}, {-0.06835415293199461, -0.09065911423657902}, {-0.2393824674752339, -0.3604702578609881}, {-0.05561352602315795, -0.015476842562426636}, {-0.308663303839, -0.13254553012412926}, {-0.07214245717824322, -0.05957309434797378}, {-0.6655949221549191, -0.47328520011367814}, {0.0023658070009410816, -0.06358238044470108}, {-0.03449824537406178, -0.05432262123702468}, {-0.4087868803654301, -0.917441874303843}, {0.03222332130662157, -0.017444319478894306}, {-0.02028794185313673, -0.004355521436273175}, {-0.09939561271678203, -0.180350375001295}, {-0.06443451415026652, -0.04991184809177188}, {-0.008197291706742292, -0.7380850408045772}, {-0.0488919220551639, -0.06578870040010276}, {-1.0002401544972286, -0.9665061442758565}}, {{0.034038377804223446, -0.0010399103879918815}, {-0.17324959457215877, -0.0661767501974489}, {-0.07871533442906084, -0.799529504465466}, {-0.0006828993436994609, -0.007035089819819606}, {-0.05666566972581904, -0.03368961973783495}, {-0.24198577289364043, -0.40973065251305485}, {-0.0013556600923566291, -0.07572223830162955}, {-0.23223782068108306, -0.1474183098630114}, {-0.05523478327230555, -0.028701867635323196}, {-0.623976809229071, -0.6284848034932808}, {-0.007712348257286811, -0.07767298954009204}, {-0.002971880971528676, -0.024853402205008257}, {-0.3933209438042863, -0.6850590028956222}, {0.03852574305030298, -0.018488405128715746}, {-0.014381907457549217, -0.01495144846211826}, {-0.07904107857610368, -0.18281185849708384}, {-0.08477334421189697, -0.12116404304945036}, {-0.2017540291625886, -0.766719716538107}, {-0.02485866805332093, -0.046673181125065064}, {-0.9520412704427175, -1.1636483677528697}}, {{0.03508860201764573, -0.003335313698781846}, {0.045185435082508725, -0.8195671269498498}, {-0.19741693569526017, -0.054920429402783556}, {-0.008753901189219827, -0.006261507002711051}, {-0.05211341896831514, -0.043677249732088225}, {-0.06321817697666927, -0.4538689980645536}, {0.0319168150703162, -0.03736846542300866}, {-0.12518155584866242, -0.08837767553971351}, {-0.02443116140534907, -0.03851628428536929}, {-0.5113965031198358, -0.6100968201957062}, {0.028629140155611008, -0.05874669472476628}, {-0.01155615026341224, -0.041381067803104285}, {-0.42643904457302567, -0.7215378241001001}, {0.03584202885229029, -0.009747058689109222}, {-0.02026906462712041, -0.018335689456664826}, {-0.08381251026908966, -0.2151500507734634}, {-0.002666631929380929, -0.14283025196546537}, {-0.1203861629892706, -0.7454253574699188}, {-0.03666237695669346, -0.03555917665763785}, {-0.9091856707008323, -1.2910888924431725}}, {{-0.08044179131211093, -0.07365147097896292}, {-0.21458783248118357, -0.09693578602864786}, {0.12931219196004737, -1.067531229555555}, {-0.04323316143481942, -0.07969364501926349}, {-0.011147994488457467, -0.0018576270121251444}, {-0.009658022367105112, -0.8586531442297669}, {0.0637037181347271, -0.012601748319573761}, {0.17584785888430984, -0.12375613607267702}, {-0.037587773550310025, -0.15376415926451756}, {-0.4930958855074402, -0.8013817794193567}, {0.036249930904696234, -0.16660490737948475}, {0.03374620616443709, -0.035607934651803765}, {-0.2520590208781787, -0.6156639856721129}, {-0.016192607827225917, -0.011177159130225947}, {-0.03954296908985415, -0.04670459087651435}, {-0.06309774742194904, -0.20799961795440938}, {-0.0115945311318056, -0.39109931727420855}, {-0.10438257687258734, -1.0516497612762397}, {-0.031423214082751144, -0.0134512011721311}, {-0.9693950251920407, -2.024329034336974}}, {{-0.07302870010296816, -0.06824221206519311}, {-0.007258279511420166, -1.1059968663166688}, {-0.2302950881432399, -0.09924293846476706}, {-0.040594119980140786, -0.086682127458772}, {-0.003986917639365194, -0.002019244494951509}, {-0.13002441759101452, -0.8538757449517931}, {0.07869094731149646, -0.01184890508772015}, {0.20704009389712397, -0.1370365431332401}, {-0.07975905779309456, -0.1519964102565987}, {-0.3846497410166396, -0.7592796014016943}, {0.026368879428925067, -0.1596214488294489}, {0.053582742615989894, -0.042819088223099856}, {-0.3705282498661867, -0.666311801916577}, {-0.006558134487094812, -0.008693480972995006}, {-0.010614039480369212, -0.05370673235759388}, {-0.13622818853448368, -0.24479177665653012}, {-0.10614390358832351, -0.40665604817517853}, {-0.37749597570749494, -0.9559513594585383}, {-0.04785411818390009, -0.018570603597914487}, {-1.2843999962029224, -2.123975942793001}}, {{-0.21939925059861537, -0.24192247758610766}, {0.08047953156826286, -0.5620881901640145}, {-0.17287557773583262, -0.04706438575467753}, {-0.08706034495379296, -0.13507824306557925}, {0.022859404297910984, -0.1106862157371003}, {-0.061405495125148, -0.5523274590498106}, {-0.10219166805358298, -0.029074601361514126}, {0.1551562496228419, -0.020249459737465662}, {-0.08681244226956514, -0.0779066706045608}, {-0.47917847968433447, -0.7276228956930473}, {-0.0009289253930871294, -0.2225355537738613}, {0.09523206011738296, -0.07096272926570885}, {-0.24029126583957267, -0.27459112062194535}, {-0.0337299794598466, -0.016016531674710968}, {-0.05547545843908591, -0.1576388012463304}, {-0.1451685631904649, -0.2126960843704941}, {-0.13725998210251628, -0.42335553683104565}, {-0.2852909689369534, -0.7103508542104279}, {-0.0852354225826582, -0.0828186218291588}, {-1.4464342521938032, -2.1283393266901856}}, {{-0.07197747991174265, -0.24446024461355634}, {0.005299703438529459, -0.5881326003459817}, {-0.08472397853904047, -0.03561995774343605}, {0.0070489568339753735, -0.11877782366611585}, {0.03852948109740125, -0.10638530781405062}, {0.03135909375242121, -0.547251145601624}, {-0.0696415165359507, -0.025122140703568246}, {0.18404915813182604, -0.03009685598543156}, {-0.0010715019415084397, -0.06320163742340383}, {-0.29117874538180366, -0.7070808005884692}, {0.06151826066837545, -0.23936854496994733}, {0.11088805759989531, -0.06807645746235365}, {-0.2550300834181188, -0.28501645756552935}, {-0.01492602132037574, -0.017859940066262053}, {-0.10812293879670992, -0.17171718426308893}, {-0.03872985026484924, -0.19298793097249678}, {-0.22405548441955825, -0.45419526433251545}, {-0.3737890073194157, -0.7528827413960846}, {-0.04669091212427989, -0.06617064243465526}, {-0.9286993500069869, -2.0649735209110696}}, {{-0.6773048404417686, -0.9230223364859073}, {-0.11022695146791456, -0.04470325579558615}, {0.16190961760914202, -0.40906199199449267}, {-0.03533604954991684, -0.1454089608829653}, {0.03020128204787246, -0.09469613558183955}, {-0.020837735912896345, -0.7260213049136459}, {-0.26100161284043805, -0.13070096237566656}, {0.27292711982164125, -0.24901029617551956}, {-0.025448988753617365, -0.10617619048239503}, {-0.1563018680422855, -0.5329185464323114}, {-0.07307670982159983, -0.6207025039008022}, {0.18793812096583848, -0.11043543198537266}, {-0.1279984311128562, -0.21140292053645962}, {-0.1188073366928978, -0.1066811043592472}, {-0.03364329967523176, -0.05418605652092509}, {-0.050014751240227584, -0.13434435754952587}, {-0.02841051979698748, -0.043449152692995124}, {-0.04025605320344979, -0.28356953695222364}, {-0.11761936297570783, -0.5723890008166145}, {-0.9301035050398925, -1.8326338974773104}}, {{-0.32423532582223735, -0.9457187022310265}, {-0.08697190566796695, -0.04416760518046453}, {-0.2138553042820044, -0.42612463906548836}, {-0.050646660214008134, -0.14285385189639094}, {0.008777741554457232, -0.09801928773086599}, {-0.47196786180445893, -0.7293139270239226}, {-0.055999382656210725, -0.15147899357506478}, {-0.0006863990484588592, -0.26095033799946254}, {-0.09627848356593564, -0.11351082184244458}, {-0.5388574072917846, -0.5449368627703467}, {-0.3258054941762645, -0.6978878830459464}, {0.08741920739387306, -0.11425917618427088}, {-0.3034347138531565, -0.22652750005594058}, {0.06082646442416978, -0.10747635660455784}, {0.010786522549236108, -0.04929548716463346}, {-0.14920389590695654, -0.12799590792841062}, {-0.024902195093663634, -0.04121851433365979}, {-1.067783207800475, -1.7939128263324198}, {-0.27876445961686197, -0.33534253362948085}, {-0.6310941226975734, -0.6231495599745659}}, {{-1.2211763627706982, -1.822646031063741}, {-0.08550196802359826, -0.03983477403507015}, {0.06296384767839441, -0.08487381107583322}, {-0.052008321465508, -0.1279448210887009}, {-0.09058040075527737, -0.231260491214946}, {-0.5090577498087138, -0.9869438693621353}, {-0.3875315443428013, -0.46653891050153967}, {0.0663096554515091, -0.3342143698306464}, {-0.2627297885841522, -0.25178354122448077}, {-0.7964003163276436, -0.7187884057830635}, {-0.962598058427696, -1.2510464203224734}, {0.11037010865371338, -0.06396738231305195}, {-0.14525025298646227, -0.10556642045359389}, {-0.14102068478193427, -0.2668363406539755}, {-0.02634364533951226, -0.08170946526204674}, {-0.12914173497592338, -0.14769113337312062}, {-0.10632583970050861, -0.11465055459999943}, {-1.114563329326557, -1.829543135343113}, {-0.09206672521482138, -0.21804983018733431}, {-0.23609932094605807, -0.3455963722667574}}, {{0.0627592826058693, -1.8858338117289009}, {-0.029843138516976165, -0.07730642655799388}, {-0.012843973200355869, -0.04215941922429289}, {0.006114119143452213, -0.12640233927449065}, {0.06678213383210499, -0.23954168748738375}, {-0.1625365188277157, -0.9973578212746815}, {-0.037160169860870694, -0.573807148153119}, {0.07075090636869005, -0.3290268955512713}, {-0.03526693059108042, -0.2502869219349514}, {-0.09555420508474202, -1.3148532356016251}, {-0.16145164702978537, -0.6465040274985675}, {0.0770474430105534, -0.05830244244948126}, {-0.13364351919602377, -0.11792387827598566}, {0.08879290023892782, -0.276164846724211}, {0.03422505526106223, -0.08305960615634415}, {-0.019400440552868728, -0.1400478195651133}, {0.004411690119015177, -0.12439571228622519}, {-0.2332518730935697, -0.2974640566764358}, {-0.08431358223008738, -0.245189822296418}, {-0.21819686991725867, -1.8064402230521024}}, {{0.22074414289588726, -1.4782444925402256}, {-0.025641798794671024, -0.026430725860533744}, {-0.0005486162824594363, -0.0034079024950601474}, {0.023059340305186478, -0.049223964629690684}, {0.11864999005670952, -0.13788883300799593}, {0.06952508233379129, -0.517046047307558}, {-0.08342530552322307, -0.6734434161719114}, {0.136702063010279, -0.1145748951951267}, {0.2010200667689038, -0.8112654796121936}, {0.014172663911809713, -0.223508436854355}, {0.01968449519546891, -0.11724602564683134}, {0.06378348225300966, -0.012627895905324728}, {-0.10045863199169511, -0.04742976143698241}, {0.10362539229874956, -0.2527684973341649}, {0.05392239709020535, -0.07175446994174274}, {0.0014368370852389178, -0.13718423887724243}, {0.010314626759201116, -0.044207034711688256}, {0.036308969352789947, -1.2365403999363653}, {-0.05265819034912381, -0.27154738489213975}, {-0.11137420802767321, -0.11819937548555318}}, {{0.8938519677209078, -1.9709926318083721}, {-0.024767678468172447, -0.041703595805211456}, {0.14710951373263298, -0.0615814896779891}, {-0.004625265164757937, -0.03750754234572527}, {0.14730411347626401, -0.15335894565848518}, {0.26138566428736776, -0.6182408904452564}, {0.5214265430474716, -1.1821810514895112}, {-0.00251453827867402, -0.047926234796487846}, {0.32308646789583895, -0.8420724402781892}, {0.03838335088878615, -0.17346336028899445}, {0.08141647128202893, -0.14391133035700865}, {-0.0028686620537696477, 0.0026618692622322514}, {-0.08660827687414316, -0.016042454292866992}, {0.30723429403489727, -0.3655798849613497}, {0.09852804710220979, -0.08620606588746735}, {0.1363959703454492, -0.15928473543737273}, {0.07798700381446894, -0.11351579018700304}, {0.07347224802340868, -0.10726916557761637}, {0.02257401249130822, -0.36104531410677776}, {0.42839963451778273, -1.412644229642654}}, {{0.43329365839927114, -2.050837605029173}, {0.019318860163963808, -0.0156786645694986}, {-0.06952622513623213, -0.12543544908680324}, {0.021414479258964985, -0.027361069963642935}, {0.06856645114277432, -0.17379633296491045}, {-0.23701377941218288, -0.774772437256369}, {0.015298260111335706, -1.2223544111509104}, {0.02072288570615153, -0.007766747991676745}, {-0.055047506658845766, -0.9530343260755387}, {-0.05081387031593809, -0.14694451097250172}, {-0.050309858560930364, -0.1697802864835391}, {-0.013983261013243067, 0.003684538337931313}, {-0.018915868605519984, -0.002000199066900036}, {0.11071842388808804, -0.3959442401390749}, {-0.09898396284620267, -0.13506606547159833}, {-0.1340032480839418, -0.21129342593300535}, {0.01562073655113138, -0.17677479666482965}, {-0.005457479718183236, -0.21984303670398658}, {-0.18184622581931104, -0.41613228688246284}, {-0.07972091162831525, -1.4835772479512799}}, {{0.03915619792490976, -1.5279453056308745}, {0.0036645100655880577, -0.023028762025232477}, {0.019678259374694213, -0.44463875968607497}, {0.0018973311118200798, -0.01886685638831377}, {0.0685369494709787, -0.14417810589483004}, {-0.24779511480737884, -1.2368012493254454}, {-0.22729988336652915, -0.4810650161043798}, {-0.16742120260924226, -0.10298141568053862}, {-0.14269834582035823, -0.7354137526328273}, {-0.06600895834885467, -0.11931367600422173}, {-0.07506375319661135, -0.16162328373211976}, {-0.07958290776971635, -0.007478339723381836}, {0.027658777777119944, -0.0017389219495607322}, {0.06948398922734716, -0.3194314709153446}, {-0.09098590610932042, -0.14432147557323824}, {-0.08874342016269576, -0.41008056304592244}, {-0.08181672114997442, -0.08055852796957585}, {-0.4867880979935915, -0.5052887619857762}, {0.16343777529026654, -0.3129373365610645}, {-0.6063967489677291, -0.9247825260518144}}, {{0.20217505417436554, -1.4289521862729824}, {0.024594815331239948, -0.0014920153725687013}, {-0.26506701210330647, -0.5085192531250751}, {-0.06953801793443369, -0.029216461577118505}, {0.08995311323855412, -0.12358697548190256}, {-0.34947607709027745, -1.2038947979458803}, {-0.47055815624551484, -0.5626620425047618}, {-0.3930521023799672, -0.14520637446687587}, {-0.5334296506857247, -0.8468815631977759}, {-0.1701081879788652, -0.1343854295404896}, {-0.07440026245465092, -0.14764438699704227}, {-0.08189231802974804, -0.010778935195370168}, {0.013980169216388977, -0.01631730679495795}, {0.03846452537773218, -0.2987272417796162}, {-0.1413811443276295, -0.15293841749882514}, {-0.3473731807465799, -0.4553257316734541}, {-0.1453050255798239, -0.11367698542316887}, {-0.4472204622167668, -0.5507173807953973}, {-0.5734793134862552, -0.821083831450939}, {-0.08816493816965067, -0.41042174478506854}}, {{0.03212240082942391, -0.940200743201476}, {0.021056134352329274, -0.0015756735309554444}, {-0.1837854495765976, -1.0146855519521218}, {-0.060160589233378824, -0.021796564730264277}, {0.06367603355437408, -0.05975060466228554}, {-0.3053407833490768, -0.7796887240169623}, {-0.3057439723510951, -0.1944304090956078}, {-0.026447143829116254, -0.10991251531126155}, {-0.3606795743278034, -0.38982746402625656}, {-0.2984402045508817, -0.6022488105644164}, {-0.047914959990026804, -0.09391785065399115}, {-0.1633123768970995, -0.03615377491570789}, {0.053846826660408985, -0.03450790148724702}, {-0.056194763015247014, -0.46095054685577697}, {-0.0732910049845666, -0.19704450469323248}, {-0.31599378557226854, -0.42606867621528366}, {-0.1489337241835997, -0.035802490300168785}, {-0.5450514517862378, -0.3029690839622422}, {-0.6512846992924247, -0.4434002752820977}, {0.021454394494962017, -0.6184694212418923}}, {{0.40457100214727926, -0.8703189666598923}, {0.001058829522292765, 0.0022339200787646184}, {0.006940612404315691, -0.9746099935761822}, {-0.04939725643656421, -0.01917769146130365}, {0.08566555712586184, -0.06633057830571623}, {-0.18632793439852965, -0.7478634980588271}, {-0.2925301181473112, -0.20249502567429045}, {-0.22123922122941708, -0.23606530090524225}, {-0.04371492965666726, -0.5912767840745541}, {0.02318571504070535, -0.09579583434317815}, {-0.016546815655338713, -0.06855565096926827}, {-0.09625364015220442, -0.017463378852952762}, {0.06346050030527262, -0.044841984192507164}, {0.28623470995787076, -0.36663942695709173}, {-0.05924841474979094, -0.20032949356275628}, {0.08615022983525895, -0.31224858699983915}, {0.07859128479933852, 0.008865442328808143}, {0.25054573493870846, -0.04124399886127511}, {0.15172091558752485, -0.20866093813490044}, {0.2564209749744716, -0.59918220840269}}, {{0.06601848870967614, -0.24186611665769678}, {-0.07413564722672482, -0.033273998476449795}, {-0.15456245017392573, -1.2267603641853206}, {-0.1473287505808416, -0.1239191099648442}, {0.04095264685986653, -0.04009555198419815}, {-0.27248989894819536, -0.47335956763427345}, {-0.4390677061660435, -0.4313132709906142}, {-0.47302771100542373, -0.5300284498869193}, {-0.007728841605126132, -0.03396719977584063}, {0.0029349804874967095, -0.07196578798508468}, {-0.028224770673268645, -0.10509731139550033}, {-0.143312881337826, -0.07735931021917045}, {0.09452335780736787, -0.15699516078367753}, {0.10345320037853649, -0.10310879632876628}, {-0.042518904095027815, -0.22135812557302037}, {0.04123260025830007, -0.3723888248466455}, {-0.0027492180261891107, -0.009775222724337526}, {0.06314183112238392, -0.0021096611644353287}, {-0.007541692186851088, -0.06803469628284965}, {0.12904565477011348, -0.5656609632693997}}, {{0.12050454531502976, -0.217145598856812}, {-0.12898348967784307, -0.04030256256106837}, {-0.4379735487981305, -1.3186532258375772}, {-0.14354942518776845, -0.11556959051006827}, {0.028807627043309702, -0.04021431557383}, {-0.2290245341445021, -0.3469486472873723}, {-0.3287859377589377, -0.4764466483291524}, {-0.6028491147382936, -0.4912823199717692}, {-0.02948778621993756, -0.038626603917568024}, {-0.009362845303554874, -0.06186114803628168}, {-0.06205573623156846, -0.16020191329609526}, {-0.06335607158840924, -0.04749270779105014}, {-0.11678518901925193, -0.24391998651035895}, {0.08137396138900488, -0.1340427787911596}, {-0.06359024629706359, -0.2343585095884408}, {-0.03397257253770361, -0.38546084781665396}, {0.002127652884888603, -0.011335186460598936}, {-0.050140248907488735, -0.02344684811272369}, {-0.05480374173941893, -0.07600049142279251}, {-0.0739244619619291, -0.6357898238956787}}, {{0.022430124324833052, -0.0020829233790745174}, {-0.1873362463137253, -0.10765811334504775}, {-0.574313720699024, -1.3082037192497602}, {-0.20809405958202096, -0.13694048180379362}, {0.0023098522108858173, -0.034170087690814394}, {-0.5645522600904842, -0.5411274312611882}, {-0.16619894666748647, -0.1657645509604554}, {-1.25760499306981, -1.0883737539461673}, {-0.008647624124328842, -0.005245169500434191}, {-0.013687047658820842, -0.032764311744509035}, {-0.05953783728535271, -0.15045929073762013}, {-0.06534474331587552, -0.019309674645817527}, {-0.08713118162581719, -0.45709879473317344}, {0.053834211120649914, -0.0443224315310877}, {-0.08094871874434863, -0.3241398589132821}, {-0.041905116838511565, -0.3466991838072928}, {-0.11859703812692925, -0.17972441459031946}, {-0.027470092945756905, -0.04170549374270387}, {-0.10482857995989857, -0.13097951982421696}, {-0.08888335043892981, -0.7856686196516103}}, {{0.036454907610805026, -0.007319010791052177}, {-0.1262494199751635, -0.10244360105431205}, {-0.3260302829476619, -1.2297893372088506}, {-0.18598610608932833, -0.12530679425426708}, {0.007695058343661337, -0.031690967852946256}, {-0.16570676094370884, -0.4580421663210681}, {0.07921407846263652, -0.13423034572784676}, {-0.6534330533601019, -0.8426537504148044}, {0.005509834921350506, -0.0026740131380624333}, {0.022424151679981116, -0.0341916627457435}, {0.060877042471109075, -0.10248029067931674}, {-0.010121559372994603, -0.005541291534613829}, {-0.15581643563244782, -0.4882561316145489}, {0.0831649015206305, -0.06434659702639213}, {-0.00477393581746966, -0.2848439916360934}, {0.043642285520123274, -0.3123437649496127}, {0.022223798968070967, -0.025399248243560376}, {-0.352395719880581, -0.22616103480662259}, {0.009481855538236151, -0.10340402958934553}, {0.01186200921194247, -0.8057903397683727}}, {{-0.028253509069823417, -0.034128967408727964}, {-0.4093851122986585, -1.2206338035903839}, {-0.11936017038619547, -0.12022394484857121}, {-0.22044430353967254, -0.19951615523942545}, {0.0139423135546117, -0.04364255265352438}, {0.001020091939642271, 0.008691880742888937}, {-0.2026767457909227, -0.33390323062116717}, {-0.7293086414766259, -1.1568755211795132}, {-0.005354212090389141, 0.0006789946708285913}, {-0.011968000444937215, -0.09636163040784076}, {0.020287932030509135, -0.08997594246737521}, {0.0016614304871991601, -0.005423430802440246}, {-0.04446138361978007, -0.6824599828837633}, {0.0921308971889448, -0.09965573586589194}, {-0.03468392371069907, -0.28539590652662883}, {0.10044050394518857, -0.45847060058083694}, {0.04071063356580844, -1.1525859363227668}, {-0.04548362567797254, -0.15929369326032386}, {-0.0018829199431215824, -0.0035393224815761675}, {-0.3536433178527154, -0.8162736496259494}}, {{-0.01781133838639669, -0.03224060819108371}, {-0.17016375804054773, -0.13252294249841173}, {-0.2024658065879008, -1.1812163887254765}, {-0.17363596922460792, -0.19760793277735003}, {-0.03297620798580739, -0.04348714822666918}, {0.018800422054040984, 0.006432233790646522}, {-0.1862479109544135, -0.3626916019489471}, {-0.36633857585346485, -1.1754968214262569}, {-0.0036627880915645287, 0.001013625062212935}, {-0.031584409006908405, -0.08430753701249419}, {0.018041876203402002, -0.09120280325536581}, {-0.0022935203154739975, -0.0031901896164215474}, {-0.36618756775359973, -0.6511740224225608}, {0.017697385907963, -0.11010125733630967}, {0.017350531347287843, -0.2680855534956859}, {-0.19473909642037077, -0.37476823193711023}, {-0.12825793824623388, -1.165794480996984}, {-0.177861300687775, -0.151741369259671}, {-0.013236568033982177, -0.0026489480680476542}, {-1.1606396674410264, -0.8674529521063136}}, {{-0.06629990502733105, -0.2570091601507459}, {-0.05503747195604782, -0.012346999075710808}, {-0.24905026927088286, -1.0118958776940428}, {-0.1283418540329092, -0.08271968509523991}, {-0.051105561881518526, -0.08550289285136982}, {-0.08030172989040682, -0.12040179033447213}, {-0.0260527013414242, -0.3013965213170029}, {-0.3717554078599576, -1.0372426391255625}, {-0.0027656269839794302, -0.0013827779945088025}, {-0.13625463144615843, -0.19062215362281082}, {0.00962979851027896, -0.013335091481124375}, {0.011234205461889364, -0.050892649204384695}, {-0.2391600279379571, -0.6077693453830109}, {0.031160263590620657, -0.1687725533872947}, {0.0012490043908986613, -0.07283878999487932}, {-0.047670186440246634, -0.22132259422949999}, {-0.09972954172677771, -1.0239386480249817}, {-0.3403693170815235, -0.3739114672585493}, {-0.008744764199943592, -0.0430370447578323}, {-0.9179150768433662, -0.9442131631033475}}, {{-0.063769585657576, -0.25311134002068053}, {0.021109911854021043, -0.011825540688615948}, {0.04535237705176666, -0.977269880532486}, {-0.05543718588459021, -0.07366343286633222}, {0.0053340977144638, -0.08019378822460935}, {-0.21705906934398744, -0.13144795871411347}, {0.15581104372475654, -0.2949034557733162}, {0.1314426639386784, -1.208271530703448}, {-0.004378724399795383, -0.00036058416532464064}, {-0.005870096421300241, -0.03007029747722307}, {-0.1246921738581061, -0.14391363318749142}, {-0.023613680885174328, -0.04721608306262442}, {-0.12379028967966567, -0.5923208301656067}, {0.058143010222186375, -0.166072547614249}, {-0.0031183308901088884, -0.07075014532701394}, {0.062016990121013804, -0.1577615553763309}, {-0.06578830556259668, -1.0147764471135403}, {-0.18241459647642955, -0.4493699758899079}, {0.019274954790940834, -0.023603209618445316}, {-0.9108891160775674, -0.8108200532173743}}, {{-0.12964689008595365, -0.4776001778200028}, {0.05575980974625412, -0.03391280684385578}, {-0.045906347099318914, -0.579631478463915}, {0.04325073255196446, -0.09207946551043347}, {-0.10424856743187573, -0.399437598812735}, {0.10540960790146114, -0.20316789172801852}, {-0.013890962113075387, -0.010713830992622013}, {0.032203816856534465, -0.09656239003647307}, {-0.07904407889237057, -0.8006124245605243}, {-0.2670800696199177, -0.4114679955748338}, {-0.0073923663325427295, -0.03098831314975521}, {-0.6270234364856566, -0.5873975736569945}, {-0.01980538483066786, -0.0014638583320812728}, {-0.025760564714058527, -0.2918253314347784}, {-0.3275354153959477, -0.41336814169229036}, {0.06306679738868307, -0.2589596812837923}, {-0.3158177986810218, -0.637087905228699}, {0.016654252650224716, -0.044484993468846254}, {0.04338429295306035, -0.05632554004764696}, {-0.1154995384447246, -0.49126563664833167}}, {{-0.06904090892895062, -0.4461583017737254}, {-0.013215471209808587, -0.05261294772548543}, {0.1171052384896711, -0.5422875115992319}, {0.002245843360787835, -0.0011362136955617714}, {-0.0070332211285813045, -0.2694602119948563}, {-0.5708597157105624, -0.44035906691516336}, {0.14120518864721204, -0.19155152926037122}, {0.06942649594872854, -0.7201492337693617}, {0.0009449216441038224, -0.05423886918688822}, {0.018347891918854345, -0.06980522360839256}, {-0.2144528805398896, -0.43753704802971816}, {-0.02873778644896601, -0.10008089352075267}, {-0.0440459789214286, -0.39893655458833915}, {0.024632964801993576, -0.23036958606456048}, {0.015320895181682167, -0.003312312255149554}, {0.025640790446029425, -0.07335654231978976}, {-0.02376427580813426, -0.014265913685875323}, {0.10919471977550818, -0.7247786904456621}, {-0.3222376100577142, -0.43755588010490054}, {-0.49023508673356786, -0.4791696652079288}}, {{-0.1133081504983567, -0.48797608122713576}, {0.14044378515605735, -0.34705024055017913}, {0.021847339575148776, -0.2702518187933655}, {0.06701888442868134, -0.036802600572910675}, {-0.024089414828811433, -0.2778963577675883}, {-0.4587765313606083, -0.3819604031610642}, {0.10854991739532349, -0.256062511600928}, {-0.19298541441539613, -0.3030693302005883}, {0.0070370203781769565, -0.04483093112221723}, {0.08504233841292747, -0.1703698707129267}, {-0.04399207525219109, -0.7567917119760617}, {-0.0006929021559741871, -0.06430352954028694}, {-0.06645533912427648, -0.20072008105486033}, {0.09258980226972313, -0.2221671361175053}, {0.0261085733007401, -0.01908925263204401}, {-0.039290657012079185, -0.03838637078942957}, {-0.05407449509036884, -0.03755799601464371}, {-0.435998319644762, -0.30976734436805387}, {-0.3670573416573755, -0.2924077599558668}, {0.017198498271907683, -0.5838672788041374}}, {{-0.08262793974454824, -0.4573594150432024}, {0.10555304323909251, -0.38166589260287836}, {0.03582725893123063, -0.2504706671181302}, {0.02434967624855485, -0.06713662712342838}, {-0.07311233945809781, -0.3123132764202736}, {-0.6158986358014492, -0.4441064713711319}, {0.08808188506755558, -0.23025997932117534}, {-0.04490070399663653, -0.2885078015877615}, {-0.02357583299440203, -0.06071046200124381}, {0.04485481839944866, -0.15553186218280768}, {-0.2982979427043065, -0.8662016103320545}, {-0.019113819724215227, -0.06912231955126388}, {-0.08968836191696436, -0.21319716147009452}, {0.06929828081565902, -0.22456407789481803}, {0.015109435602490921, -0.0002585693216861167}, {-0.06213464848246651, -0.04708107299744768}, {-0.03547712260409937, -0.02884615203072776}, {-0.38849550682450407, -0.3207444411908082}, {-0.5060487516905312, -0.36302247522701075}, {0.009056794264651488, -0.5223468861495362}}, {{-0.10498262250264165, -0.4511332016910386}, {0.257333919031543, -0.7919603088194244}, {0.00749531429045773, -0.06011487027794485}, {0.0777756804766493, -0.1479444788765705}, {-0.09102714022201802, -0.332596073390463}, {-0.4671958651058203, -0.49935622301989957}, {0.09390335691730997, -0.5810072147423158}, {-0.07400499754418087, -0.11167558939506658}, {-0.016381005138350974, -0.09336451609307225}, {-0.14045885947320808, -1.1579487408948712}, {0.06769135871534993, -0.32810933133137055}, {0.003939025907025981, -0.046621823416729685}, {-0.05636689254597557, -0.06781900397476313}, {0.11049825997725704, -0.28899531268165474}, {0.02909109446519196, -0.006852581778652928}, {-0.05675330905910539, -0.040958123620781335}, {-0.014746831632010158, -0.014813825149854397}, {-0.4332088032816284, -0.2420251751976149}, {-0.02772595983073211, -0.3574091278910237}, {-0.2529566970846015, -0.1822289622578418}}, {{0.004269362455758732, -0.42674867941909295}, {0.02494805790259906, -0.8452675237350398}, {0.04582700606270557, -0.0681445341520266}, {-0.0021674032983230104, -0.1360145855554539}, {-0.05308138213674951, -0.3520425212378123}, {0.1654481440215296, -0.5891921072925066}, {-0.6556899907579683, -0.485992936778454}, {-0.004281568083462403, -0.14979358317363892}, {-0.02213985984308789, -0.11149622464956623}, {-0.25556427109191715, -1.2377669709654127}, {0.15707584624829402, -0.25175561169480987}, {-0.00487790888391142, -0.047666470863089}, {0.0063731201939448805, -0.07712906048895296}, {0.04002874560775231, -0.28687605252854687}, {0.032682578432307804, -0.005694155552833254}, {-0.09227739600713526, -0.03271496650500605}, {-0.01173591650366366, -0.015299942336966528}, {-0.25057243623846454, -0.1996794890932284}, {-0.3913138870917796, -0.23195569740407745}, {0.10192439884010353, -0.3014920444052668}}, {{-0.03356768938553538, -0.3043022214140879}, {0.3448400715432767, -1.4103097256628754}, {0.004145430683596917, -0.014384775583051134}, {0.08440930033034963, -0.20013319240744865}, {-0.015978353826359443, -0.3400312719952379}, {0.2464678151355305, -0.5879792591800075}, {-0.8184101492640952, -0.8053393830338629}, {-0.10479198445455581, -0.08270006235301379}, {-0.009906301953113435, -1.6314195565508303}, {0.20059031762673615, -0.2101708940164636}, {0.0021917520051592683, -0.13215588941690326}, {0.012274608637617949, -0.1569546612983998}, {0.039575936005704394, -0.019262121747580283}, {0.1182849759714586, -0.2981316972822766}, {-0.0953515894697998, -0.033373697845816196}, {-0.12984066791977225, -0.042246073281941965}, {-0.03756261887492031, -0.09339583087127461}, {-0.28342037253082086, -0.13504409512438456}, {-0.3348285566208442, -0.08631900658342344}, {-0.012942159367797837, -0.051402026318162666}}, {{0.04545217317049104, -0.2833222691613994}, {-0.04612709292823193, -0.031893151407398616}, {0.24722522779805928, -1.436868702769878}, {-0.029476271031699287, -0.7564692671828779}, {-0.02702775411283113, -0.211514035779752}, {-0.02530707370805774, -0.3650517125614875}, {-0.5939176940954292, -0.7216213560141094}, {0.03740970097668238, -0.029067998584058365}, {-0.23261150523329183, -1.922884555261924}, {0.10614594723998577, -0.2610540801786633}, {0.010825692778178797, -0.14449342266920356}, {0.05544858707150073, -0.14668609852935416}, {0.02823012772909375, -0.029520268396233895}, {0.13119494500709714, -0.2703032843701041}, {-0.14764723401509008, -0.047926362198005515}, {-0.01890111861708988, -0.011161983124749832}, {0.004809860051347928, -0.0739888254623823}, {0.041786706023676796, -0.01345395883625532}, {-0.09552867650046082, -0.045483541676535906}, {-0.07499214206907219, -0.07134050476478329}}, {{0.025971897763585446, -0.2182131012011066}, {0.43829368497760646, -1.7405152633528755}, {-0.0566094072558058, -0.10763099528207325}, {0.01937558555912394, -0.22327107327116982}, {-0.016813349253716876, -0.3261498134378048}, {0.036946051924114084, -0.7078852819938558}, {-0.6260085213138458, -0.6065171068713975}, {0.040988392517724036, -0.0824420934334849}, {-0.12082103245160489, -1.9362920795815635}, {0.08228055502212406, -0.1053624895112885}, {0.013198458533367749, -0.0944853655396896}, {0.049658198845323555, -0.1521413182166279}, {0.05698896782533141, -0.048996169457781}, {0.1473317951086694, -0.2577235903893846}, {-0.17640948872417803, -0.07934317844417708}, {-0.043496614490981376, -0.02067864012445362}, {-0.005728134096299357, -0.11784414007275465}, {-0.0177969029225167, -0.0017356214944981403}, {-0.037859074138554674, -0.012260738548279297}, {0.08926241156427141, -0.005157239656096914}}, {{0.05061174552589039, -0.09572196714927231}, {-0.12244525233129921, -0.16880788309516154}, {0.3411659804593592, -1.897672417134954}, {0.11428892902338703, -0.7870491853783765}, {0.04348603183105962, -0.23257568564308623}, {0.01827353765926531, -0.31002934264517534}, {-0.7337859494545128, -0.6204381377602723}, {-0.010743462825639365, -0.03150747876836963}, {-0.005256089887333813, -1.6795671700508794}, {0.0887876480482762, -0.07996683328044081}, {0.019861365913424998, -0.08612095747909258}, {0.04198943692506408, -0.1760424880133308}, {0.009544808281216564, -0.20176218472141474}, {0.1328241612732856, -0.30740540825793966}, {-0.16069953899545578, -0.06645601307503107}, {-0.07516692310359065, -0.03637159696255429}, {-0.09036985846225368, -0.025602468906510994}, {0.19083855955323187, 0.0009623582318746774}, {-0.04955106143109347, -0.11097348687767782}, {0.08248826610123987, 0.008323183214448492}}}, {-0.07994868888937184 - 0.22612892873742468*I, 6.631834591468105 - 0.13822109206989744*I}, {{{-0.171810218070401, 0.3135693296095125}, {-0.19264669548273589, 0.11445151711261926}, {-0.12275337001400102, 0.0426594298673105}, {-0.12298797772709226, 0.15602139053503772}, {-0.05236902943354364, 0.39690881581261184}, {-0.31174191438466925, 0.5473676509041161}, {-0.10032323302011559, 0.09338596167168914}, {-0.6106027611021422, 0.6288624671761459}, {0.06518651494539618, 0.16291209236280918}, {0.13371652630744718, 0.09424140472724013}, {-0.01819723176904251, 0.08417147901174127}, {-0.21314660490904125, 0.601786068306076}, {-0.10241453288902064, 0.18626078718917244}, {-0.22490146090984023, 1.3122412431620856}, {-0.054433994293180694, 0.41479113683552676}, {-0.05447801958116527, 0.21544091185199551}, {-0.0021875059754510283, 0.001659301209618498}, {-1.819152638100177, 2.1493309766576107}, {-0.008815169311047163, 0.00722336122222575}, {-0.11888066544573893, 0.3390139785949719}}, {{-0.19269392239075284, 0.3136985431447278}, {-0.14924991511437993, 0.10832654348000412}, {-0.11367368671142124, 0.039086347991290446}, {-0.100072408666416, 0.13898836060382933}, {-0.1642665186452701, 0.41348258915690966}, {-0.16911627369413496, 0.5560545570666374}, {-0.2166479656963558, 0.1926998163579908}, {-0.6879691552568861, 0.646187208691083}, {0.02518225589988341, 0.16412915556102714}, {0.11026605761993839, 0.07411320668159}, {-0.04011373746241499, 0.06066489497577069}, {-0.1312539170242655, 0.5240579124102573}, {-0.151933298824328, 0.1968154074324411}, {-0.6358396831177547, 1.0760893906216344}, {-0.37245797246038753, 0.6381291254203805}, {-0.09516761415883096, 0.16253028822246296}, {-1.6283741068791062, 2.3242372284912363}, {-0.014640088348495998, 0.008032973419953784}, {-0.011700546741257941, 0.0008966048888729228}, {-0.09112422943334268, 0.21865538276339727}}, {{-0.19364521470348015, 0.6782773145377856}, {-0.19211270464588878, 0.1522907167463398}, {-0.11095154698460362, 0.04440623149707757}, {-0.07014140584648942, 0.06253114466677177}, {-0.15282150269714218, 0.6944386781994292}, {-0.19242398252572193, 0.5878153781125044}, {-0.14998604393794884, 0.3770933085047923}, {-0.7679999653163871, 0.9917591860918146}, {0.012547889465959996, 0.1551037232944578}, {0.04664990938679691, 0.1262675578485915}, {-0.07211611537727244, 0.17791371453606009}, {-0.06815270392086781, 0.1793753482189957}, {-0.12243016878840439, 0.17191499772456378}, {-0.4559849925912662, 1.5508108453845193}, {-0.18273381098076336, 0.45580208387753324}, {-0.03760341787215635, 0.24140622574829468}, {-1.1014367367540463, 1.362934547206892}, {-0.030202526709394693, 0.010436050775882468}, {-0.015552952816892915, 0.019985277347951247}, {-0.059987487781155605, 0.4236278332174369}}, {{-0.13044939606500766, 0.6744108292315094}, {-0.1469015291707796, 0.14878147197937172}, {-0.08000985155281555, 0.04074507608123381}, {-0.07839409714622057, 0.06021608587499686}, {-0.007810459921035821, 0.6978290917986768}, {0.05194683423383895, 0.5690873742815171}, {0.015264841756134339, 0.43335052909843536}, {-0.3723132165273224, 0.9609148483922714}, {0.07843522069246095, 0.14539904485121963}, {0.09180015323356784, 0.10047294687266808}, {0.018243633196255195, 0.15453776406951691}, {0.004706379517762609, 0.1601338457176594}, {-0.04843692124347131, 0.17507382131069532}, {-0.2562543798354148, 1.572657066223537}, {-0.032756995900338925, 0.4250214753803109}, {-0.07050049973348482, 0.22076890661677287}, {-0.5841950016285109, 1.3957770569622954}, {-0.011528080697556505, 0.0038432544789020646}, {0.0008466475632402395, 0.013797263583202093}, {-0.0009533797184685111, 0.3744099183537824}}, {{-0.1392797014420495, 0.684339399831663}, {-0.17848084504478015, 0.23501894443715432}, {0.01103916237039742, 0.011692835755839098}, {-0.02341722034237326, 0.01469330593333369}, {0.023432920853018218, 0.704235908869805}, {0.0548077605837045, 0.8326257531272192}, {0.16417342987569994, 0.43057324291975546}, {-0.2986248752272148, 0.8547989755754143}, {0.11010747148610227, 0.0855956958315206}, {0.21403541360663964, 0.1758612250090764}, {0.01280257137891461, 0.10722892468612825}, {0.028282079357813777, 0.03017840265116918}, {-0.023392127318740158, 0.034251481629217324}, {-0.08517278985130497, 1.1726990909500166}, {-0.03206810089391211, 0.26426277714632695}, {-0.02067380151389817, 0.09815493277493177}, {-0.17676432994216706, 0.5531789166921208}, {0.0037907952582171126, 0.0005370644603500262}, {0.003307691602166162, 0.0066696583877477065}, {0.015249034073041283, 0.2832244853399446}}, {{-0.2046810881750164, 0.6666625226869693}, {-0.08929488331066543, 0.24279461104026395}, {0.01390104452225686, 0.017396779566677293}, {-0.017259413048010624, 0.009300238823239876}, {-0.23507392429863608, 0.6758342149278057}, {0.08692321663442372, 0.8380135152568016}, {-0.13684124023599054, 0.5123234495825945}, {-0.4976384740386529, 0.7638816546989492}, {-0.012220225560478802, 0.08000018925542653}, {0.17528299213299553, 0.18097396193650372}, {-0.07794117392881476, 0.09717779693280171}, {0.007675684409154496, 0.02203093476467203}, {-0.04632078347706839, 0.03757241155062878}, {-0.40640221883344957, 1.1072435050130436}, {-0.1841362510800323, 0.2665845069381112}, {-0.04840170794940643, 0.09023473530616802}, {-0.40064015772164935, 0.5765082269891578}, {0.007094220928845696, -0.0008177480266106979}, {0.012402058753290209, 0.005014514030637032}, {-0.09812301831130822, 0.23171928174112685}}, {{-0.2004970476663009, 0.7956651352283527}, {-0.014529857561372513, 0.008239420549527213}, {-0.07531527981566163, 0.45769499282112225}, {0.07048768131333356, 0.043915641498845526}, {-0.18255327920868972, 1.2949030641683856}, {0.17101481728876503, 1.016876937804614}, {-0.12761924691728493, 0.5599194219328725}, {-0.45380712044154936, 1.0611977982109315}, {0.04476366685194286, 0.16203013614747475}, {-0.12345612167347104, 0.22286254515546056}, {0.16672369899128042, 0.2748166696285585}, {0.0028692421947261477, 0.07507396090640439}, {-0.027360035523795886, 0.020187045942140453}, {-0.27071543644151147, 1.0660599697289177}, {-0.08324899342439658, 0.21614109469427342}, {-0.02099746201612505, 0.015386158938506079}, {-0.1591996402154234, 0.19173655292433742}, {-0.11422064129660875, 0.08695098957051142}, {-0.009860773321956003, 0.02418344938718263}, {-0.07800524376142604, 0.2833067899474785}}, {{0.05051441956244439, 0.7195931566487995}, {-0.28856190930797787, 0.4516406411818455}, {-0.02017151314740033, 0.01055130766096919}, {0.01892824532193569, 0.031047226679365738}, {0.08093276880299152, 1.174127239457882}, {0.10096245397403356, 1.0423010468780152}, {-0.0035428579483801487, 0.618235438705954}, {-0.23342235418778426, 1.0149512241153766}, {0.08787102709798209, 0.158043545185496}, {0.0685366714677715, 0.16495608386569455}, {0.28325935251385703, 0.26749104914676436}, {-0.07692327730831677, 0.06923261812107091}, {0.007923921746602936, 0.019792747474885724}, {0.05911725723630862, 1.0221419102541334}, {-0.0294573388343311, 0.1915471416032491}, {0.003010110975777344, 0.012697176991370579}, {-0.1380820233443638, 0.22211472584603936}, {-0.08070368348234642, 0.05314965148130928}, {0.007549996934124938, 0.0023490681976670196}, {0.12652564074385958, 0.22555534064309032}}, {{0.030649563250836464, 0.8628750979611219}, {-0.003519890761014651, 0.011665424830256916}, {-0.26316746166690325, 0.7620167870256027}, {0.13977562036950908, 0.2032216568136786}, {0.039174454621507246, 1.2144293483421624}, {0.08328241041074723, 1.0125016488257195}, {-0.08761629472588289, 0.502857055956207}, {-0.385927591422715, 0.8296049509826838}, {0.0162691899605156, 0.17447935499493525}, {0.07274289429130093, 0.14629978744215108}, {0.267924362863274, 0.25130751157085224}, {0.04566210654845244, 0.38473492079929233}, {-0.0024019925932278817, 0.018114745658651874}, {-0.031107140617933002, 0.8276790503081902}, {-0.03177415573371794, 0.17236198294346136}, {-0.00025671025273443803, 0.0056803225575122315}, {-0.07805455204604834, 0.022504833058559756}, {-0.12383915670598232, 0.21766111784022035}, {-0.017908739631815707, 0.014980806335003954}, {0.07545035681400002, 0.14158370218397578}}, {{0.011742754122357387, 0.013374924614262115}, {0.17008893854318408, 0.5751363183160308}, {0.24907546299915864, 0.2487281297428185}, {0.3616214754167791, 0.928845141239645}, {0.5231800310366316, 0.681526152227551}, {0.07959024108373455, 0.40419716650564275}, {0.13787923444556657, 0.460491160337176}, {0.058914443322996446, 0.1607365134901298}, {0.09193912443849261, 0.08790609729741088}, {0.27333330184695914, 0.30216574290987475}, {0.2796359428674299, 0.6737411281470268}, {0.2084950969363022, 0.3720996857078525}, {0.014519984646020816, 0.00924396415405328}, {-0.298920163416649, 1.0950322298352355}, {-0.006962486534641322, 0.07513771602250024}, {-0.037275243277430425, 0.025411233468363468}, {-0.30684477417781686, 0.08987443769194753}, {0.028294468089444365, 0.11796208547811676}, {-0.009131451900824993, 0.018516465480384665}, {0.10769572445688011, 0.12453462610615952}}, {{0.32598642714985365, 0.457670574812384}, {-0.02442999284879682, -0.025058693931286503}, {-0.09109934685109729, 0.7889551550006726}, {0.12875741359525897, 0.8768184980678262}, {0.20342146846506562, 0.5236280980273545}, {0.4176512111491021, 0.36366197062890954}, {0.2424476206909194, -0.3290878951169854}, {0.16413838260358565, 0.04697560988442505}, {0.21837805950609485, 0.18442145405816}, {-0.07549251324048238, 0.062030326533163434}, {-0.05641916835679096, 0.029899693201789562}, {0.17825639913594624, 0.8294445145838139}, {-0.06825575655590925, 0.1618492909391028}, {-0.055321309067294766, -0.005260874172833582}, {-0.07110922274525093, 0.3863617348813358}, {0.09952320794304767, 0.07747567675995742}, {0.40376428714214074, 0.9647348785787045}, {-0.20972081093523015, 0.6808966707915167}, {-0.016456450062942184, 0.005715615197797721}, {0.5654295759902872, 0.28556311834530024}}, {{-0.5397407882800986, 1.153458677457875}, {-0.1458461688661717, 0.21443282023443486}, {-1.3921575238401451, 2.7456823933959855}, {-0.6834105345974262, 1.6356085602443666}, {-0.6546344790938765, 1.3781593862402286}, {-2.6846090695236513, 4.689795124081134}, {-0.7907069690718631, 0.9689370158546539}, {-1.9201148169337647, 2.760417514935793}, {-0.059739021651015356, 0.06042131676327832}, {-0.9704030484007057, 1.5171103754633894}, {-1.1488862986510031, 1.6431175920108145}, {-0.012425222134202744, 0.481930573912408}, {-0.022427951993859663, 0.06614548360009925}, {-0.6474358569509303, 0.9788349959078969}, {-0.2640824272996468, 0.14467483842842105}, {-0.11534128583673242, 0.11613818332910089}, {0.12336158439317112, 0.22146623489767692}, {-0.7082287320646579, 1.3420185890674703}, {-0.0649845479105722, 0.10969733960792595}, {-1.0909739579056548, 2.199793451051074}}, {{-0.3645825226570349, 0.8574412584573835}, {-1.9003379161367582, 2.8902846223585135}, {-0.08682154265901672, 0.097548701304138}, {-0.22637237288144402, 0.5294165051470601}, {-0.3045223687804954, 0.7798719487228859}, {-0.2243392482009291, 0.4626575195455567}, {-0.7686606017022636, 0.432391286048345}, {-1.8289766310269833, 1.6421038240544201}, {-0.032476280685851185, 0.03088614069601333}, {-0.45650844950189867, 0.564642298209023}, {-0.894409611220644, 0.47296078434060285}, {-0.42780132373805957, 1.1800441987051862}, {-0.16414802199169895, 0.1583554692583993}, {-0.04266244827457761, 0.1369585005163252}, {0.14557889742026311, 0.26088713439154754}, {0.0016679251724712584, 0.01927774513764865}, {0.15180670349757, 0.20436285352573452}, {-1.8466717875351455, 2.0837398682596984}, {-0.17959338311764705, 0.16000401181824436}, {-0.08694052161008019, 0.31410654663830806}}, {{0.055798590677545994, 0.653723718292789}, {-0.06266660770705636, 0.14267661542494506}, {0.06566844387883912, 1.9800269978508063}, {0.14996112170839407, 0.2921445866718333}, {0.031285327811088025, 0.6483059770796644}, {0.1018183908094108, 0.20445748674501357}, {0.019739658977310812, 0.07776620671069473}, {0.0570115788480538, 0.5670125504504421}, {-0.004712840060099032, 0.015608575489643697}, {0.10765062018191765, 0.18385388384408122}, {0.009569428878439841, 0.04910138088603004}, {0.13509349949322275, 1.1929118011466915}, {-0.019141340329270222, 0.13754754346268047}, {-0.2886690474999895, 0.3306243078393738}, {0.27767647913530175, 0.3430868878281136}, {0.06026536444910964, 0.007689216825451781}, {0.25122161537442295, 0.12583117588945197}, {0.04410360292328211, 1.2184305723023214}, {-0.06124707675754199, 0.0629477594771786}, {0.0006657102128744784, 0.3103928755666062}}, {{-0.02655036236737282, 0.4756339744833388}, {-0.1180303345941127, 0.5295877887642695}, {-0.11774912289083, 1.555957153288211}, {0.04443267846364501, 0.05714637447509937}, {-0.06286892075425887, 0.3523921128083573}, {-0.022512291485992004, 0.007216226384342786}, {-0.002144338268224285, 0.11954096904409148}, {-0.01569702703384723, 0.4726923783872511}, {0.02318607809341441, 0.011654018796720473}, {0.0839828811729264, 0.16831378805390848}, {0.023066548869285795, 0.07279688107557403}, {0.1103308709183929, 1.5857951813864126}, {-0.0022527034997637126, 0.40795132821217095}, {-0.284624841917169, 0.24889161930048867}, {0.17197939130199325, 0.21469978994657024}, {-0.011294975954521945, 0.0027483859706365923}, {0.1403733801017455, 0.06214830580731245}, {-0.01743697893496986, 1.501970261170775}, {-0.09123280548937476, 0.11339888622791026}, {-0.02655024179657437, 0.40662836582019407}}, {{-0.13736166538283887, 0.46012449558291535}, {-0.7860913585990097, 1.5843654205705924}, {-0.24385820630020558, 0.5443069448941643}, {-0.041637079752734715, 0.06576135174462727}, {-0.20465553832930816, 0.3681278693797272}, {-0.00794433946166222, 0.010194281852079094}, {-0.14380624141314144, 0.1486783783523277}, {-0.28348067238801267, 0.46736206338132197}, {0.0011213318806044606, 0.01755699158900144}, {0.0182568305488285, 0.15810127885361713}, {-0.021160113628929306, 0.07452208158328784}, {-0.8725030881517521, 1.6510455294513406}, {-0.08755412511754018, 0.42014208218572663}, {-0.3283353808489654, 0.22745350570672704}, {0.13612558388621052, 0.21425235480897178}, {-0.005131403264562378, 0.0014203170149436554}, {-0.09669910685450239, 0.10602099808458668}, {-0.5229635449351231, 0.43008962728907274}, {-0.05817740107997218, 0.1430490353117495}, {-0.4752276061954803, 1.5867259891214371}}, {{-0.06988511071566968, 0.17900647819912263}, {-0.3483442037203198, 1.0303467014206467}, {-0.6384415248514586, 1.3330926353595474}, {-0.03237363922990376, 0.03536917269265913}, {-0.19424041927598662, 0.43926172263016594}, {-0.049604589878658206, 0.08935036751196401}, {-0.1727633739924107, 0.24785290544816205}, {-0.39017818677444543, 0.7895816332410387}, {-0.007496489409963589, 0.05458223064769635}, {0.00002207337970468919, 0.0011579889875990696}, {-0.11859991508042078, 0.5660554615444691}, {-0.8453820764787663, 1.7281296069159948}, {-0.055956317445462034, 0.3288609923892969}, {-0.33300570765283927, 0.41617777196322425}, {0.10810229701576961, 0.13349495886636503}, {-0.006560019025685938, 0.0021234188024399463}, {-0.2671708674696033, 0.3489475856342308}, {-0.43162865763253255, 1.6175762660612087}, {-0.11527042122059186, 0.29327822935225284}, {-0.7871213821285812, 0.8752415247262598}}, {{-0.04535123080721498, 0.17641030691152193}, {-0.3833048537732031, 1.2680272591462118}, {-0.05175417010819536, 0.9667742964548824}, {-0.02948755257322952, 0.03060690177195936}, {-0.07549001667969796, 0.44900573448230763}, {-0.032828773483080234, 0.09041676159019316}, {-0.03228651443656924, 0.20513708212456266}, {0.0065268766894538074, 0.6528732135681024}, {0.022036224779522044, 0.0410775902103092}, {0.16415413935089831, 0.46470694053282047}, {0.007358018301800825, 0.004397002305773375}, {-0.7164742146599642, 1.5741165991646584}, {-0.06381562537484285, 0.3415502958537575}, {-0.16463803381549097, 0.2841265753696725}, {0.05124456912020987, 0.12561479332388056}, {0.005543516061821079, -0.0009176204533593795}, {-0.5156469036082766, 0.5036920973002228}, {-0.5569092077392273, 1.9354393677823984}, {-0.02260112349444798, 0.32726305619524515}, {-0.7452395741643267, 0.6371484875950789}}, {{0.006489274665001035, 0.02948617186665617}, {-0.21627095705395405, 0.4787271908700903}, {-0.2504088256799473, 0.9622905388931514}, {-0.008622187691942377, 0.017589053591344803}, {-0.029414163922705426, 0.0646407341465593}, {-0.20050060792161026, 0.49658532554055207}, {-0.08652344219125006, 0.04640673413993207}, {-0.012404936704452175, 0.017902729693768757}, {0.006602183266855579, 0.001674669135305765}, {0.0742033591515825, 0.1074185293162075}, {-0.04558657594633646, 0.039843560268971887}, {-0.581122943173795, 0.874433848300191}, {-0.11302239609520667, 0.3103857525836448}, {-0.21268905394370635, 0.1504516250772991}, {0.09527527334589116, 0.09275123957975362}, {-0.026003889231326228, 0.004154220453719997}, {-0.18177593269228734, 0.05581862032286296}, {-0.3840232352492852, 0.8306752600765782}, {-0.12505162034000813, 0.29998521492839697}, {-0.5492014499116534, 0.22082187750694712}}, {{0.02562436719092895, 0.03534837673430407}, {-0.35362897665152393, 0.46249272378504647}, {-0.02953833653759625, 0.9815183861145381}, {0.02878092093960068, 0.021527586772384363}, {-0.004506452860034129, 0.07506543893041782}, {0.11838097133005435, 0.5300610228989389}, {-0.03360409456577851, 0.049993302411436666}, {0.006615562523294248, 0.016622490174455606}, {0.01375030132901512, 0.0032611666996987237}, {0.13513999656062842, 0.1124398786243705}, {-0.03135914270741225, 0.045559980956802366}, {-0.5135283410556448, 0.8318778245274973}, {0.03421096759758454, 0.32159632553874806}, {-0.16157699484878385, 0.15935119423955346}, {0.06415065079016832, 0.08449700091421455}, {-0.01168942875271601, 0.005206497919320237}, {-0.23304454380422843, 0.062693299258253}, {-0.1345434015036766, 0.8996221955302159}, {0.024766495656531978, 0.31784387802925823}, {-0.44919521818258507, 0.2301462197637429}}, {{0.027343344260960224, 0.06388183367958229}, {-0.34501837520670586, 0.49212044575567615}, {-0.07847788043965594, 1.0877768661667384}, {0.039369746610194184, 0.028919923610499512}, {-0.012529321151455552, 0.06639592733827106}, {0.07386646318013326, 0.5765538402221331}, {-0.04210299822903929, 0.014869995050508794}, {-0.02509513395940574, -0.017768763894899783}, {0.024568111333752675, 0.008361305788711545}, {-0.0338665179151847, 0.0987358263474988}, {0.11878133232139312, 0.12821029780711007}, {-0.5298003236987858, 0.9647447105271701}, {0.09141231817824609, 0.3575829978066894}, {-0.17642917255106713, 0.16939610138439729}, {0.0027712229283280163, -0.0053827133437799705}, {-0.05123352908829503, 0.023158465523915442}, {-0.28296592453776753, 0.25079606221428086}, {-0.10889729462536996, 0.6200179800683071}, {0.0023564302136916612, 0.31141123840768603}, {-0.6088320530562443, 0.6276574443116052}}, {{0.018846980878392185, 0.07766071873818063}, {-0.27230530850278994, 0.4313312565462548}, {0.04141682408454005, 0.9823636637550677}, {0.032480513171911106, 0.03925297741883809}, {-0.026479229386352783, 0.08056204694946209}, {-0.12807500798950439, 0.7398434172254629}, {-0.043638514589403564, 0.023260980363509993}, {-0.0396492195341875, -0.014743484904568708}, {0.018483047747415788, 0.010140675322183731}, {-0.032381788897910165, 0.10956133775051194}, {0.08136089663208444, 0.11426972280562496}, {-0.6649317570787175, 0.9937924971111598}, {0.006237454446469372, 0.3770355027818653}, {-0.12364258560579444, 0.1265640585789308}, {-0.01613813724666849, 0.0010959636174143615}, {-0.027815691438598404, 0.014033607198156172}, {-0.36511890105342426, 0.35099658767078706}, {-0.23670849148580153, 0.7380893398308889}, {-0.04687133454788258, 0.39673224324243755}, {-0.6453018471808545, 0.5783611329750825}}, {{-0.027471431916923687, 0.17635527080827107}, {-0.003510353842021821, 1.440017637190948}, {-0.03517573658004511, 0.17398794467303233}, {0.026013766378713762, 0.10159926187477289}, {0.0020455633481850197, 0.0029187461157665177}, {0.0018985596168680182, -0.004096845773341464}, {-0.04984380144737811, 1.2589444748701677}, {-0.022581691168697494, 0.02295909801591087}, {-0.047817277433774064, 0.2664725321775812}, {0.1254863101406314, 0.17452953713145675}, {0.030650954301242726, 0.011189110282400995}, {-0.3952684398583324, 0.9168548385156492}, {0.02104340221638161, 0.3976307824566423}, {-0.1373943831971214, 0.16190381984057511}, {-0.0073093694593454345, 0.002433546249128151}, {-0.02138037984832827, 0.038142331939804146}, {0.01140103341901056, -0.0024085991248475242}, {-0.06343658961627868, 0.5620851809716603}, {-0.06983646722486782, 1.1502149345347747}, {-0.29919217859080544, 0.34716840141490657}}, {{0.06422280789391652, 0.18014966308067487}, {-0.08941337204205602, 1.4227636531095387}, {-0.22496318853064604, 0.15209348793978256}, {0.10676297533430996, 0.12644177499342618}, {0.002619354800413063, 0.0018822361589229846}, {0.022031529419456353, -0.0036178168647327514}, {0.20218605960198488, 1.3073047379617548}, {0.04256419110031654, 0.028366148660429375}, {-0.007914504198273716, 0.252137074836049}, {0.06684900770097593, 0.1681295014521695}, {0.023517222528767208, 0.010412262300635983}, {-0.6055201651020233, 0.8872310238566324}, {0.0697350161276321, 0.393562534588986}, {-0.11926388189364873, 0.15767712010496449}, {0.0017463252116702637, 0.002208560083177842}, {0.007273455000080554, 0.04604082557064504}, {-0.021359857985809225, -0.0012152587145848116}, {-0.24329790053637337, 0.5600702009666965}, {-0.09159241161331104, 1.1895635349807483}, {-0.21096588892371548, 0.3036813469628278}}, {{-0.01772313840095332, 0.5325538179559938}, {0.027598376738566063, 1.1938738515606242}, {-0.0876102965898936, 0.053214794028819394}, {0.10581326548776375, 0.23664222925608402}, {0.0015025660549663651, 0.1031583541583883}, {-0.002413832461675232, 0.10899123991968823}, {0.11480076777485532, 1.7315982004276296}, {-0.016465647377832848, 0.21851162474850983}, {-0.1901845444390563, 0.6332561869517757}, {0.09740753240010876, 0.06622443048110245}, {0.03129422246646851, 0.009217470977319758}, {-0.25737510086573406, 0.4914244614788065}, {0.06121339995007091, 0.4235379536481829}, {-0.06261885011865773, 0.027255627523604452}, {-0.018217819841552935, 0.039302422987712166}, {-0.048532629272247996, 0.12813253374380976}, {0.015794070249555887, -0.0012769548030679505}, {-0.046017516404110316, 0.3315675272725157}, {-0.025214764293451618, 1.028366683256777}, {-0.23888250791083987, 0.39428229786480556}}, {{0.1567057764214486, 0.5343348965604698}, {0.10543180485293671, 1.1751263064376665}, {-0.1080219547936454, 0.04826608289161174}, {0.13863024292178364, 0.26481387735432516}, {0.019048203579921284, 0.10334611602324476}, {0.009399107701442977, 0.11196776464467835}, {0.39324031517930697, 1.7371679286317259}, {0.08371439785435453, 0.20046842467267803}, {-0.019925260107988483, 0.6122484833588335}, {0.10889064352545148, 0.07007271435393628}, {0.016977652232185902, 0.007571359070677243}, {-0.29767088237796807, 0.4935325472152273}, {0.06687177165816575, 0.4012832348903257}, {0.07217936068102698, 0.02531897207620907}, {-0.0016111573293012098, 0.04194759820689589}, {0.018041216972253263, 0.11114742743855754}, {0.05450853549160204, -0.002950352826242197}, {-0.11395223068693422, 0.34661515468453613}, {0.37793500363721105, 1.0348676500102272}, {-0.14950757585669683, 0.3535562180420881}}, {{0.08087128310315107, 1.0886617376291654}, {-0.022849147776697887, 0.013867486341512686}, {0.07522881095258438, 0.6091781347484756}, {0.14486889847217432, 0.32146314859989883}, {0.020102368024297657, 0.29452486494801006}, {0.29071629215224776, 1.966112558419888}, {0.031479351634620296, 0.25179131397657223}, {0.12781982536109227, 0.49918887254460753}, {-0.04870371058976744, 1.0541533660837097}, {-0.00034566587185549393, 0.004010830022200437}, {0.08670803584701892, 0.04070269671571497}, {-0.17843756963571347, 0.3639777307024526}, {0.054269696771459916, 0.3849788901606925}, {0.05088064823852251, 0.14204883552997238}, {-0.014765583728250976, 0.09033369926863322}, {-0.022644729430191753, 0.24341777739548315}, {0.17318973590945458, 0.10320075852057178}, {-0.015041222640877129, 0.08515235898776741}, {0.3611980951411007, 1.0168749642295842}, {-0.20694456006116438, 0.38653123404433376}}, {{0.38352737481686505, 1.1288543890266907}, {0.1987393548318916, 0.6051425011436432}, {-0.012774119959517655, 0.00992426764907337}, {0.35442847939981886, 0.39028979690954546}, {0.0937061841273178, 0.3039548174895056}, {0.882322504541707, 2.0113652917627953}, {0.043883310850564475, 0.2619736376613819}, {0.40714126910172893, 0.49998091271974393}, {0.18165603230884053, 1.0253291344053113}, {0.005650387866284521, 0.004903479808345171}, {0.0542811496939455, 0.05125906000260458}, {-0.31009397330479893, 0.33252800690356304}, {0.1267553212107797, 0.40369855231656304}, {0.04329545600103478, 0.13352229950974703}, {-0.011879917357251545, 0.09503188640175081}, {0.09082286181780305, 0.2502636574194824}, {0.3335523976346015, 0.12105344592574384}, {-0.047652640186481764, 0.09353405858927541}, {0.32098087660978203, 1.0528628710231673}, {-0.05812682443360795, 0.38097053489941274}}, {{0.41025446184834774, 1.3514032768426893}, {0.08397761466966874, 0.015893709630574494}, {0.1435416532426862, 0.2977877925353056}, {0.40611455638074406, 0.46035026160094544}, {0.13016080430341867, 0.49323785141223503}, {1.0090121244744785, 2.1595552038434658}, {0.11299105910562898, 0.5122867637517688}, {0.4921016269636099, 0.8965936039732436}, {-0.002138436242518345, 0.006920957539382808}, {0.22818380322673226, 1.3990963239779823}, {0.01640683199561115, 0.032924111498717976}, {-0.15662425044537936, 0.10434861401935772}, {0.1265994894858602, 0.298417617891119}, {0.02189512425519983, 0.12430739735888843}, {-0.005658274471478816, 0.24575281163747217}, {0.08617294164005296, 0.277164678530412}, {0.3894593088759449, 0.2812712212166868}, {0.00317441846319774, 0.013940693841528677}, {0.26666741082683615, 0.618483495869652}, {-0.0786170868516673, 0.3276390349841162}}, {{0.008162551411004923, 0.1567950523484446}, {0.31310470736242596, 0.0879539262504481}, {0.3918035789626396, 0.5006522200627471}, {0.21445902363910507, 0.5721880974986832}, {0.8117894274913662, 1.9196648639303213}, {0.0760822989901455, 0.4521298891901121}, {0.7113104053090813, 1.0034305528926282}, {0.01715751576979667, 0.02049360507215183}, {0.5915697427499558, 1.6520504363958628}, {0.14095818072145566, 0.13028757821226394}, {0.7337778216395083, 1.58526319823426}, {-0.15662230986851997, 0.06979143611538234}, {0.04155857940793016, 0.22756155500694938}, {0.10927671927136141, 0.18796260734925105}, {-0.029537887032014487, 0.22188784864666214}, {0.1805808073706765, 0.373980253176575}, {0.6563126594391057, 0.41506249495508607}, {0.02939031703907043, 0.027825251359678137}, {0.26467525886681803, 0.627771881109965}, {-0.03399884736482912, 0.3444056095064328}}, {{0.6716445407955651, 1.6346156880399954}, {0.18738941086865882, 0.024945590053019547}, {0.00016019766939452435, 0.01454395866222572}, {0.41073952217558585, 0.49926187390262333}, {0.1893708737104763, 0.7067566466256266}, {0.8920587299090097, 1.5506055808640378}, {0.10701838353751601, 0.47659382125975325}, {0.6461055615796982, 0.9248234376959771}, {0.0025516780876444823, 0.032308561692535195}, {0.4062383638977789, 1.7500239775824131}, {0.07256100329996973, 0.2787728331775812}, {0.004292737254916371, 0.0005477121667005953}, {0.07729517278054666, 0.12236015547587586}, {0.06498249876073886, 0.19664141742939525}, {-0.10413436794392791, 0.4549807424078549}, {0.11213004502201168, 0.260391032594042}, {0.6013888978752895, 0.3792666483442265}, {0.06032923752698858, 0.13565263395487237}, {0.22791144659121523, 0.296480911683878}, {-0.04429794238430636, 0.13788059538982414}}, {{0.45633958496817967, 1.2648543674111994}, {0.3372132541348997, 0.07739337371081896}, {0.027695280910732596, 0.12643005516763292}, {0.25543975018501874, 0.32728070335667414}, {0.1493567629009957, 0.6172173166341206}, {0.5714838795629634, 1.1403596097982518}, {-0.03611353659428486, 0.27107572197721624}, {0.32311737443136046, 0.5085143507777152}, {0.024341489861777452, 0.04560958759487543}, {0.13147607071503534, 0.4977951274508316}, {0.16801490990176424, 1.2524370734015327}, {0.10395286865525795, 0.025924420004597156}, {0.000823502417316299, 0.02311297378048671}, {0.031678222668619846, 0.14505311343227947}, {-0.050224714828433464, 0.4292531714074559}, {0.0768212130174005, 0.18549856893865402}, {0.7525987165173098, 0.5131032498109155}, {0.28842636624145473, 0.3399220410244844}, {-0.013300990174477374, 0.03938860414006799}, {-0.07462474515310928, 0.14792911100864872}}, {{0.6935955324732676, 1.023900338500717}, {0.30151805104922286, 0.047737378968480536}, {-0.22424708832973106, 0.230784301739326}, {0.33468710970817295, 0.23060797824422505}, {0.13961286879584486, 0.669050464163519}, {0.9471621554313381, 0.7636576776449053}, {0.01670942395007087, 0.27165958797252626}, {0.41067636024340143, 0.4414869810781951}, {0.030191541506944124, 0.04740353490005401}, {0.08881709963233705, 0.4722168970033914}, {0.20659405663825792, 1.0963125046871132}, {0.09160008468253848, 0.13352570944447772}, {0.014445872955325538, 0.002267541814976787}, {0.04764868845219911, 0.09950485759260418}, {-0.24242503854094913, 0.6023650502177403}, {0.10083278601819266, 0.1194525178572582}, {0.7186707958769879, 0.5077277833298494}, {0.1307203125695626, 0.5421577940852929}, {0.004133242723905365, 0.010586598042262453}, {0.03587753383377586, 0.04346570645269997}}, {{0.21013689328206836, 0.5119367219982376}, {0.2825209420293804, 0.0521849250729923}, {-0.08154448806932181, 0.4987121258137734}, {0.16497878238102448, 0.11310227251262538}, {-0.035394998619082386, 0.42580309381064124}, {0.3628010744008889, 0.351709767573477}, {0.005466561233232209, 0.10736286109188267}, {0.2641137376805112, 0.3692161807428258}, {0.0408257675647304, 0.07208149660633979}, {0.18579557032477326, 0.5810683912616393}, {-0.13513458538069398, 0.4666924693231218}, {0.2424314496623669, 0.24707287763749658}, {-0.0005002576156664035, 0.018915343790453128}, {0.04617683210683328, 0.09650586610855139}, {-0.1321696181284261, 0.479218685382088}, {0.033416041713761176, 0.03810640108875213}, {0.44752654772251277, 0.2549732831714606}, {0.4726542578840403, 0.7746313226544372}, {0.026065515774917416, 0.03480107561977372}, {0.02697249394307578, -0.0027697541112927924}}, {{0.32277745048164097, 0.47974235671971377}, {-0.19352728295680027, 0.3920158288056519}, {0.3469515662580229, 0.11589901745756649}, {0.19911338616671126, 0.14525693896613615}, {0.20896668829421497, 0.2646665934303034}, {0.5630035742875044, 0.26160845227158563}, {0.21140996902699527, 0.025828377984415642}, {0.5066336776377963, 0.2596574683255151}, {0.04740895735176679, 0.051844095259006656}, {0.3069759531234927, 0.4442521063446119}, {0.2079408156476245, 0.3421419721226483}, {0.053956184131665655, 0.3197889279152995}, {-0.02982760914238425, 0.0182800936564295}, {0.08208262827314099, 0.08202999313415549}, {-0.1284521882295581, 0.4230327978753535}, {0.05739847350123727, 0.017395641730300823}, {0.5032635619041453, 0.22860682394057413}, {0.25473687242256604, 0.9011302666407398}, {-0.06927308796743496, 0.0624560559757213}, {-0.046284796553623775, 0.0388233622489916}}, {{0.02649440109019556, 0.20996696601886733}, {0.35269737319858485, 1.1504810126800336}, {0.18791296611805555, 0.07329710781505325}, {0.020390362895901744, 0.019803129119308274}, {0.1767871515775558, 0.32980585847882643}, {0.09685612877188537, 0.17857402530436522}, {0.2207607346972114, 0.13776267645202017}, {0.28446225151813853, 0.2952945695764072}, {0.14394276187979121, 0.1313431943457532}, {0.334508437609551, 0.6292880761651818}, {0.02495694374032119, 0.15422342432063954}, {0.30334584947914406, 0.41829639429048565}, {0.05425988721881362, 0.13227671994229462}, {0.0689465853613541, 0.09528605919634484}, {0.017314055892906827, 0.45332827804301484}, {0.04323589966311614, 0.03845624569155376}, {0.2911705732082072, 0.22827358131705583}, {0.8017428891884925, 1.306014316616632}, {-0.0026870703583612566, 0.06927389039091736}, {0.06280133187317663, 0.085237193074406}}, {{0.2513043088545474, 0.14970312016210433}, {0.15484580319172522, 0.03913348982508737}, {0.44299591298269186, 1.0503190128477151}, {0.025639427840423393, 0.010713330153020648}, {0.27870105173443976, 0.32637811423221563}, {0.29825151644652415, 0.09370660587129262}, {0.3637705318751628, 0.15270848870591416}, {0.532278568772428, 0.2643880110103923}, {0.16177129109865185, 0.13281126381027178}, {0.6657685016573606, 0.4652872446975531}, {0.20835006775643358, 0.1902258065378224}, {0.16315030116889853, 0.4276482327672066}, {0.08019014503933386, 0.13221364223520166}, {0.11829005336447108, 0.059848630538407686}, {0.04296733262062142, 0.4918206897965631}, {0.0645881054250141, 0.027483929094363098}, {0.3330368082566698, 0.2091197728217683}, {0.8427261878787771, 1.3070646436709832}, {-0.09056333305599311, 0.09343332868949203}, {0.052479235847413735, 0.074307742093791}}, {{0.0032236124979014577, 0.0034818137802573555}, {0.3152874328649849, 0.08212973522024562}, {0.4148930824877324, 0.9050975194704117}, {0.008209591059125845, 0.002365047514057053}, {-0.002119968438889463, 0.05129652347673175}, {0.1061624263112644, 0.008762570576496221}, {0.1786597592707839, 0.03865535867450419}, {0.23669428085786637, 0.07843120275127372}, {0.0713731826676837, 0.054783278694589724}, {0.40282047407081356, 0.2717391264243604}, {-0.0010930194360849077, 0.03684651564246337}, {0.20265865122734283, 0.2972957401302833}, {0.1306536963759601, 0.1718833535976837}, {0.19908156174979338, 0.10034385372407453}, {0.03938944326660034, 0.3973805285568112}, {0.06824519680164265, 0.010920709821851404}, {0.37665205691393755, 0.1669669014354208}, {0.8217971396249927, 1.0088204679963273}, {-0.047279948453163516, 0.20979358335439371}, {0.29438096949823866, 0.16574740531631899}}, {{0.010029327761534809, 0.003148177273278381}, {0.21625417098599703, 0.0690506453655884}, {-0.05521089836103846, 0.7996412919053958}, {0.02873965077640092, 0.003919462225160281}, {-0.03355760715631201, 0.03623185681533248}, {0.09335732816128575, 0.003409407669269981}, {0.17008992529745007, 0.03197138178458738}, {0.17578813179179273, 0.061382252418282324}, {0.013798876850797146, 0.04455373872891452}, {0.20137695014625473, 0.22009779217276218}, {-0.05212008034178262, 0.029020824681015932}, {0.034470100502375534, 0.26330202974287853}, {-0.03361744498678276, 0.1372322296389387}, {0.09354961680228395, 0.06340122131074637}, {-0.11741991668999652, 0.3737911966172649}, {0.013830900027028812, 0.0034831252209402315}, {0.15924837209041998, 0.1180205029948741}, {0.26867213697494174, 0.9599813787622172}, {0.03119328571341959, 0.21964298813908392}, {0.06062846100770479, 0.13257518875561242}}, {{-0.005778544151432663, 0.005970368245641981}, {-0.005252538919671832, -0.002758726035536513}, {-0.2291363066663294, 0.9444354878199872}, {0.005570880460397213, 0.0053615730342680915}, {-0.031362509266196416, 0.03452896152491197}, {-0.0333415132193063, 0.01203131983703129}, {-0.07984490948995049, -0.004856266747789307}, {-0.009631355395202223, -0.010783090061771238}, {0.025799060417491484, 0.08802336111955048}, {0.1407009427889222, 0.09193314348144968}, {-0.008203178359975772, -0.030953075718345692}, {-0.053059536957684394, 0.5947392485430609}, {-0.02179472409192819, 0.13027935190946738}, {0.011288459843185595, 0.00004298591305910895}, {0.11335843337165993, 0.09704443523405012}, {-0.021484443546336753, 1.173209257581409}, {-0.006274364079020139, 0.157387310424895}, {0.04427414319242081, 0.24073775449582888}, {-0.013035318353766227, 0.012625900484980027}, {-0.4860127067500312, 0.6227302610968266}}, {{-0.014834853035295595, 0.0008803238496050864}, {-0.054402563105524666, 0.006027065747231377}, {0.20264680083956976, 1.1050279602302555}, {0.0019094476907936667, 0.002211639058841284}, {0.015485018679780305, 0.07453797370850165}, {-0.03805706667392488, 0.0016013663476769633}, {-0.08208611757076935, -0.024705478203121432}, {-0.03927279030018381, -0.022352033839675593}, {0.13364228133255238, 0.1291763213874757}, {0.035342997088437994, -0.00887172301099393}, {0.22694909209181627, 0.12768213795438588}, {0.09577984642513762, 0.613200689497322}, {0.05771229009945112, 0.15892848201418036}, {0.04407361966456012, 0.026342769866057776}, {-0.09667678549467418, 0.8124277561719097}, {0.009168776425912854, -0.0005218172767714371}, {0.266006341688079, 0.153451818368152}, {0.3352721611872465, 1.2202777578165516}, {-0.05031661356953071, 0.11384798855711921}, {0.1597162741563826, 0.24573352306555354}}, {{0.11684215289527519, 0.2831607245891887}, {0.0032029469186883037, 0.7973597286718642}, {-0.03338195364959214, 0.1917788382364939}, {0.10193251180768294, 0.10733857266105912}, {0.017572316636919518, 0.015331917316818433}, {0.48873927311623316, 1.1443926250101677}, {3.4943256463366765, 4.75498854507563}, {5.436758275085939, 6.6363119916151945}, {0.010927664784344057, -0.0008989162319322753}, {0.37652331420124924, 0.16883547061741078}, {0.7203261321717548, 0.6832808346028203}, {0.01511982945578828, 0.033558740249260935}, {0.09010360099616546, 0.1138363880285598}, {0.019462425834660846, 0.012500143689433064}, {-0.11203036867407842, 0.29561971224740435}, {-0.015302313976784731, 0.0038860688228410344}, {0.20729700088256425, 0.24613009920127352}, {0.050848811731250346, 0.028292689657284438}, {-0.022395383587581967, 0.04083135781403816}, {0.08416699165146342, 0.12005023555509967}}, {{-0.04762022196738027, 0.23222260817647128}, {-0.46880656780473656, 0.6762247568663274}, {-0.10218977981334858, 0.292924373222266}, {0.041141361303601985, 0.1042183093955991}, {0.013793890990141448, 0.031057718547013197}, {-0.28151528591362296, 0.9690699895898006}, {-0.7270611841197353, 3.31242619241842}, {-0.7650502680218739, 4.818605543767571}, {0.03032629792639286, 0.008966193167230433}, {0.23443215122626573, 0.19510633524027285}, {0.23555473749998954, 0.5779271518111291}, {-0.046444841942410796, 0.02680776960110694}, {0.024626899982747596, 0.13158478367993887}, {0.039890958987234236, 0.035341741424265466}, {-0.2899944039331005, 0.36617357385947163}, {-0.0009425549378826732, 0.00865920177242826}, {0.2044241144543401, 0.3048877108016863}, {-0.03835210785151343, 0.0017557432590760823}, {0.053604448732946175, 0.15337180334435643}, {-0.10190460407011963, 0.09536001688435758}}, {{-0.10795361059211964, 0.2272755631250903}, {0.0045205782181092155, 0.03435429997332895}, {0.08311264822150204, 1.2544190448285808}, {0.004915764926346554, 0.01836914084618463}, {0.0012688984137422992, 0.003985475463248948}, {-0.4171375302330049, 0.6540074515367299}, {-0.15656351001559937, 0.042756058943706154}, {-0.35519613719374393, 0.293137948222214}, {0.03577024650670692, 0.024617733624828476}, {-0.02498724476900223, 0.15322799784195643}, {-0.02205522241508488, 0.09622581173544938}, {0.09101246843509411, 2.1240851267206606}, {0.09315211000155739, 0.2960384968479238}, {0.0453640745157959, 0.060906523784291317}, {-0.29829325475956003, 0.5452336497471888}, {-0.008080305195151807, 0.025578772866709162}, {0.17464946776139434, 0.11986076903286953}, {0.06675336475365018, 1.1975440949825487}, {0.043619019720698, 0.7125649071971983}, {-0.05762253479562368, 0.33997846895199646}}, {{-0.03875232138469711, 0.26275854019852746}, {-0.0188436510334185, 0.059635805294219454}, {0.10914987935920518, 1.2024846988350635}, {-0.007375583927164814, 0.024894581183506743}, {0.01053992581468229, 0.006127068124675766}, {-0.5515939679337567, 0.6810885979602217}, {-0.11564419268550848, 0.02687611088358094}, {-0.40677193294860636, 0.29883260398329475}, {0.037399074637213814, 0.0272558331187449}, {-0.0341272023969296, 0.15168815564383745}, {-0.08058966219557977, 0.11231296774864775}, {-0.26221395480337795, 1.9317712645152365}, {0.02271360084609905, 0.3536753026384381}, {0.022787208249089672, 0.09599165162692568}, {-0.24214984656058908, 0.5290234467603182}, {-0.004547182776574319, 0.04180044681657651}, {0.21238301561501885, 0.13470756025146638}, {0.023566401762639876, 1.2450140386835054}, {-0.07235167638837323, 0.6519305963039148}, {-0.04656069041159934, 0.32635829671513583}}, {{-0.0664273811486959, 0.25391276600514223}, {0.08589383302902771, 0.061934927723555355}, {0.06261801098901196, 0.8460630601528314}, {-0.018262384165074586, 0.026530472868877813}, {0.005923519127501362, 0.08159245343127419}, {-0.9540678135848197, 1.1164019674052872}, {-0.12603453872105178, 0.15412122666986855}, {-0.8700002118815332, 1.000039089153825}, {0.0007670393306985913, 0.01530856301281798}, {-0.17315626852975932, 0.558117044909992}, {-0.29930404363033924, 0.3090762506988833}, {-0.5228523544704843, 2.4241377993576876}, {0.03627489871572038, 0.21629129036346778}, {-0.025928057543376695, 0.04687653568697445}, {0.15621817781429262, 0.0695564555064438}, {-0.04850835708633314, 0.9138068527208394}, {-0.08431697046951081, 0.8101299799194388}, {-0.09533912745782532, 0.28715378080303533}, {0.03551901245307455, 0.07000571636495503}, {-0.19484354341997695, 0.27961744345298417}}, {{-0.06220071775082008, 0.2834436570314855}, {0.02408796175627731, 0.05222356667354308}, {0.044742429861714, 0.7961259046548079}, {-0.02537374883403104, 0.02672233417308663}, {0.03178691765027399, 0.09546175031600633}, {-0.8937022067760223, 1.1429280104771757}, {-0.0648630184924322, 0.1454613389925434}, {-0.785311495837407, 1.0840750581398777}, {-0.007412245971454982, 0.024263868521735187}, {-0.20238028805115252, 0.5458228152323457}, {-0.3327300134843425, 0.3359073968452568}, {-0.3600242455106591, 2.3514141934868165}, {-0.04098936645847403, 0.24729600871823249}, {0.0059494965737293005, 0.09092723846835402}, {-0.03673527876330406, 0.4222681184056534}, {-0.028775177741224296, 0.05576674903611323}, {0.128269979661313, 0.04318225436781241}, {-0.022304558079828132, 1.016795536346064}, {-0.16786930790165744, 0.6717388592471788}, {-0.11596868518336072, 0.24982512289649852}}, {{-0.04616867000227747, 0.23794784838275876}, {0.041233078754078785, 0.10669005114574343}, {0.15585386505242957, 0.6174794645218566}, {-0.013957407254693837, 0.024588445379649174}, {0.005052781429137952, 0.15427626003646008}, {-0.031807611777441416, 0.11620564800189455}, {-0.7977636585599586, 1.0244337038782934}, {-0.7054481896498315, 1.050257922538551}, {-0.31574780582806694, 0.7388356232788784}, {-0.02656346434013807, 0.05381019683889984}, {-0.6226590678532603, 0.5849277601147725}, {-0.5028443809097839, 2.720653576085145}, {-0.039801411170952594, 0.19269283370720025}, {0.0024261472472787995, 0.10638096111953252}, {0.09249351554697255, 0.20330084758577457}, {-0.0449883789863633, 0.07535609251043046}, {0.14771613990516153, 0.14546236598819753}, {0.10700342829831991, 0.7862312970709444}, {-0.17732850154271954, 0.7721162488042116}, {-0.06621879090424121, 0.16937780257094961}}, {{-0.07648372918146723, 0.16131149046163076}, {-0.008566587665430428, 0.42409105458348245}, {0.006914694532100471, 0.06089751852948568}, {0.011794380748646619, 0.02902436532548234}, {0.037453701570555095, 0.1755551395066797}, {-0.026416038008430544, 0.1606418849425771}, {-0.7705428130054995, 0.7213020785505003}, {-0.8309113819210368, 1.1847460044968663}, {-0.45295607707654495, 0.5950308410593845}, {-0.7020260118284352, 0.7387414951968915}, {-0.06907125840834902, 0.04465413777566815}, {-0.6431585905532178, 2.5087319964305688}, {-0.057041739611717865, 0.23081436668692046}, {-0.018028904203282608, 0.058881687336427166}, {0.02572927570535401, 0.11364747512977905}, {-0.054854663464919, 0.02076282372041484}, {0.3174749194214018, 0.29933729866326836}, {0.012570972544350368, 0.7910316988001425}, {-0.24974364152488523, 0.5767339941213988}, {-0.10523883938633923, 0.08004274879942934}}, {{-0.03005367317774342, 0.11250922105500923}, {-0.09618963602675573, 0.16077455020327674}, {0.11254838065163666, 0.35842324463647085}, {-0.012694598981159468, 0.07851066058435817}, {-0.0062833865213688155, 0.22734325570479846}, {0.03524027198871271, 0.12739558514149565}, {-0.5174715969830935, 0.5863495244553647}, {-0.2741655879198944, 0.7984328003010126}, {-0.39158892990479516, 0.5613647393289825}, {-0.5279798231071097, 0.7224419617696302}, {-0.06483586300551793, 0.05142841789917497}, {-0.43872227004687897, 2.5944270947689865}, {-0.09960056669171691, 0.1937425151869724}, {0.003418797095124604, 0.042167759968424784}, {0.07615511263166953, 0.05242642938864203}, {-0.020146011787438155, 0.004994752418805752}, {0.20310281077184955, 0.3831663057694651}, {0.2123389151212281, 0.6469604594280647}, {-0.1807407584983053, 0.6301738634726095}, {-0.022623127076882986, 0.028625860355337065}}, {{-0.03307732345202877, 0.0705642139540066}, {0.058061776474048005, 0.23285716333598855}, {-0.08320176913360362, 0.1288994989575761}, {0.015950138101050778, 0.11053100973063028}, {0.03476664832992385, 0.24170773734648468}, {0.135651534674802, 0.23725287354388108}, {-0.529696727005438, 0.579296695474128}, {0.01164818567482031, 1.4142488570727596}, {-0.2750950090782031, 0.7914782689459856}, {-0.2726561260387598, 1.1808696547660902}, {-0.05382043891209447, 0.10895812793095958}, {-0.02732808974710657, 3.035072176545721}, {-0.08978449133652168, 0.1548946444181079}, {0.02696227375785695, 0.0707661669826836}, {0.054125706322988854, 0.044916911931676504}, {-0.022529386997444847, 0.005670390353336157}, {0.2957430439784066, 0.4735749745194831}, {0.2812244673191805, 0.6371606427916969}, {-0.15093315126811582, 0.5376692154288085}, {-0.022942302957267666, 0.0006850470886124126}}, {{-0.012247370784640246, 0.031007796130788988}, {-0.2878369814955163, 0.3622040729403465}, {0.12619250448917377, 0.22778137059933273}, {0.0075799628888261915, 0.1912399690312222}, {0.07814422583523227, 0.17868101027777727}, {0.22690916176475734, 0.1714129295843274}, {-0.12243483832417046, 0.19370572162722155}, {0.5742108876685375, 0.5089445593757987}, {-0.07085209226582392, 0.5418698622904}, {0.18382991231247775, 0.6378421130328782}, {0.022167381970775602, 0.045223589600145664}, {0.533026114132122, 2.6738864206968653}, {-0.08633508986999754, 0.13825810386827372}, {0.0461171763204327, 0.0866936663578195}, {-0.02816773109760419, 0.06906245464044643}, {-0.020910788630914015, 0.008324476865621846}, {0.2599557171612774, 0.5998739554105287}, {0.34642535332047325, 0.4693612536689869}, {-0.08319019327751523, 0.46755958437781375}, {-0.022026579926595777, 0.02154757613147888}}, {{0.09625566197705404, 0.17102896231186185}, {-0.012277130046865951, 0.013573353240168961}, {-0.314813652534029, 0.2420589282274176}, {0.07724486034044012, 0.30360402565077715}, {0.08040730240891883, 0.17807755192789282}, {0.3313889488701639, 0.23121384581868296}, {-0.07684666349286169, 0.19280998280208037}, {0.8925609908949494, 0.8979973323052247}, {-0.07077990832521236, 0.5535160024919739}, {0.6136468944904246, 1.1919097689427824}, {0.09048878254099256, 0.12642678428533996}, {0.7565558936788024, 2.749660984101742}, {-0.062008224758338705, 0.30615047237659065}, {0.010526333108834206, 0.04010519546007762}, {-0.0067802178377847876, 0.04674037835388428}, {-0.006750658629568397, 0.0006809238748666634}, {0.18862142624036443, 0.5636042522190035}, {0.21675240361153228, 0.27658702578537964}, {-0.058984225041117014, 0.46571065117567106}, {0.019438846851999526, 0.010967543551911074}}, {{-0.006150665070826509, 0.012075245105593761}, {-0.3355597789791515, 0.240188138216467}, {0.020164182461920872, 0.18628180159451688}, {0.029172681982825088, 0.3104190373734164}, {0.02849338884628686, 0.20075589557357354}, {0.2583471896748909, 0.27021528355031366}, {0.7178779642541563, 0.9337302004486385}, {-0.08771837450580111, 0.17900508313844016}, {-0.17993180331408987, 0.5150610113574763}, {0.45551631088987465, 1.204348280702827}, {0.03477011330943033, 0.14402713694846897}, {0.26370501896675025, 3.0580520567566314}, {-0.08349123209023221, 0.17984757750333202}, {0.0028714027165974067, 0.05390011940136091}, {0.0015484548107284452, 0.05554111720409009}, {-0.002673005631304067, 0.0002278919584808822}, {0.06842711344456906, 0.5542960149715921}, {0.2161489276125322, 0.29566213279760306}, {-0.10052311028161441, 0.4536421912410333}, {0.002404346861761403, 0.022518592140074845}}, {{0.028414833616219184, 0.025727626687171577}, {-0.31533704141524527, 0.17754269041977871}, {-0.004537780017405117, 0.09626844780663009}, {0.05528876872392745, 0.49947526426775707}, {0.00898209010644911, 0.1241842266690717}, {-0.0937086296540029, 0.11087672073679282}, {0.3254028993328121, 0.2731885972253071}, {0.7114372912218142, 0.8553573588308312}, {-0.14586818990781503, 0.6231870221842389}, {0.02552222260989831, 0.17712045478441088}, {0.4520882490761817, 1.4454129854839193}, {0.2767918966528246, 2.6101836668098235}, {-0.13754506413754752, 0.41660923824962887}, {-0.040624928732385567, 0.06793623508000972}, {-0.03220613151385371, 0.036784609851637576}, {0.010491696676959797, 0.01272967094726605}, {0.07086522773416817, 0.3519089097514271}, {0.11938355430455141, 0.10164125681116361}, {-0.09560792800673323, 0.5300010668250916}, {0.06718063996635391, 0.05850960211439483}}, {{0.03806667067402933, 0.028880713475349186}, {-0.17507633502772785, 0.09974611090184132}, {0.010615239536592554, 0.1059529929387009}, {0.15249201417143984, 0.4299114489595933}, {0.028735366444493957, 0.12822112347178055}, {-0.05697793528065891, 0.10606587331065842}, {0.6000271127825739, 0.3341365971713002}, {0.9440577639878672, 0.9543936067006318}, {-0.010984278383923515, 0.1640160853825408}, {-0.24179104777711977, 0.6937433152465267}, {0.6932547797679864, 1.3693989893471683}, {0.49329185024581923, 2.6282830932053485}, {-0.11236734436809238, 0.3595134474117727}, {-0.06479092045282088, 0.08066785125220195}, {-0.0013354410133350394, 0.020263612277678335}, {0.014337559659798257, 0.00951329981904299}, {0.018505862082575732, 0.35196506074325384}, {0.04479728032314211, 0.11439810491214056}, {0.05666510864286778, 0.43735520291886915}, {0.06699559688525794, 0.0634906225721677}}, {{0.051389600486546366, 0.044103090647658744}, {-0.2175279727330289, 0.07915176760490727}, {0.016039246506211545, 0.031425405877547795}, {0.06857288196715937, 0.6562884377376095}, {-0.0225398912000845, 0.01088177586813986}, {-0.0012574647396078724, 0.0008497934251027253}, {0.2854350002792434, 0.04167029636543494}, {0.47994978080954853, 0.038971684837656076}, {0.010176892741874641, 0.05892044742920552}, {-0.08148008233696942, 0.05522780977635735}, {0.5923016367687625, 0.5360358174526457}, {0.36153982742901764, 0.8011035225870914}, {-0.2692976817691227, 0.5331323770984132}, {-0.06403123699920928, 0.04054679694086131}, {-0.08946827328427298, 0.031864490728713966}, {0.028866015717561665, 0.07621270098903699}, {0.015594523332412673, -0.002612287001477323}, {0.05654035968431492, 0.03285245284718762}, {-0.0643716805535484, 0.3488083354726601}, {0.05497614527269632, 0.012718644490401085}}, {{0.029891411452220403, 0.03861314154908263}, {-0.2630536763733496, 0.0858957979526475}, {0.0012458927583773186, 0.030680131695995625}, {0.08409204349135158, 0.6318136661425825}, {-0.012653429128253004, 0.0011859007619007943}, {-0.002720666896942023, 0.0015641593441795994}, {0.19328017455616034, 0.023250208367770434}, {0.26694844302813536, 0.038447508541538514}, {0.03202276355257594, 0.048779613150989505}, {-0.043065165748309264, 0.051839362435080624}, {0.5213407472546764, 0.5108566560525507}, {0.18443420562661073, 0.8106117939723401}, {-0.06376751099121106, 0.5232219423461325}, {-0.03860806318149661, 0.05194117031922362}, {-0.0752236311830632, 0.03666589865780838}, {0.06678812983404628, 0.0774985039805605}, {0.017873388296982012, -0.004276703241057142}, {-0.024432654465347117, 0.0174462118260788}, {-0.030515102087267997, 0.34713081161632753}, {0.09967211006279939, 0.015263469406460464}}, {{0.007057617390455455, 0.11773514211940747}, {-0.4928149839341403, 0.586912848414747}, {0.012521847977072748, 0.011365167032387574}, {0.04045453907482161, 0.5089549791886214}, {-0.03261847118420025, 0.00962777022549141}, {0.0017779002674838695, 0.00409512617753716}, {-0.04439461450697399, -0.01669516210591953}, {-0.10507137079088358, 0.0025971604106801473}, {0.03830337198994611, 0.08334578742911539}, {0.002854218551195241, 0.3523256524980321}, {0.3686621881661516, 0.7634378389089953}, {0.07962719158772442, 0.9065322224391652}, {-0.11972073286465887, 1.1053264532001352}, {-0.16283723021428737, 0.3008043049268286}, {-0.04247632392372884, 0.015028184575375228}, {-0.005399205732310314, 0.0641411223748628}, {-0.13760927540327605, 0.8966894644419194}, {0.1747135053209261, 0.128421730400554}, {-0.02001829421384758, 0.004656422269479589}, {0.119503755608732, 0.26124708758614074}}, {{0.01272346337914582, 0.013633561225433126}, {-0.6288001632783908, 0.6176400836432887}, {0.012181574475307249, 0.4801885961090066}, {-0.030222117359502348, 0.0013899057425310474}, {-0.030527607960914038, -0.01150274188910841}, {-0.010044737356390021, 0.0016562697341346096}, {-0.11932400511045166, 0.014440730626456445}, {-0.006227501601203408, 0.08172370283124686}, {-0.1551107626912577, 0.27966789053091434}, {0.24786053971717126, 0.7984567222986383}, {0.029212313602559214, 0.1134140180756553}, {-0.22904272996584335, 1.0639645886126032}, {-0.27943027346437516, 0.9398770274159343}, {-0.17336751569230244, 0.27601540251394346}, {-0.03151506546565281, 0.010180566223788245}, {0.04353306516984392, 0.05490706767168639}, {0.15905055422816236, 0.13719350658413126}, {-0.02079338125663436, -0.005410905545010544}, {-0.23203895261838767, 0.8208414631612443}, {0.16325155029781618, 0.1926448720693034}}, {{0.014058745971546835, 0.09758486569962763}, {-0.641697434793932, 0.7279662025792712}, {0.01641505609945585, 0.013399298598203588}, {0.016130465161462878, 0.45767182073472845}, {-0.02807349147218406, 0.08503014964860811}, {-0.1582200146506854, 0.018675417165296054}, {0.00566680410759573, 0.025128867117446628}, {-0.264763850991654, 0.1510340453236536}, {-0.0027094625753313565, 0.09842795921484937}, {-0.11663957943464848, 0.2706369589044517}, {0.10405354629643365, 0.5692872393164762}, {-0.26349478753954125, 0.4718819477342865}, {-0.29356976020926484, 1.2369575100676395}, {-0.20306235967783506, 0.36313449850532276}, {-0.04182698739881343, 0.00964699527681471}, {0.02078887421619172, 0.02571288986308853}, {0.17351774399168915, 0.18630435834887638}, {0.04195584364380883, 0.07333833494554827}, {-0.23222536707441857, 0.9146042962175767}, {0.07751873821994949, 0.33014403532202996}}, {{0.01781100757539111, 0.08897502914765845}, {-0.8774731105205685, 0.822759456928175}, {0.013750351980901614, 0.011395262245996808}, {-0.0198296049970292, 0.4230801744797478}, {-0.09106720584603097, 0.06798030206339893}, {-0.32054621267128575, 0.031635714818093456}, {-0.019587072450333195, 0.02834074887448884}, {-0.6139914465527616, 0.2065587673419745}, {-0.010657203886961704, 0.08614676891693171}, {-0.182043430222493, 0.2279375581956367}, {0.058418895035433384, 0.5242029858147568}, {-0.29453665442738, 0.4796144426269734}, {-0.38099956882994, 1.167549007553144}, {-0.3016869313668705, 0.34492465685916446}, {-0.06669086540785875, 0.013574559692676649}, {0.00888142870657959, 0.024171630291764334}, {0.13383174761123168, 0.18125799894978142}, {0.05212685960608829, 0.07425298521383637}, {-0.3654278956777967, 0.8847364829887495}, {0.07219733921879944, 0.29143842129802405}}, {{0.027019672519147456, 0.02305765455753021}, {0.004193229162701556, 0.056285250245785394}, {-0.7966209016269258, 0.9592061614696522}, {-0.4115213388251663, 0.3925667087870442}, {0.02618872362023955, 0.2791913894367092}, {-0.10525836123543775, 0.44144172552447447}, {-0.002049329223718756, 0.05018623326380298}, {-0.6861065102309929, 1.1516912226016522}, {0.013555680540706563, 0.17183105564793552}, {-0.0821550649211597, 0.3439149155710629}, {0.10185414458313496, 0.5468554325134953}, {-0.11222868766705404, 0.1587131077959635}, {-0.2800338176871045, 1.287466615714525}, {-0.32194054976492315, 0.8337946029312504}, {-0.09633880511734788, 0.059897998288327314}, {0.0044188594163475665, 0.09644680954469997}, {0.11711466179301704, 0.18465301075470741}, {0.1083942991356675, 0.18318829344811277}, {-0.30018312979497863, 1.3149684500494279}, {-0.018307260959567098, 0.48735287278229583}}, {{-0.0005445079318002306, 0.05667821766200635}, {0.038711898761482295, 0.021627957922603892}, {-0.8653546474369752, 1.0661445474513573}, {-0.3735519334950557, 0.3445024173948162}, {0.06459563856134168, 0.24040060902117474}, {-0.06316312422336316, 0.3983490883482896}, {-0.025762014668757348, 0.0729412779314831}, {-0.5632138946012687, 1.117166970317651}, {0.045065069603182864, 0.16225728016537388}, {-0.008762442774054205, 0.35390640639830584}, {0.2256021911079534, 0.4445347069344063}, {-0.0185083475121768, 0.08821978602341922}, {-0.18226100422177427, 1.1944539412290727}, {-0.16363922799371344, 0.7283850223705971}, {-0.05181556742903569, 0.040678553179189045}, {0.010621401362573963, 0.09413425673752747}, {-0.10329824774083983, 1.0682101130067585}, {0.033861228790890895, 0.4583945532376074}, {0.11139921806009268, 0.20762092961934786}, {0.14350563799730076, 0.17562319845538607}}, {{-0.003893058507273682, 0.026172630343278918}, {0.063854570729567, 0.030120545646637402}, {-0.9216008711620569, 0.6859350341849456}, {-0.33531929924014264, 0.14041280128373448}, {0.012759655258625031, 0.03978345951796805}, {-0.10903881105637643, 0.678894245182321}, {-0.04544086215132606, 0.030152471616530035}, {-0.6419744813093076, 0.8586341552078358}, {0.031678291401153635, 0.06867106804026671}, {0.15030349310363877, 0.045051073128621215}, {-0.06999970788542766, 0.11193118925304603}, {-0.0013871433003149278, 0.051493562705947814}, {-0.23872737706710975, 1.0661265279619567}, {-0.2499394937352036, 0.563578955945592}, {-0.05041882169438862, 0.007905660392133435}, {-0.0024978361587826344, 0.024489802170675555}, {0.15243618288667934, 0.26691339215750387}, {0.15844171828443143, 0.2840598005505546}, {-0.25232651599821715, 0.5291899246110149}, {-0.10234103333786165, 0.14057399734994042}}, {{0.07999222179230699, 0.021100021097013665}, {0.017948025541164835, 0.020947057691620388}, {-0.7029032052049841, 0.6908069826868932}, {-0.24832322698575943, 0.08810227035227705}, {0.032553586142148205, 0.032368279291454596}, {-0.07908986561961635, 0.6878075112131139}, {-0.05792211758219366, 0.028442745705468512}, {-0.5206700922206408, 0.7711591099933492}, {0.009526195802868924, 0.06737479819479723}, {-0.18098585607196477, 0.166394348349837}, {0.08752370504702049, 0.012838117144379168}, {0.012372874304672075, 0.03925820855147035}, {-0.025156267935765836, 1.0009389648204283}, {-0.19193749027764073, 0.5345159522671332}, {-0.05616072157773467, 0.010320626191074949}, {0.008623025948271721, 0.024118880012595996}, {0.18765579231344048, 0.2850032278256152}, {0.17399430122273501, 0.2735073321759344}, {-0.11921928632152341, 0.4659734875474728}, {0.0005523161324587772, 0.11853873128952679}}, {{0.005956636080181079, 0.004765082031732236}, {-0.8530940201339033, 0.8959325890545642}, {0.07787999193483797, 0.04438894926069238}, {-0.006995565559536902, 0.013030325335100344}, {-0.043782237719242625, 1.0969528167436091}, {-0.41523106958154365, 0.22973037194725043}, {-0.06312070086000633, 0.032464372437759945}, {-0.8042198492070287, 1.5014676453035014}, {0.021109966085610544, 0.030440314680066655}, {-0.10272734048702921, 0.11978972309078365}, {-0.09073681648611136, 0.04085014334966006}, {0.00444519569379747, 0.2451984367246991}, {-0.04243429673545567, 0.9879281692352928}, {-0.11896699707420938, 0.6769226781150857}, {-0.04480566548574213, 0.030726155146049657}, {0.008976831835422413, 0.016123957647269246}, {0.19927172449449373, 0.3573969688297354}, {0.21696108919999513, 0.2881422998226777}, {-0.08101498920677054, 0.25823970114989303}, {-0.03129269044766877, 0.1121575196416511}}, {{-0.0006148699212288411, 0.005030682899112573}, {-0.5680638470348541, 0.930817039900163}, {0.08181421531147356, 0.04571179791768173}, {-0.005067525538418176, 0.010653828297920649}, {0.11326854268500548, 1.0773587727049876}, {-0.10668212841914038, 0.14261198238655384}, {-0.08370342879491026, 0.027681894564100567}, {-0.25120885806326, 1.2639948275155832}, {-0.15240231235337826, 0.1640504259896711}, {-0.01127973203217104, 0.052314105644956775}, {0.008246623105540665, 0.025461620048836644}, {0.09872570146424427, 0.2097449362617274}, {0.13922723195530065, 0.9971942509408799}, {0.005797601187162523, 0.6304863819641943}, {-0.014302310935118025, 0.03208296094309866}, {-0.0024059919793188514, 0.014979440393848693}, {0.28782749611032754, 0.37050938424023805}, {0.11274321460110338, 0.2837498574012594}, {-0.052959888802460664, 0.24502393357815258}, {0.023004764867173785, 0.10928038918889005}}, {{-0.005079945599195368, 0.032104563044439115}, {-0.5767213990490047, 1.022649767020928}, {0.045452476845903644, 0.02627861610098578}, {-0.003350752847540128, 0.13827076003794828}, {0.15807580749198527, 1.1099438232857302}, {-0.07590622929369631, 0.3350935512253959}, {-0.04053540319891705, 0.006286138180904772}, {-0.2538225648592421, 1.7247345807413828}, {-0.10997286493600002, 0.08376515975585315}, {-0.07793434248643297, 0.3978567896218162}, {0.015645458927700983, 0.014725612485559987}, {0.12177839948164737, 0.5088670044909005}, {0.155956104863658, 0.8291843740322012}, {0.061203822663034965, 0.5762638633120428}, {0.005066432674310667, 0.018432065317185293}, {-0.0022107930597614458, 0.005654080976568495}, {0.3372988286211167, 0.45145300802696}, {0.19969914901595387, 0.476288003659663}, {-0.018671385449188484, 0.09111066492208479}, {0.04231158616554701, 0.11212545053615487}}, {{0.012130451686523457, 0.025217131973924688}, {0.051194270836244185, 0.753351551371468}, {0.04153261415238512, 0.04318061705129203}, {0.0691003924859714, 0.0988084698958487}, {0.19893218957378456, 1.1369501140889402}, {0.08229142663577613, 0.31085601179700945}, {-0.0585204698832133, 0.01288060290510881}, {0.23357012583731687, 1.3673503116639698}, {-0.1503571485301782, 0.11217164260640668}, {0.25429649788250014, 0.24069913385864442}, {-0.0056619971899662, 0.021585362666503956}, {0.14914018690052458, 0.48407941905502583}, {0.14263741009810635, 0.851094349120581}, {0.053389101165185526, 0.5743374785075879}, {-0.001558660528573277, 0.028918590684166343}, {-0.013179655187707175, 0.01247057612058087}, {0.23285738087040747, 0.49887724512335874}, {-0.05138103079539497, 0.6331154294619444}, {-0.018222534352652132, 0.10999667873047084}, {0.09651476343724831, 0.07229578527055577}}, {{-0.002450944578236719, 0.2045861995225436}, {-0.0036355488319518826, -0.0006303374174100516}, {-0.034842180031584485, 1.489985050285381}, {0.056280011610776455, 0.2365562166594258}, {0.25832616879670467, 1.0472971224319174}, {0.12172906280541804, 0.6488576432643697}, {-0.14244432622868802, 0.05526638716724926}, {0.27835411361708806, 1.9527008252398441}, {-0.11537540441966875, 0.030092589147505643}, {0.39550485830699345, 0.9151028690260251}, {0.02128858434518922, 0.03847510268533936}, {0.13400346376859565, 0.6641526621553161}, {0.14445166395194867, 0.6135411200660683}, {0.11937601013874721, 0.4215669799380764}, {-0.0034483697606738127, 0.05349832209003104}, {0.013940360016133817, 0.006233758968371494}, {0.18532370016174918, 0.1798725592793815}, {0.026342541536640795, 0.15206518440033523}, {0.00491636876008368, 0.015856559292550903}, {0.23729157745733742, 0.18836632889973098}}, {{0.007400978264715587, 0.13491334638840832}, {0.017356032153125728, -0.0013972186324718808}, {-0.10201631933538807, 1.3063522775661836}, {0.13095989927935597, 0.08868582897010582}, {-0.30295589238597337, 1.2621132940300357}, {-0.14114818559614214, 0.7362172609591713}, {-0.033211590592022305, 0.03495252759374255}, {-0.58978530968024, 2.179945817568121}, {-0.10531536652408446, 0.03926906637825951}, {0.30087185626292057, 0.713811343739083}, {-0.03812635397743462, 0.07964668425497225}, {0.05122351543019148, 0.619031732217047}, {-0.5949344026413519, 1.022022040603497}, {-0.3346492381994466, 0.6767458951599014}, {-0.08124447716574958, 0.09801330673340972}, {0.0005840600056172662, 0.014311866164956201}, {0.022898295836775134, 0.22260703820594752}, {-0.5327639827374662, 0.5463421943336083}, {-0.16785553930199074, 0.12060418992430653}, {0.16900654970694878, 0.18490086318580146}}, {{0.03699261487942888, 0.0955259628524867}, {0.2445357858362903, 0.759145184780186}, {0.019181650225075283, 0.016503585886786985}, {0.20926666328302096, 0.24482637229103807}, {0.1484074891494837, 0.7937821315206655}, {-0.21410867300667197, 0.19052695414910018}, {0.24718434805288225, 0.2535914744947247}, {0.4639930092515935, 0.6690771355014552}, {-0.013560234681776528, 0.008886888610369872}, {-0.42211277576104184, 0.4396806595412439}, {0.6028332679323365, 0.48339214874033076}, {0.07208905658838002, 0.9861922464328118}, {-0.008339553199361275, 0.3931036898376742}, {0.034989917465950995, 0.2464669227460743}, {0.005511760907292109, 0.029183464329266183}, {0.005263189273101517, 0.00263792453999464}, {0.0750428723704112, 0.12375502518038697}, {0.044957416891224164, 0.1621745652737887}, {0.011382163011091503, 0.012952661801776028}, {0.3374586801255651, 0.19219506110264478}}, {{0.09941604254075742, 0.23230877042095374}, {0.23760691919781268, 1.0989789041939233}, {-0.014085540434728318, 0.010501914467286688}, {0.16716886518170965, 0.20200579214267358}, {0.0717036482866004, 0.5045176524967956}, {-0.2684232159269198, 0.24426738852365887}, {0.20840918836355862, 0.32421416769454336}, {0.3054070213207364, 0.7986654441029849}, {-0.0044177132081990225, 0.005309426994673142}, {-0.5166540541220407, 0.6321978217085221}, {0.5216435848287811, 0.45908941587280083}, {0.05198834011943833, 0.8089235375563901}, {-0.04807719676076179, 0.3077655060165281}, {0.0005495757199895234, 0.1261866171485893}, {0.0049763707046548864, 0.02946999314375269}, {0.024654179226354447, 0.011014130282344482}, {0.020930444496511068, 0.023412166123895118}, {0.2252954654066309, 0.10410072249020598}, {0.017318711027545584, 0.04872282270670933}, {0.01641109563937497, 0.011161551748211922}}, {{0.06583495329170308, 0.26845637090519286}, {0.3775455743707299, 0.8977705022014235}, {-0.00204983538675005, 0.004797926234690603}, {0.16082864779807846, 0.22705864446044888}, {0.05817543820510538, 0.5401043383756715}, {-0.17620127774088473, 0.19335921897039335}, {0.2129293286094403, 0.36797936205971543}, {0.3328087288961533, 0.8083961133416413}, {-0.0051948711546257985, 0.00586833086932983}, {-0.3336973408982477, 0.6248178406347723}, {0.5060004319465581, 0.39300515321930046}, {0.04083830257412144, 0.8817055119332995}, {-0.020587876395511656, 0.25830268589254224}, {-0.000038833589264679856, 0.0987236875678398}, {-0.016116171233363754, 0.04754712007708579}, {0.023892743029585946, 0.005711483491098932}, {0.029720342569238445, 0.023296232355893717}, {-0.004723642129478331, 0.012706042373174338}, {-0.049352183140676, 0.0721927232198631}, {0.2256975454313867, 0.10977968034332537}}, {{0.04586180942612366, 0.28991061926321243}, {0.25787202827594363, 0.8009552374694396}, {0.019613603020091398, 0.11940594779432825}, {0.15508744104128702, 0.22259359862616745}, {0.015876462008009993, 0.39711434266672935}, {-0.23209032569720367, 0.822989033897962}, {0.2942679816614503, 0.5710552118547502}, {0.4536963096468687, 1.2935610003175488}, {-0.010725923164024093, 0.031702200822385444}, {-0.4292293748992626, 0.7477744978783992}, {0.2865577647890435, 0.16626558119551668}, {-0.0008317441007050772, 0.7648618116614525}, {-0.043960955626703324, 0.12154917242652337}, {-0.006255217361433588, 0.022182125135433665}, {-0.015245414670706437, 0.11962466072799348}, {-0.024221740631668334, 0.015225689063057926}, {0.026723177264881263, 0.02249756189066445}, {0.003863481771588889, 0.00801611878197461}, {-0.07457690338554478, 0.07371527180214488}, {0.05785198853266392, 0.04362744399589721}}, {{-0.011806303755371443, 0.5121353704017628}, {0.028035715852329755, 0.06427125395741527}, {0.1527158446611692, 0.9051406965620867}, {0.13503493777638825, 0.1734976282281417}, {-0.07558788913628989, 0.545797324270399}, {-0.3296667870725474, 0.9917270569123174}, {0.1827726885862387, 0.6015842553468741}, {0.30035743592435443, 1.1605128273605845}, {-0.011975585827941681, 0.047144818921833295}, {-0.3956838078397156, 0.8805093880953431}, {0.2359937426384491, 0.16979392605430832}, {-0.031696770042278166, 0.7433322501092573}, {-0.08843426050121898, 0.1437981522479445}, {0.0016237138283767614, 0.00038122139488888976}, {-0.03856582873401021, 0.1770689908065472}, {-0.01861561231156135, 0.00817188252906546}, {0.02657500347198298, 0.022598223676572823}, {0.03659422993392217, 0.01656349255523499}, {-0.038778686814906024, 0.0359735086400446}, {-0.07782414749140468, 0.019594497714713523}}, {{0.030384318395383525, 0.5289360783238898}, {-0.0025856566227655978, 0.055572830917319994}, {0.08435848687869169, 0.905714088213737}, {0.07387427580733265, 0.11019229578932065}, {-0.07279495453929231, 0.5370586919804157}, {-0.3550553424330226, 1.153378078713547}, {0.016853046778341003, 0.5783153021819687}, {-0.0824861344050684, 1.2452843938390714}, {-0.01515546544989581, 0.06658933903415817}, {-0.31454472998787014, 1.2221703845757725}, {0.06309292167640027, 0.1167067580694002}, {-0.2620808678112006, 0.6139774622600479}, {-0.1244760315779033, 0.12661079502060596}, {-0.00015111206590256025, 0.00028425457797019813}, {-0.058251331729697195, 0.1805064844279927}, {-0.018433794455294427, 0.012945293317320427}, {0.012294473180594984, 0.01112820251713769}, {-0.07924807078793526, 0.024843679110684577}, {0.02281489951835463, 0.005522565785811795}, {-0.10259297207631574, 0.04394002651143424}}, {{0.05060111715772299, 0.8268022251513786}, {0.004561468020821104, 0.0016607085641884645}, {0.24693346109585795, 0.5459736071825189}, {0.07687366312134267, 0.0851309919053869}, {0.014512113808399904, 0.5349434251458485}, {-0.20890042664465133, 0.863295277485858}, {0.10942315459119065, 0.3298238601953314}, {0.28961078460273815, 0.34463679525032664}, {-0.004203455445151671, 0.08799714346826297}, {0.03457981072353445, 0.0072350380947373595}, {-0.2504104293022566, 1.4546563207325671}, {-0.14879550556399748, 0.5266115206601375}, {-0.0786029347642612, 0.09385896307866622}, {-0.013996187373576791, 0.030489194852708287}, {-0.06967626146944614, 0.19819796816053808}, {-0.02562297690487255, 0.02241858457450132}, {-0.00016677324865026444, 0.06021314516114719}, {-0.02907711358251901, 0.024152532275990637}, {-0.014533941815735524, 0.008586549237459482}, {-0.20374297425079957, 0.09309406163316936}}, {{-0.029546338593815315, 0.7863151785378448}, {0.00046369430791285776, 0.00023459254654636984}, {0.05068503971452408, 0.4821559310051046}, {0.05714155704614651, 0.06766115945331322}, {-0.09600725152464092, 0.4718348393626654}, {-0.3202332715328212, 0.8806648676899737}, {-0.016631386704580666, 0.32177158347573837}, {-0.03972963561618958, 0.37879164175801744}, {-0.021822586329307097, 0.08011592300766342}, {-0.23409230302344186, 1.5300180332126994}, {-0.008450521266424031, 0.03881793332070195}, {-0.21902666177344757, 0.520045224605401}, {-0.0786793996318697, 0.10669792958956528}, {0.006220454655491851, 0.03703316189876085}, {-0.07428466829619892, 0.2099644184145436}, {-0.029509158635264435, 0.020928151514279205}, {0.0058754235478627025, 0.061525577854417576}, {-0.025235368937519317, 0.004567968449175484}, {-0.039500638840606055, 0.043749839086302963}, {-0.18662751402119798, 0.09778819210531724}}, {{-0.17239387655965982, 1.197413582710527}, {-0.00992803559023099, 0.014853643116679898}, {0.12620896987951166, 0.2825998608639305}, {0.06107518857642525, 0.036837720054423276}, {-0.08824822033221902, 0.5041986718209127}, {-0.1943906538413557, 0.6915159160085076}, {-0.09407160708664455, 0.38475078730643675}, {0.056266058806088634, 0.1604157061879457}, {-0.023298009651159045, 0.09870360177773617}, {-0.04875268987696382, 0.057571741177846164}, {-0.17930273382700054, 1.5709580229553632}, {-0.1355505516518361, 0.40621366390916525}, {-0.06304476594684649, 0.07632683737881854}, {-0.028632842526808255, 0.1028316692752566}, {-0.0897048632502432, 0.22950550525003977}, {-0.015871887682100034, 0.017251745131300913}, {-0.11082147913410337, 0.1160871269252281}, {0.026110372104253918, 0.07824798955642277}, {-0.0118150481793352, 0.08921822272257532}, {-0.17734553515589657, 0.10982718570067089}}, {{-0.13013523816575184, 1.2112155793974055}, {0.11158972676917836, 0.27078189434150357}, {-0.0049786873098495435, 0.02070411318785384}, {0.03260508928984174, 0.019635357258093032}, {-0.07379436753704036, 0.4819405081240112}, {-0.13112099775522562, 0.7581938978201294}, {-0.05515371529367783, 0.48965801326515884}, {0.03749984025464632, 0.24410934406457035}, {-0.022613578557049686, 0.09981252669259102}, {-0.08564516098042285, 0.07118895513788195}, {-0.17308437046988873, 1.4961013298558448}, {-0.19207521368681688, 0.35140495762888924}, {-0.05841261753377251, 0.06286597027911534}, {-0.015643370504709382, 0.12323316169541097}, {-0.10202785393066258, 0.2223523774955319}, {-0.015888721137839092, 0.021665449539636398}, {0.05979080505855923, 0.11092614103773919}, {-0.1298206599032256, 0.14701879495442968}, {-0.015416652158402992, 0.07469258484254392}, {-0.12715992601523052, 0.11498757311618357}}, {{-0.19022887069007818, 1.4282116309974704}, {0.11901641390452242, 0.17373688081101146}, {-0.018574330968164694, 0.046828216886626584}, {0.007609828293082351, 0.0009941381575786568}, {-0.04817743143733437, 0.4615657295074555}, {-0.15757333973124726, 0.7376947230847631}, {-0.07672252115514867, 0.48535343565121936}, {0.05985885234915947, 0.1763490259682291}, {-0.007510710155323747, 0.11486322547958994}, {-0.053562874317805896, 0.03133070329128426}, {-0.12158594605063372, 1.3104968123661178}, {-0.08349427971300297, 0.19615205496328772}, {-0.03856967957304234, 0.04381563841034063}, {-0.08314377070668487, 0.24013259984667226}, {-0.12164914505425853, 0.233956637235012}, {-0.044374883610776024, 0.047164008426270804}, {-0.015896718730363624, 0.24421608821478868}, {-0.11350266259191535, 0.13154270167000126}, {-0.0348262439489823, 0.11137080781688805}, {-0.286753350927468, 0.27159495059027716}}, {{-0.3871619163819859, 1.4654840309928612}, {-0.030105168077221727, 0.05078413171224997}, {0.16354575012582845, 0.15374695875615868}, {0.004177683950560064, 0.00040496203612785237}, {-0.041656958211318124, 0.45841895113223974}, {0.07092111731500447, 0.6603472306447462}, {-0.27959659397494924, 0.5414135843406485}, {0.13476323613579122, 0.18856980653986852}, {-0.03899785215411434, 0.12535829922423075}, {-0.07243225972399189, 0.038175751970621244}, {-0.023741757531526783, 1.3264202296051195}, {-0.09116408972739905, 0.20016961216432252}, {-0.030231834768488133, 0.03972831562002355}, {-0.09522686222394519, 0.25715047023111054}, {-0.06972695326420986, 0.24195517513345308}, {-0.019520127641560168, 0.039611265890798456}, {-0.026210700770343185, 0.2609721874005775}, {-0.10319446738312085, 0.12319265625593452}, {-0.04409320619710676, 0.09837725856969053}, {-0.2208024293120884, 0.22646005544642886}}, {{-0.35002573851638735, 1.9263299695942517}, {0.051435262434371305, 0.02873079795795106}, {-0.05526683742214942, 0.2861208650388826}, {0.00008696992769840974, 0.002346060057526949}, {-0.057181125784488536, 0.3311023370909765}, {-0.0161956131565185, 0.3908800397696452}, {-0.2535991673857052, 0.7313708022880755}, {0.03276851310758192, 0.0300989884344078}, {-0.017421466087459897, 0.1749954541456173}, {-0.11764199661917792, 0.10373166685463044}, {-0.1254518749164663, 1.0522575523250441}, {-0.09949222266791787, 0.0774920964593787}, {-0.04177237594715825, 0.036228045132791625}, {-0.08882078117938029, 0.29835147350315533}, {-0.05707414728220537, 0.1506292346590849}, {-0.013210297756054947, 0.08540926236237806}, {-0.005073096608596877, 0.641250419626616}, {-0.16701249826904652, 0.394719486525423}, {-0.03196835782829658, 0.05397837013316327}, {-0.10171207184997294, 0.12428850924758048}}, {{-0.467359242919986, 1.8929266513783642}, {-0.11708094418962312, 0.2804087128765079}, {0.08574519532922845, 0.03064140235439452}, {-0.0060060638626380225, 0.0023558389896902576}, {-0.010452454444453703, 0.3269077700034916}, {0.14285048707939765, 0.3872312750311656}, {-0.316608698751586, 0.7252344816775985}, {0.042698436948916244, 0.030927685898943985}, {0.026914598252719933, 0.18407262244068512}, {-0.06498073834865158, 0.1263026233523028}, {0.10846862766323363, 1.0721816474100567}, {0.017989160995034968, 0.08269021261598346}, {-0.030334281349658182, 0.04188710075728709}, {-0.12569356463786535, 0.29715432942425385}, {-0.06041818455832143, 0.16461873046018824}, {-0.03168834198962825, 0.07982898556268576}, {-0.041593275146867906, 0.6534594455956884}, {-0.26661460176888735, 0.3814119410973112}, {-0.048258749124499026, 0.04224715462744848}, {-0.13337169294779122, 0.08852850886779273}}, {{-0.5267771129840265, 1.8272139810856625}, {-0.14812695781380064, 0.6856141466832796}, {-0.09641384950734024, 0.02889854567689658}, {0.05627357824664711, 0.09920501499148647}, {0.038182953853360124, 0.426403146708015}, {0.002086161983796498, 0.020769677278267406}, {-0.5091699586982092, 1.3655133960397419}, {-0.031099249032423112, 0.188953664668651}, {0.050082614090208505, 0.36416485050942493}, {-0.07466187080928008, 0.36739566772023136}, {-0.037131517446138004, 0.7552228646889031}, {-0.014135469458250331, 0.017776644567780667}, {-0.017094485140048684, 0.05556489107833524}, {-0.25963646449362043, 0.6069433212786512}, {-0.09535801556683166, 0.19703675092819614}, {-0.15341488674733308, 0.2235696963083275}, {-0.04806417868864903, 0.777525191177689}, {-0.23428034858789185, 0.4327183905135417}, {-0.06879722387773855, 0.03366935897152991}, {-0.18512362343450542, 0.05814583136047812}}, {{0.459128434646052, 1.88587055657894}, {-0.11937809199141547, 0.6734823439604888}, {-0.04672727262451955, 0.03124137276548844}, {0.18054242836475165, 0.11386729558255072}, {0.45304554045496215, 0.4756450215144971}, {0.06572339365572283, 0.023574724080859453}, {0.07487940392187906, 1.39699598543657}, {-0.01741973515801448, 0.17306495677295414}, {0.242240118562226, 0.38612230915285445}, {0.184387698221065, 0.4631112300915505}, {0.5327540803795755, 0.8847674880870565}, {0.05707060763306981, 0.026591003518805074}, {0.006345584878919884, 0.060927260713476025}, {0.24478749236801453, 0.6716212798414698}, {0.02433854468880088, 0.21558941288933203}, {0.18361507464660548, 0.2640490514972025}, {0.030820224254994297, 0.7688915528954391}, {0.01078633681293175, 0.45597561612184234}, {-0.002123686979659056, 0.04426212890620615}, {-0.012860588398364306, 0.07787917265258898}}, {{-0.3464054163412553, 1.0163120137594492}, {0.01719058153967116, 0.0013339091461087745}, {0.3459511246044458, 1
[truncated: 25,643 more chars]
