# Supplementary material for: Wave-momentum shaping for moving objects in heterogeneous and dynamic media
Source: Nat Phys. 2024 Jun 21;20(9):1441–7. doi: 10.1038/s41567-024-02538-5 (PMC11392811; doi:10.1038/s41567-024-02538-5)
Supplement: Supplementary file 8 — Source data for rotation angles and scatterer positions. [file 41567_2024_2538_MOESM8_ESM.txt]

"""Rotation"" -> {{0., 2.999993786215782, 3.9999984204769135, 5.000003054738045, 5.99999763071537, 7.0000022649765015, 15.999993681907654, 16.999998316168785, 18.000002950429916, 18.999997526407242, 20.000002160668373, 20.9999967366457, 28.999993577599525, 29.999998211860657, 31.000002846121788, 31.999997422099113, 33.000002056360245, 33.99999663233757, 41.9999934732914, 42.99999810755253, 44.00000274181366, 44.999997317790985, 46.000001952052116, 46.99999652802944, 48.00000116229057, 48.9999957382679, 57.00000263750553, 57.99999721348286, 65.99999405443668, 66.99999868869781, 68.00000332295895, 68.99999789893627, 76.9999947398901, 85.99999621510506, 94.00000311434269, 101.99999995529652, 111.00000143051147, 118.9999982714653, 126.99999511241913, 135.00000201165676, 143.9999934285879, 152.00000032782555, 161.0000018030405, 168.99999864399433, 176.99999548494816, 178.0000001192093, 178.99999469518661, 179.99999932944775, 187.99999617040157, 191.9999945908785, 192.99999922513962, 193.99999380111694, 194.99999843537807, 196.0000030696392, 196.99999764561653, 198.00000227987766, 202.00000070035458, 202.9999952763319, 211.99999675154686, 219.9999935925007, 228.00000049173832, 235.99999733269215, 244.9999988079071, 252.99999564886093, 261.00000254809856, 261.9999971240759, 263.000001758337, 270.99999859929085, 278.9999954402447, 287.99999691545963, 295.99999375641346, 304.0000006556511, 311.9999974966049, 320.9999989718199, 328.9999958127737, 337.00000271201134, 337.99999728798866, 339.0000019222498, 339.9999964982271, 341.00000113248825, 341.9999957084656, 343.0000003427267, 343.99999491870403, 344.99999955296516, 358.99999402463436, 367.000000923872, 376.00000239908695, 383.9999992400408, 391.9999960809946, 400.99999755620956, 408.9999943971634, 417.000001296401, 426.000002771616, 430.0000011920929, 430.9999957680702, 432.00000040233135, 432.9999949783087, 433.9999996125698, 434.99999418854713, 435.99999882280827, 443.9999956637621, 446.9999995082617, 447.999994084239, 448.99999871850014, 456.99999555945396, 465.9999970346689, 473.99999387562275, 482.0000007748604, 489.9999976158142, 498.99999909102917, 499.9999936670065, 500.9999983012676, 502.00000293552876, 502.9999975115061, 504.0000021457672, 504.99999672174454, 506.00000135600567, 515.0000028312206, 515.999997407198, 524.9999988824129, 525.9999934583902, 526.9999980926514, 528.0000027269125, 535.9999995678663, 536.9999941438437, 545.0000010430813, 554.0000025182962, 561.9999993592501, 569.9999962002039, 578.0000030994415, 586.9999945163727, 587.9999991506338, 588.9999937266111, 589.9999983608723, 597.9999952018261, 598.9999998360872, 599.9999944120646, 600.9999990463257, 601.999993622303, 602.9999982565641, 610.999995097518, 611.9999997317791, 612.9999943077564, 621.000001206994, 628.9999980479479, 637.9999995231628, 645.9999963641167, 654.0000032633543, 654.9999978393316, 656.0000024735928, 656.9999970495701, 658.0000016838312, 658.9999962598085, 660.0000008940697, 660.999995470047, 669.0000023692846, 669.999996945262, 671.0000015795231, 671.9999961555004, 673.0000007897615, 673.9999953657389, 675., 682.9999968409538, 684.000001475215, 686.0000006854534, 686.9999952614307, 687.9999998956919, 688.9999944716692, 689.9999991059303, 690.9999936819077, 691.9999983161688, 693.0000029504299, 693.9999975264072, 695.0000021606684, 702.9999990016222, 703.9999935775995, 704.9999982118607, 712.9999950528145, 713.9999996870756, 714.9999942630529, 723.9999957382679, 732.0000026375055, 732.9999972134829, 740.9999940544367, 749.0000009536743, 758.0000024288893, 765.9999992698431, 766.9999938458204, 767.9999984800816, 769.0000031143427, 769.99999769032, 777.9999945312738, 778.999999165535, 782.0000030100346, 785.0000068545341, 786.0000114887953, 787.0000060647726, 795.0000029057264, 796.0000075399876, 797.0000021159649, 798.000006750226, 799.0000113844872, 807.000008225441, 815.0000050663948, 816.0000097006559, 825.0000111758709, 828.0000049620867, 829.0000095963478, 830.0000041723251, 831.0000088065863, 833.0000080168247, 834.000002592802, 835.0000072270632, 836.0000018030405, 844.0000087022781, 853.0000101774931, 861.0000070184469, 862.000011652708, 863.0000062286854, 871.0000030696392, 879.0000099688768, 887.0000068098307, 896.0000082850456, 897.000002861023, 906.0000043362379, 907.000008970499, 908.0000035464764, 909.0000081807375, 910.0000027567148, 918.0000096559525, 919.0000042319298, 928.0000057071447, 929.0000103414059, 938.0000118166208, 946.0000086575747, 947.000003233552, 955.0000101327896, 963.0000069737434, 971.0000038146973, 980.0000052899122, 988.000002130866, 990.0000113993883, 991.0000059753656, 992.0000106096268, 1000.0000074505806, 1015.0000065565109, 1023.0000033974648, 1031.0000102967024, 1039.0000071376562, 1047.00000397861, 1056.000005453825, 1057.0000100880861, 1058.0000046640635, 1067.0000061392784, 1068.0000107735395, 1069.0000053495169, 1070.000009983778, 1071.0000045597553, 1080.0000060349703, 1081.0000106692314, 1089.0000075101852, 1090.0000020861626, 1091.0000067204237, 1099.0000035613775, 1100.0000081956387, 1101.000002771616, 1109.0000096708536, 1117.0000065118074, 1125.0000033527613, 1134.0000048279762, 1142.0000117272139, 1150.0000085681677, 1152.0000077784061, 1161.000009253621, 1169.000006094575, 1178.00000756979, 1186.0000044107437, 1194.0000113099813, 1203.0000027269125, 1211.0000096261501, 1212.0000042021275, 1213.0000088363886, 1216.0000026226044, 1217.0000072568655, 1218.0000018328428, 1219.000006467104, 1220.000011101365, 1221.0000056773424, 1222.0000103116035, 1231.0000117868185, 1239.0000086277723, 1240.0000032037497, 1241.0000078380108, 1249.0000046789646, 1250.0000093132257, 1258.0000061541796, 1266.0000029951334, 1275.0000044703484, 1283.000011369586, 1291.0000082105398, 1300.0000096857548, 1302.0000088959932, 1303.0000034719706, 1311.0000103712082, 1319.000007212162, 1327.0000040531158, 1328.000008687377, 1329.0000032633543, 1338.0000047385693, 1346.000011637807, 1354.0000084787607, 1362.0000053197145, 1363.0000099539757, 1367.0000083744526, 1368.00000295043, 1369.000007584691, 1370.0000021606684, 1371.0000067949295, 1372.0000114291906, 1373.000006005168, 1382.000007480383, 1390.0000043213367, 1398.0000112205744, 1399.0000057965517, 1400.0000104308128, 1408.0000072717667, 1417.0000087469816, 1425.0000055879354, 1433.0000024288893, 1441.000009328127, 1450.0000108033419, 1458.0000076442957, 1466.0000044852495, 1474.0000113844872, 1475.0000059604645, 1484.0000074356794, 1492.0000042766333, 1500.000011175871, 1508.0000080168247, 1528.000010177493, 1536.000007018447, 1544.0000038594007, 1553.0000053346157, 1554.0000099688768, 1555.0000045448542, 1563.0000114440918, 1571.0000082850456, 1580.0000097602606, 1588.0000066012144, 1596.0000034421682, 1604.0000103414059, 1606.0000095516443, 1607.0000041276217, 1616.0000056028366, 1630.0000101327896, 1638.0000069737434, 1647.0000084489584, 1655.0000052899122, 1663.000002130866, 1671.0000090301037, 1672.000003606081, 1673.0000082403421, 1674.0000028163195, 1675.0000074505806, 1676.000002026558, 1677.000006660819, 1686.000008136034, 1687.0000027120113, 1688.0000073462725, 1689.0000019222498, 1690.000006556511, 1691.000011190772, 1692.0000057667494, 1693.0000104010105, 1694.0000049769878, 1695.000009611249, 1704.000011086464, 1705.0000056624413, 1706.0000102967024, 1714.0000071376562, 1715.0000017136335, 1723.0000086128712, 1724.0000031888485, 1725.0000078231096}, {0.7028398228076183, 0.6965842369292067, 0.6760034496689398, 0.6479979442325691, 0.6084476415069511, 0.5368582294256705, 0.28152211766064267, 0.2528197997480103, 0.23316685208849253, 0.21659480078581816, 0.20065093984690308, 0.17786893335776838, 0.08233093131661537, 0.06651881359903203, 0.05249876489308682, 0.02953685813700782, 0.01057577852739406, 6.276462895614673, 6.110657675236798, 6.078889661445526, 6.020816007127694, 5.97396437606687, 5.9325905685397, 5.884854260456074, 5.841132035579232, 5.7822755091141085, 5.426405003707442, 5.39438125299307, 5.1328951481437795, 5.1096678223416925, 5.076144661109867, 5.047062283272204, 4.761575607114917, 4.374566967467728, 3.934876420320459, 3.5304850803402417, 3.1538351738035284, 2.802963353816247, 2.4823693735731025, 2.1679898342684027, 1.7802824928919225, 1.3076447790254244, 0.8868839446736405, 0.5283177051451271, 0.24015953149062683, 0.2189798197653041, 0.19610494944711454, 0.17013571482924442, 6.228730020661843, 6.120727166920058, 6.030835244426651, 5.988135543416884, 5.934835311957354, 5.876714341667415, 5.818113972033538, 5.750745090727382, 5.524367319499744, 5.463127840598648, 4.9493280460961415, 4.556979662806853, 4.1062452324963825, 3.684772410038254, 3.3148966657006538, 2.9825141030796827, 2.6517257876795544, 2.616790252257993, 2.580772013775887, 2.23297004921464, 1.8725704821117002, 1.4336296600962382, 1.0108938804698282, 0.6365315039499764, 0.3215974750388531, 0.12772468226465963, 6.264159684141917, 6.111829966062658, 6.079160256689032, 6.046793877101866, 6.006824452473343, 5.966343786316898, 5.922667353697066, 5.868370555827183, 5.814960185738607, 5.759177333651786, 5.16738595011438, 4.915243813355097, 4.635468382699234, 4.241590731196217, 3.8209009363964626, 3.456263225820933, 3.1446718099838327, 2.8705227478616924, 2.6300318388582298, 2.496371679551495, 2.459235515971407, 2.411521806881447, 2.3763154509961777, 2.322416764719674, 2.2709588938154575, 2.2248886335190323, 1.8648648468744873, 1.6545495328015976, 1.589092005115799, 1.509705294196184, 0.9660278272179541, 0.5613060695203091, 0.26704352407751997, 0.11600707001732562, 6.26990837821338, 6.108407547390332, 6.057314766294008, 6.025967323360647, 5.987073783808011, 5.938539770750788, 5.890212003405863, 5.842490207963002, 5.786761373938985, 5.4558769244276215, 5.3952611888681865, 5.148482184791772, 5.118223385579075, 5.087228789158386, 5.048894515526602, 4.778232741046119, 4.735766322992577, 4.350165583666058, 3.955084830864563, 3.603687451667438, 3.271385333394976, 2.954107575367979, 2.673046080754056, 2.6435477611869374, 2.6171833306983574, 2.584807781846799, 2.3945501589917293, 2.365628038532948, 2.3350438720344657, 2.305023923594307, 2.266150309805765, 2.233920402367789, 1.9648498296477988, 1.9317210538744922, 1.8791919543796531, 1.4862088956683148, 1.105172941435972, 0.8201465552251692, 0.523430506981007, 0.3013351633538392, 0.28202774935801267, 0.26236039866389144, 0.24870097481535278, 0.2286467068325551, 0.2104802518861497, 0.18751639831989397, 0.17278990440774117, 0.08750921094849311, 0.08210583636655872, 0.06933244651597595, 0.050388613086382435, 0.03270199085365078, 0.014078930557592632, 6.283095904877232, 6.170252424993503, 6.147709553000509, 6.1318564062398275, 6.106415534799051, 6.072632779568002, 6.039992593224027, 6.005519015572512, 5.969784342143892, 5.932637512893445, 5.8905357058282535, 5.836937956464167, 5.7895947449974345, 5.468224927568225, 5.440601390001868, 5.406853329825331, 5.1315098021343815, 5.100938011914767, 5.058494148270908, 4.754735884014886, 4.392441800376853, 4.346933624717699, 3.9142364402257455, 3.5322438103981186, 3.241872442836237, 3.07975774389844, 3.055099060335416, 3.0365713670538055, 3.014536744855543, 2.990248950960482, 2.8999575307068075, 2.8959276516302093, 2.9233113745222155, 2.9387393850201393, 2.9734462961271317, 3.0044802313317036, 3.1947330077608007, 3.220860265320123, 3.254942346687077, 3.296250043093575, 3.333496454232173, 3.696114977788309, 4.009335913201411, 4.048628715082188, 4.389453944543582, 4.547756719965781, 4.599063968578819, 4.652588981921122, 4.718327852993575, 4.925042310835427, 4.990197835632541, 5.060696476926551, 5.119857261483035, 5.580170154490837, 5.924868093791118, 6.225525998611986, 6.257353462011287, 0.014945425519455782, 0.3631103819529062, 0.7008411377943342, 1.0026514282651808, 1.1880244964544568, 1.216184131791957, 1.4395200042138918, 1.464352092975294, 1.5204519788711737, 1.5535653238242826, 1.5892487478653214, 1.8806155545739875, 1.9105634183524203, 2.1911130113597443, 2.268401254135755, 2.6176684605867315, 2.9762601486131754, 3.0152047965332707, 3.4203599369390134, 3.843229059257306, 4.217969604874618, 4.5522386516731075, 4.910691323502956, 5.017517065717087, 5.066490522061587, 5.117276564832757, 5.528375263582861, 6.08238535308234, 0.03998314131681501, 0.29229842700641356, 0.5987320478024217, 0.9366488232745904, 1.1475727535835027, 1.1658593808785742, 1.1958632977156007, 1.4384545714981314, 1.4597981348513949, 1.4848535666858478, 1.5159148220450385, 1.5813018000917545, 1.9006371793332184, 1.9316841778664675, 2.2057413810442723, 2.2339965261723194, 2.2682774935047703, 2.5549372960226213, 2.59238322611823, 2.655132006246061, 3.0780605532438776, 3.4957965742428896, 3.9017611831430377, 4.268325545881092, 4.639273651710945, 5.037637133275003, 5.169376556904102, 5.632639158072771, 6.024133317561477, 0.08422099690668845, 0.38644797748027604, 0.7171764418333435, 1.009607146979508, 1.1817959973280332, 1.2082684077090335, 1.2349049701910861, 1.3366128789853162, 1.3710838623931791, 1.400941286608226, 1.4336701805767593, 1.4750197465798864, 1.507613639837629, 1.550879635366255, 1.9213126846029367, 2.2041698289232254, 2.2378959214574654, 2.2696753071383333, 2.594879041938388, 2.6381736722084015, 3.07233392888513, 3.4941739032180554, 3.8969946985239945, 4.267578493044288, 4.621744491635772, 4.959655426286528, 5.051148985918475, 5.103229259590936, 5.485257719918149, 5.848714055856927, 6.198639883999244, 6.247373246382572, 0.010237409938764376, 0.38959645678323285, 0.7538572070040577, 1.0371321583893278, 1.2107467654748632, 1.2369093021267277, 1.3334941766306057, 1.3623937646208297, 1.398276025189312, 1.4383765476227988, 1.4764499545903966, 1.514156816446663, 1.553148562051003, 1.9439982853437372, 2.252996513390716, 2.5506011494103404, 2.594998847539696, 2.6422688998306603, 3.1111164746027327, 3.5508901108185755, 3.959707798906726, 4.310728682754927, 4.680787598965544, 5.077940431773098, 5.485016442844044, 5.891792791751923, 6.255178392448953, 0.01451957096344513, 0.3674793841513662, 0.7275271536753597, 1.038514157259752, 1.2357089968303785, 1.7795773563029216, 2.078239751102367, 2.333589901897739, 2.570932005015458, 2.605676701455652, 2.6532368717137587, 3.0764827981433807, 3.4971013133151847, 3.879314152824994, 4.20630469280165, 4.564784282984761, 4.9441944738067605, 5.060384981230476, 5.11531837343041, 5.535466002788956, 6.113568753195162, 0.0639469770036387, 0.3081994302376989, 0.6094215787205945, 0.9389967401553638, 1.1109542864304507, 1.127028408704298, 1.1461855458424934, 1.161175318458103, 1.1831368345224225, 1.2062784103844337, 1.229910980745562, 1.3579947219264288, 1.396523766228068, 1.4095670054299028, 1.4386646948860273, 1.4554061119782358, 1.4818500388537956, 1.5014435843245668, 1.5246782490329442, 1.5529372214685595, 1.5960845523764902, 1.8458643996258939, 1.8836545112480991, 1.9254080811702456, 2.217588636544, 2.2490022255581206, 2.550809709518124, 2.5929145115826753, 2.6447394002474427}}"
"""scatterers"" -> {{1224.983338108328, 927.3332901722964, 1329.4745632675042, 1042.8656478581797, 1348.0513426633981, 603.9620550749532, 776.5416713501666, 1081.1342155209834, 1187.7076485159944, 781.8689633163668, 694.0634476750818, 994.8366710152192, 993.6355308867503, 732.5307192131933, 1417.939151111386, 948.8411479323663, 1168.1238996258035}, {359.4474994702573, 479.89896795354554, 462.98901403855234, 828.1738596506996, 154.9212086472795, 780.9634608332279, 853.8212599305876, 391.66831146148525, 245.29509309517726, 635.3346607727158, 470.3635491026398, 736.9329221570938, 157.12378714925663, 315.9027086376568, 835.7164670384936, 365.47781199734874, 878.2812727536079}}"
"""balls"" -> {{{1071.7473157509194, 1219.6384767698141, 1070.8193985218195, 1069.8908073825048, 1069.049563651146, 1066.5577253017757, 1066.4897518556656, 1066.4833462397296, 1217.3334554278251, 1066.6730206664033, 1073.8730681588975, 1087.8730625954972, 1090.0373633747288, 1112.5160848491241, 1124.7797376429783, 1128.6371920539204, 1133.411923483093, 1138.6479325499986, 1143.3286847137942, 1154.8599945094388, 1160.1149475486802, 1165.5605046795724, 1170.5442505565218, 1201.9766840948344, 1219.5164644640417, 1228.264068828481, 1076.993192049985, 1076.9371304343274, 1085.0636909856562, 1099.9764058746264, 1118.3651894779437, 1131.1838742789357, 1133.4956002394067, 1134.7691104049086, 1149.1258224601418, 1150.1744630909911, 1152.6401086765673, 1154.6392490720357, 1157.00603784697, 1159.3942512644105, 1178.7404234105027, 1180.3969037676925, 1196.599944499463, 1198.5703806032782, 1200.4847378373654, 1213.9059376428618, 1219.625530676125, 1219.783509474693, 1067.039785354764, 1079.6198450305294, 1100.428534723654, 1124.9583267641951, 1153.9856866875284, 1161.986702514049, 1165.6154390679026, 1169.6417016341188, 1198.820820554936, 1225.3366651582496, 1229.9135352480278, 1082.977731222979, 1095.388378829047, 1114.1852035174547, 1128.5027939949339, 1130.102391938942, 1131.4337961261297, 1133.5337405992432, 1148.7047196705885, 1150.1441525555667, 1151.931581498031, 1154.6536207130207, 1156.6766950639696, 1159.271838284159, 1179.6135249855342, 1181.5303872388583, 1196.9947119943108, 1198.5734660659066, 1200.5349417751866, 1086.2586485908778, 1084.3412994803823, 1214.598738251784, 1067.7831211598834, 1068.6165788990647, 1082.3462626174694, 1103.73102234745, 1131.6745640690658, 1163.7378447822707, 1173.395194997167, 1205.1852328146388, 1223.070858469203, 1078.1534901448986, 1085.7138993957287, 1100.814769740834, 1119.101520635166, 1131.2093528264033, 1132.7904078962754, 1134.4665768613477, 1141.5557214427133, 1144.2020413738812, 1145.9824245505672, 1148.1015445840396, 1151.4705422027507, 1153.8030215489223, 1156.366915330866, 1159.5265649300325, 1181.4109547352539, 1196.992057230915, 1199.1603432838347, 1200.223725724891, 1084.8804998404007, 1214.2743864823103, 1068.438804679943, 1068.0806732689366, 1081.9947850478814, 1103.5888654215075, 1130.9291667184953, 1157.6900252673242, 1164.6379320240778, 1168.9856468838823, 1196.0784156408024, 1216.5597818018596, 1227.6198736035392, 1228.353195669711, 1076.7547306381466, 1086.4548343937938, 1103.020882943845, 1121.130415139401, 1133.035588630425, 1134.8723221901837, 1141.348116904594, 1143.3851809285916, 1146.2154222605193, 1149.0684067112084, 1151.3750171339577, 1153.9948891950028, 1156.6023890353758, 1159.5410824814703, 1182.409636243433, 1200.068804020225, 1211.6156136582956, 1213.2998214709517, 1081.8000513040297, 1219.6596316515704, 1069.255547004272, 1085.1766102668432, 1107.0063157180246, 1134.977498144719, 1166.1774605524297, 1195.6056464684798, 1217.750299739588, 1076.5051009886254, 1077.2120934918773, 1085.3924813922904, 1101.5244721710799, 1120.8234590900768, 1134.3926049073136, 1172.0662934594006, 1190.3223233536964, 1203.1577651653422, 1212.5611695094906, 1083.6283365315019, 1214.5190305526635, 1068.0337510004413, 1068.2370270746956, 1081.0278380391344, 1099.8919141755252, 1126.1412023567636, 1157.1212074536595, 1165.2239173679613, 1169.179765637814, 1199.6443522594338, 1076.0260990364982, 1230.1899057425305, 1083.34660934566, 1095.740686550587, 1114.4052021674927, 1125.8681425660407, 1126.972518766438, 1128.3241169794624, 1129.3446807026348, 1131.0310266509878, 1132.9727404742146, 1134.0888118466771, 1142.9738854160835, 1144.6934302625227, 1145.5431988394866, 1146.8052334816318, 1148.8846403441796, 1149.9341324618163, 1151.8895012357698, 1153.444602755809, 1155.047143442787, 1156.6198770833041, 1159.9040251420015, 1176.0831795116017, 1179.0573258042768, 1181.9274537760057, 1197.957989712604, 1199.3171857314035, 1211.6547184768417, 1212.9979302918812, 1214.340847854455}, {1219.6076169329504, 1070.9052754176184, 1219.990793276605, 1219.4939043300658, 1220.0583983723975, 1218.5953054561728, 1218.4140714048258, 1217.6386570510297, 1066.5212283412254, 1216.7477372095661, 1204.0957904769552, 1139.3425745814516, 1185.2388176933616, 1139.7551455591831, 1140.0684328782286, 1140.638448503111, 1140.6321046511607, 1140.5652672174415, 1140.8929912689975, 1140.9254294738766, 1141.920981425655, 1141.9857990725827, 1142.3851484263428, 1087.123342813974, 1078.1412587776333, 1077.2355384427035, 1228.9237407898577, 1229.5712873816958, 1228.7829527708568, 1157.383964132124, 1201.5258352083297, 1188.9329655887216, 1186.5494249217702, 1156.9133461115962, 1155.3616889674495, 1155.26921509339, 1155.5926182741412, 1155.3271276827693, 1159.6378393355237, 1154.5996199013707, 1152.7675520904602, 1152.3575128443565, 1109.2797532921936, 1106.4847550998113, 1104.079322917196, 1083.5234205633958, 1069.9832405894388, 1068.6151819881738, 1214.489992171457, 1140.321994907316, 1138.5130981223717, 1139.2664051971778, 1141.1087620703454, 1142.2994027118416, 1142.0623640989675, 1142.5541670054347, 1089.082492623186, 1076.8727498063615, 1077.345858823179, 1230.4785281660365, 1222.0425646631695, 1205.5824971921977, 1191.779652988831, 1156.9617213221152, 1187.7238955449939, 1186.1404803959208, 1168.761731298016, 1154.7611184034572, 1155.830057830011, 1155.3334967271098, 1155.4171089855183, 1154.8534810445417, 1152.84220781974, 1152.8075589478474, 1150.4339930367726, 1106.2019930344038, 1104.0297867014574, 1212.0136582801595, 1213.0503595374928, 1081.54976510298, 1220.0111799297747, 1211.9757727853957, 1139.5990954701986, 1169.9924277706145, 1139.207616065856, 1141.9667943853626, 1107.2459257788014, 1085.479283241485, 1076.9694200800604, 1230.3358539421374, 1228.1098872308191, 1217.2620089237278, 1201.4816820844483, 1189.645641287641, 1187.3948753863767, 1185.1834449952273, 1177.3383395272338, 1156.3238768342262, 1171.8661750109213, 1168.9898359324532, 1165.9854766526162, 1155.5119133087514, 1155.7006771906465, 1155.033209800949, 1152.9753245972329, 1108.1968712040666, 1105.9856236933636, 1103.8226405022888, 1213.2820301223132, 1082.366712786111, 1219.9871185198658, 1211.9749390015327, 1193.8018504501533, 1139.2977424659584, 1140.3820984729737, 1120.8648284609467, 1142.2375854526852, 1142.1837229485343, 1091.029452794025, 1079.1939130095138, 1076.2210741569036, 1076.8560525066514, 1228.941251288538, 1228.5129169237987, 1215.7180631186582, 1199.4099019148339, 1187.1600571251695, 1185.1706962031292, 1177.4181550799915, 1155.6817078500683, 1172.540284276099, 1155.2912238187516, 1165.693618601041, 1162.5652696486713, 1155.6637865286398, 1154.9518787495242, 1152.4310195958915, 1105.217716241143, 1086.5662159892875, 1083.9614671649153, 1214.1741561251565, 1067.833273244062, 1140.7421905373656, 1190.8026509120257, 1167.2323868437456, 1140.0082504771885, 1142.082274093771, 1090.9031846883713, 1078.3561369009751, 1229.110769709564, 1229.8550311817282, 1228.5878016531854, 1216.532805248865, 1199.3259090405916, 1156.3494715613485, 1154.1670553897404, 1151.4394590204213, 1099.6115332756049, 1085.8091317000697, 1213.106023008311, 1081.5844064899795, 1219.7725190920514, 1141.1357597307763, 1194.2971881795875, 1174.1244555771505, 1139.7581351796407, 1141.877886828423, 1141.9624031855253, 1141.9094271012045, 1088.8452635072251, 1226.0890963600593, 1077.697297848294, 1229.1462148761316, 1156.8437909603451, 1205.8589233271027, 1194.5354636025165, 1156.9166661562513, 1191.6280560885823, 1190.6348031077039, 1188.876764370272, 1157.352922924062, 1185.5281119431877, 1156.7339529764865, 1174.2132562312997, 1172.0666950629359, 1171.4210208406375, 1156.063160885763, 1155.81225447523, 1165.4384397876997, 1155.4425061561249, 1155.275061713786, 1155.4264061005927, 1154.8163531326952, 1153.2619029740108, 1153.0361442064398, 1152.261557845394, 1107.4995278290617, 1105.01898334916, 1086.6562739042802, 1084.3196010898632, 1081.8996097491083}, {1144.839643277614, 1144.5547867451282, 1144.3607944110665, 1144.4807280171497, 1144.090986605121, 1143.069162968141, 1142.3299826522573, 1142.471558171681, 1142.483920600858, 1141.9369205789822, 1140.6543764180972, 1187.4946015882254, 1139.5482857385307, 1161.2578583650945, 1149.7641248568593, 1145.796506575452, 1142.5066539649688, 1137.7469159918912, 1133.8155571774696, 1123.1559184254193, 1118.8843393893208, 1114.4566378997786, 1110.9115768169718, 1145.7850525679885, 1149.1444279018122, 1152.1819840126668, 1152.5002218248505, 1153.313257573862, 1156.0810558353062, 1218.026203417007, 1157.303746769463, 1157.1277709628682, 1157.2609363588222, 1184.7380011923337, 1169.1907753744613, 1166.3987579766574, 1164.50380338596, 1162.2875652227033, 1155.1650644703832, 1156.5871619738346, 1132.811971602023, 1130.2366417148066, 1150.4950041781892, 1149.5609722871086, 1149.935532133119, 1146.9428013900372, 1144.353601560461, 1143.5861527867573, 1141.212585107167, 1197.0291995245423, 1173.523287439568, 1149.3593508367671, 1124.264675524515, 1116.6032403349745, 1113.6525850816065, 1110.2739125693786, 1145.1324363749795, 1150.6734311876546, 1152.832106418883, 1155.2408479249552, 1156.757753553633, 1157.358896774896, 1157.9388811650006, 1190.6534005883193, 1157.2230059836193, 1156.7352425079418, 1156.1016070228504, 1166.9927607100326, 1165.0366378617823, 1163.023410266654, 1159.8579336231358, 1157.6617088717376, 1131.0330243743456, 1128.44269549633, 1107.9676864408277, 1150.0596162289394, 1149.970841408061, 1147.1020537871455, 1146.9715262891116, 1146.6992245382512, 1143.7220490604884, 1141.430159378498, 1193.8193700349002, 1139.0889665896332, 1142.7678978695194, 1115.3793257764996, 1142.6335723996706, 1146.3175252666601, 1149.5829306270887, 1153.4839379086586, 1156.093047046061, 1157.334457668583, 1156.8194628292915, 1156.9889497697213, 1156.562440621748, 1157.1047831005585, 1156.9543886772015, 1174.5995608864785, 1156.542817300029, 1156.0605736609866, 1155.5198010363079, 1163.4151398994338, 1159.4075003756182, 1155.8962216599168, 1129.5898420686237, 1150.5724611156477, 1150.333253686382, 1150.2470083298592, 1147.2974766237037, 1147.0512754077247, 1143.6263980095405, 1141.3170269823843, 1139.9745804127547, 1169.8558226222829, 1144.6757648718044, 1141.6092116975617, 1114.7300516916382, 1111.583317303415, 1145.048064188709, 1147.8011219715318, 1152.2655353619894, 1152.3706876525468, 1152.8484528651259, 1156.5772434568694, 1157.5555623753953, 1156.9248037656032, 1157.3529702253873, 1156.9350762794613, 1156.4573541683521, 1175.1942158659785, 1156.5889720208982, 1169.2369845531898, 1155.242087927918, 1155.5501194083542, 1159.2860200164946, 1155.9879882612995, 1127.5816037307459, 1149.9785909315813, 1147.5449637074396, 1146.9611868884188, 1146.937424679551, 1143.3786664769964, 1210.418681055523, 1139.257485408452, 1139.1448675793474, 1139.7806334844825, 1112.556128801999, 1145.402507666168, 1148.4645435867283, 1152.1414984806843, 1153.621565910942, 1155.964709300303, 1157.260070497132, 1157.4573210740216, 1184.8209853382543, 1140.7573002533375, 1117.294150095214, 1149.490660270426, 1147.4836135977275, 1146.7225938160968, 1146.3977482344678, 1143.6209287615632, 1212.2164332041557, 1139.7505312875062, 1139.3674905569558, 1148.520138758395, 1122.4016863785507, 1114.228104176981, 1110.374052107217, 1145.8247446039904, 1151.4070963692575, 1153.9050046615757, 1155.733757217605, 1221.3967155335138, 1157.6656044500066, 1157.5814905172667, 1193.4014881153003, 1156.9822182240762, 1157.5058297573348, 1157.2523419901322, 1187.424500886709, 1156.8851721621809, 1175.4743830414025, 1155.9173862887985, 1156.0608022724598, 1155.9861097003222, 1168.8698859055287, 1167.4989888734146, 1155.2123586489663, 1164.0044980795171, 1162.0815377134013, 1159.3412135359831, 1156.0678616934672, 1135.1104595462823, 1132.7098102330788, 1129.5677370141968, 1150.3709731983224, 1150.0283268600551, 1146.9924197687324, 1146.7878864298436, 1146.644374912233}}, {{650.8295618757168, 619.1315868114931, 648.1947225118599, 646.7360885610161, 644.9955954917162, 629.0455144446236, 626.8896762969454, 624.0824330230455, 644.2921890514921, 617.8066486650437, 589.6933814673547, 567.97608580967, 565.3549679528974, 549.9017642684712, 545.2320497525085, 544.6696507567992, 543.824214808546, 543.3192136323763, 542.8091103602337, 543.3154190456464, 544.3625946119977, 545.6967613041218, 546.3399337351972, 563.759089190212, 585.4954978140314, 608.5833962127551, 615.0583564715138, 612.3527607382756, 588.5945506445012, 569.4825562260651, 558.8310598445795, 554.3128091773899, 553.9576349351986, 553.4794658601559, 552.9668350020127, 552.4619950919624, 553.3768736106028, 553.067315180737, 553.5428702680475, 553.9484677349309, 560.1282100734774, 561.2744762168651, 573.0659130421599, 574.8552711662467, 576.9886289148104, 597.1614771329047, 622.0007287319002, 624.2729549865517, 611.0480082958716, 579.3775145150918, 557.2869736652356, 545.4627464382233, 543.0941077069309, 544.4627873385379, 545.5858668609364, 546.4434485110031, 561.2051947453476, 597.293800441661, 616.407301954741, 593.1160529421151, 575.2551877098399, 560.3786376618101, 555.240158083885, 554.7300913684627, 554.1128005475562, 553.9876154122883, 552.903638167482, 553.2450957354747, 553.1998321552417, 553.2870567171861, 553.9074592571549, 553.9040879340978, 561.1890234557252, 561.9292101320356, 573.1423583646983, 574.8488172391766, 576.989872169547, 676.7009551460332, 674.3741328928076, 600.013086642729, 638.8726947845128, 605.1157415458754, 575.1664878582047, 555.0742699598059, 544.2768698911902, 544.6830847429851, 547.4548462213115, 566.8454738802441, 593.0231548851323, 607.2838187378134, 587.3093285188663, 569.4568596822437, 557.931461312248, 554.4870592584128, 553.9320456947842, 553.7503420729246, 552.3980974371423, 552.3483607700172, 552.5413483742706, 552.6876431818356, 553.0209631966724, 553.210877958683, 553.2283224733416, 554.4829464820369, 561.5659988589481, 573.5096945433447, 575.1242199887664, 577.3098729533665, 674.3592329093992, 598.7997890984262, 639.5071157100774, 604.9053178848048, 575.4088848564519, 554.7645807430193, 544.7604195854549, 543.5560141895248, 545.1273237392926, 545.969212070946, 559.3096732372787, 580.1288350233128, 606.1795661037771, 609.9275944109548, 612.4244128336132, 587.0927526753615, 567.4661413057598, 557.7014740527278, 553.9487402053724, 553.4349491465914, 552.8308485411743, 552.6597816316726, 552.3582756546532, 552.7573162718012, 553.0874178278297, 553.484730039568, 553.6681229901765, 553.4914795483027, 562.6680813898266, 576.0459337063771, 593.0396610706082, 595.2679307904493, 671.1779144317888, 631.5353074160608, 600.855561863111, 571.3970008940043, 552.869707453623, 542.9658866860428, 545.6658893209387, 558.7875352409552, 583.110729581281, 615.2481735113623, 612.0339595247493, 588.5245486708636, 568.9510169467083, 557.1263881239131, 553.7200781383137, 557.2839252033353, 567.6795754983618, 580.2433397383722, 594.3040843697949, 673.2165850148228, 599.5218233093003, 639.3304200566054, 604.9548827008304, 576.6571393183293, 557.8610694264078, 545.8551595468217, 544.0213470375876, 545.5709008328556, 546.5049223468305, 561.1248104959094, 625.1253553247159, 618.5172085271258, 592.1890522815345, 574.8208476105106, 560.4462399891609, 555.7209296793346, 555.0929877540196, 554.8657839408396, 554.880071105035, 554.6447637503076, 554.5541380391771, 553.4312755934246, 552.3092869517586, 553.0636742519473, 552.2175087332639, 552.0962300561451, 552.9249683542354, 552.7252273124886, 552.8741283889258, 552.9163544739417, 553.1224945836398, 553.354418780455, 554.015402648596, 559.5361578129679, 560.9393276296959, 561.8011249223043, 573.8524323916513, 574.9989604108855, 592.7781838511024, 595.6622612405162, 599.3732542775534}, {618.0318631643847, 649.723370171757, 620.5415045982933, 621.341087788407, 624.1596739409398, 637.1324589682383, 638.957640630548, 641.2895977403963, 620.7802037606483, 646.9653826105528, 670.346149062993, 625.0741530048047, 687.0729537792095, 622.1251309297538, 620.6933683892706, 620.4615141380015, 619.2069930005794, 619.3551618019077, 618.8200540988395, 617.2860792567942, 617.5652722243201, 617.009759494517, 616.5640227442833, 661.092216109482, 638.4380896879555, 617.3012601155065, 611.1328368755189, 614.634113023837, 643.2018459155767, 620.9347126287175, 689.1045335583256, 697.7423755377237, 697.2440758589682, 626.1731769516982, 627.9959026904062, 627.5521391112269, 628.4217874408247, 628.2088606254994, 706.2641611132622, 628.6038428523962, 630.4393460617753, 630.5369140176813, 695.2968136987939, 693.401797632677, 692.0031165900126, 672.494440752802, 646.969383778521, 643.4811817385217, 653.2512287704133, 626.9570076953779, 623.699797927413, 620.7310750910833, 617.3674817616337, 617.1516064832778, 617.0370148575491, 616.7588711434515, 664.4274271918325, 627.5125905785897, 610.3039142443638, 637.501640431953, 661.668427186107, 684.6464631512488, 695.7166174850322, 625.8121616429628, 697.1447138750353, 698.2162613467715, 703.5724843153884, 628.0102815127857, 628.0195855929335, 628.7255306821498, 628.7982593921187, 629.0392118406833, 630.349786846753, 631.1598499161207, 631.7838762157943, 693.0849834921496, 692.1523000521746, 593.1087845762888, 595.6018722912985, 670.3760873817372, 629.1882931653493, 658.1299600287854, 626.594318722495, 694.3508530132566, 619.8389345301662, 617.8611161124619, 681.9859368150301, 657.9496657456014, 631.7410147461213, 620.1311596538235, 645.2515029813422, 671.0087097975007, 688.9833140269066, 697.0539496798427, 697.8963626530376, 699.020596846121, 702.391982603836, 627.624638675383, 703.4603237676366, 704.0606863030584, 704.1072170463624, 628.5427606022035, 628.8058879476691, 629.0936668618017, 630.6398345490508, 694.4355647404733, 693.4347001199169, 692.0220144602372, 596.2150176008528, 671.4479639533004, 628.9942581279728, 657.8521411431826, 680.7018385232922, 623.3032137493368, 619.561031445656, 689.4375696489668, 617.1618310035868, 616.2084247561793, 667.0245843512438, 643.8726262942728, 619.010227132705, 615.3553398787797, 613.9824630633033, 645.419424020944, 673.2693247649321, 690.1877681312914, 697.7211186999459, 698.4397962141409, 701.9673829095042, 627.5012998899283, 703.4313429423893, 628.0690058789213, 704.4031650572796, 704.6374103749451, 628.1990105342342, 628.4442083165069, 630.2443208622283, 692.8134954496053, 676.946881580806, 673.9610570295548, 598.9778021345066, 636.1638277646005, 628.9775707097953, 684.1709816601234, 694.660956910923, 620.0157210343556, 616.7596423605366, 666.1989876561472, 640.636421752736, 610.9730417153042, 614.2504252497084, 643.6499035238666, 671.362954297907, 690.4102843480949, 626.2198282226168, 629.5844364460603, 631.3434248658317, 688.5799110923891, 675.6663462945644, 596.3208696028677, 670.147063499307, 629.436746119254, 628.9794865866096, 679.609921543971, 691.799448550205, 620.5883721207402, 618.0014010958473, 617.0382720375502, 615.8967082785708, 663.8738399053268, 599.4252507499219, 608.7524535432842, 638.6033830014766, 620.0001919360575, 685.4044216893265, 694.3721900874842, 624.9341732181692, 694.8833420719477, 696.0427788337562, 696.311877608317, 626.1614561779127, 698.439644581613, 627.5420715957669, 702.8854193184249, 702.8690887484842, 703.4466275399503, 628.238718292109, 627.7623758883835, 704.7994021398239, 628.4980903802647, 628.062858199664, 628.687768263602, 629.2147696536551, 630.4728048062966, 630.805059306117, 630.0333109486254, 693.6403335474965, 692.038051673536, 676.6134134270709, 674.3217724382818, 671.1860200374455}, {631.4310764330323, 631.564267249657, 631.2641688819941, 631.0212133583227, 631.3399585891252, 630.5455916919557, 629.7826562756755, 630.3029422977919, 629.5214705238633, 629.6742631023567, 627.5831805546793, 685.5207232971164, 624.6621669135701, 695.5517915569104, 695.6172442626462, 695.43773612386, 695.7286812034157, 695.032514187225, 693.4776500355348, 690.1493656941961, 688.9383133996848, 686.4354737720989, 684.4986084212903, 614.4919690572013, 614.0999226470675, 615.4785153773275, 615.1108855524786, 615.3541087548826, 618.2983473120607, 669.0843911652538, 623.7619930582783, 625.7589024517191, 625.979912487289, 698.3703117648132, 704.9329850161398, 704.3065073708627, 704.8630517149492, 704.85899955538, 628.7999233669879, 706.0570000315447, 703.5971467896939, 703.1806469729703, 632.0146552088755, 631.742212395229, 632.0841229354082, 632.6187123631661, 631.5450544952591, 631.375629022572, 629.5154926961912, 678.5989386066863, 692.8790630864758, 696.5211498939494, 691.0016125618122, 688.5537322506225, 686.1462316688554, 684.969897268811, 614.8774718769581, 614.1552178731748, 615.7194511206405, 617.1760301084787, 619.7212617140816, 623.5472889561636, 625.1439367817549, 695.9981579902555, 626.2755520767668, 626.0554754227683, 628.134519600974, 704.4129299097551, 705.3100868079109, 705.6404714460635, 705.5032841887418, 707.1642155388371, 703.093267899836, 702.5898465190339, 693.98541782924, 632.5000052145285, 632.199231364011, 632.437760038332, 632.3425347378777, 632.3798367862346, 631.0843997757274, 628.9452814006106, 681.15202880996, 623.2694759199069, 695.7301859299477, 688.0848112636252, 616.0805196180978, 614.379885677285, 613.9746282389914, 615.8147284974239, 617.5796514403762, 621.0036625600161, 624.0363462617292, 626.1579048376611, 626.1415995053957, 626.3256051691744, 627.2379790160131, 702.5257930603781, 627.8444711025408, 628.0162065864097, 627.8713244900375, 705.1405396357953, 705.8733038982275, 705.6697649940834, 703.3033117129623, 632.1521810599279, 632.2394463715148, 632.4884415022008, 632.3077736441264, 632.1221728976025, 631.3233580392085, 628.918557617707, 626.382097267908, 693.7850314036862, 695.9988281590241, 617.542903986392, 686.7733181933208, 685.2825702213128, 614.8441551431644, 613.8000256524351, 615.4633239840921, 614.9730302638327, 615.3568902971009, 618.0227542263215, 621.8251260469866, 623.9307745554224, 626.0202404912079, 626.5600155871011, 627.343113553131, 703.0763103244401, 627.2809999980439, 704.1739294499343, 627.7713961107223, 628.3750397023549, 705.718675248597, 706.2630283016364, 702.6957539985431, 631.363373693201, 631.9631466744826, 632.0390899684061, 632.2506407286457, 631.3629793352347, 662.0915934629086, 626.1861930602519, 623.214424364591, 694.9065974489247, 685.759287951381, 614.7993308200104, 613.8136116026715, 615.5085780070713, 615.9143504662799, 618.2849585901594, 621.4614726638948, 624.7283542535139, 698.5380688760921, 705.059569166195, 699.02355281176, 632.5793179725695, 632.2167885252226, 632.4804971829166, 632.2938806946336, 631.2876280967043, 658.4121040031495, 627.0754275498728, 623.6683880963653, 696.3664633816433, 691.1076432485579, 686.1485161720212, 684.4653643019782, 615.5814627016963, 614.7392551700119, 616.2601803377268, 617.8347324763928, 662.5360736981204, 623.2549137980457, 624.9768804379245, 694.8282057099831, 625.4902511922506, 625.9351195643063, 626.3031930805957, 697.2587675925935, 626.4335181289372, 702.7236614526258, 627.4322911182197, 627.690444652831, 627.8504537592921, 703.2962591298757, 704.2703911652989, 628.3325938635298, 704.9357148996047, 705.5444255728551, 705.7163134847565, 705.6806773172589, 704.7151451730923, 704.216341855394, 703.2131279152704, 631.9378158015533, 632.0106314530115, 632.5094790080778, 632.0975751945015, 631.7852320924922}}}"
