# Supplementary material for: Wave-momentum shaping for moving objects in heterogeneous and dynamic media
Source: Nat Phys. 2024 Jun 21;20(9):1441–7. doi: 10.1038/s41567-024-02538-5 (PMC11392811; doi:10.1038/s41567-024-02538-5)
Supplement: Supplementary file 9 — Source data for ball deviation and fluctuations of medium. [file 41567_2024_2538_MOESM9_ESM.txt]

"""Fluctuations"" -> {{0., 3.000003844499588, 239.00000117719173, 240.00000581145287, 262.0000071823597, 264.00000639259815, 266.0000056028366, 267.00000017881393, 268.9999993890524, 270.99999859929085, 272.000003233552, 274.00000244379044, 281.00000470876694, 275.00000707805157, 280.0000000745058, 309.00000371038914, 310.00000834465027, 312.0000075548887, 313.00000213086605, 314.0000067651272, 316.00000597536564, 317.00000055134296, 318.0000051856041, 320.00000439584255, 320.9999989718199, 322.000003606081, 324.00000281631947, 326.0000020265579, 327.00000666081905, 329.0000058710575, 331.00000508129597, 331.9999996572733, 333.99999886751175, 335.0000035017729, 351.00000724196434, 337.00000271201134, 341.00000113248825, 359.00000408291817, 361.0000032931566, 362.00000792741776, 363.0000025033951, 365.00000171363354, 366.00000634789467, 368.0000055581331, 369.00000013411045, 370.0000047683716, 372.00000397861004, 373.00000861287117, 375.0000078231096, 376.00000239908695, 377.0000070333481, 379.00000624358654, 380.00000081956387, 382.0000000298023, 383.00000466406345, 404.00000140070915, 383.9999992400408, 394.00000534951687, 411.00000366568565, 413.0000028759241, 414.00000751018524, 416.0000067204237, 417.000001296401, 418.00000593066216, 419.0000005066395, 420.99999971687794, 422.00000435113907, 422.9999989271164, 425.00000819563866, 426.000002771616, 427.0000074058771, 429.00000661611557, 430.0000011920929, 431.000005826354, 433.0000050365925, 433.9999996125698, 435.00000424683094, 437.0000034570694, 438.0000080913305, 440.000007301569, 446.00000493228436, 456.00000098347664, 457.00000561773777, 459.0000048279762, 459.99999940395355, 461.0000040382147, 463.00000324845314, 464.00000788271427, 466.0000070929527, 467.00000166893005, 468.0000063031912, 470.00000551342964, 471.00000008940697, 472.0000047236681, 474.00000393390656, 474.9999985098839, 476.000003144145, 478.00000235438347, 479.0000069886446, 480.0000015646219, 482.0000007748604, 483.0000054091215, 483.99999998509884, 485.9999991953373, 487.0000038295984, 488.00000846385956, 490.000007674098, 491.00000225007534, 492.00000688433647, 494.0000060945749, 495.00000067055225, 496.0000053048134, 498.00000451505184, 498.99999909102917, 500.0000037252903, 502.00000293552876, 503.0000075697899, 505.00000678002834, 506.00000135600567, 507.0000059902668, 509.00000520050526, 509.9999997764826, 511.0000044107437, 513.0000036209822, 514.0000082552433, 515.0000028312206, 531.0000065714121, 532.0000011473894, 533.0000057816505, 535.000004991889, 535.9999995678663, 537.0000042021275, 539.0000034123659, 540.000008046627, 542.0000072568655, 543.0000018328428, 555.0000071525574, 548.9999994635582, 554.0000025182962, 582.0000015199184, 583.0000061541796, 584.0000007301569, 585.9999999403954, 587.0000045746565, 587.9999991506338, 589.000003784895, 591.0000029951334, 592.0000076293945, 594.000006839633, 595.0000014156103, 597.0000006258488, 598.0000052601099, 598.9999998360872, 600.9999990463257, 602.0000036805868, 603.000008314848, 604.0000028908253, 606.0000021010637, 607.0000067353249, 609.0000059455633, 610.0000005215406, 611.0000051558018, 613.0000043660402, 613.9999989420176, 615.0000035762787, 617.0000027865171, 619.0000019967556, 620.0000066310167, 621.000001206994, 623.0000004172325, 624.999999627471, 626.0000042617321, 628.0000034719706, 630.000002682209, 642.0000080019236, 631.0000073164701, 641.0000033676624, 668.0000077933073, 670.0000070035458, 671.0000015795231, 672.0000062137842, 674.0000054240227, 675., 676.0000046342611, 678.0000038444996, 678.9999984204769, 686.0000006854534, 696.0000067949295, 697.0000013709068, 698.000006005168, 700.0000052154064, 700.9999997913837, 702.0000044256449, 704.0000036358833, 705.0000082701445, 706.0000028461218, 713.0000051110983, 723.0000011622906, 724.0000057965517, 725.000000372529, 726.9999995827675, 728.0000042170286, 728.999998793006, 731.0000080615282, 732.0000026375055, 734.000001847744, 735.0000064820051, 736.0000010579824, 738.0000002682209, 739.000004902482, 739.9999994784594, 741.9999986886978, 743.000003322959, 744.0000079572201, 751.0000001639128, 761.0000062733889, 762.0000008493662, 764.0000000596046, 765.0000046938658, 765.9999992698431, 767.9999984800816, 769.0000031143427, 770.0000077486038, 772.0000069588423, 773.0000015348196, 775.0000007450581, 776.0000053793192, 797.0000021159649, 799.0000013262033, 800.0000059604645, 801.0000005364418, 802.9999997466803, 804.0000043809414, 804.9999989569187, 807.000008225441, 808.0000028014183, 810.0000020116568, 811.0000066459179, 813.0000058561563, 814.0000004321337, 815.9999996423721, 817.0000042766333, 817.9999988526106, 820.0000081211329, 821.0000026971102, 833.0000080168247, 828.0000049620867, 832.0000033825636, 859.0000078082085, 861.0000070184469, 862.0000015944242, 864.0000008046627, 865.0000054389238, 866.0000000149012, 867.9999992251396, 869.0000038594007, 870.0000084936619, 872.0000077039003, 873.0000022798777, 874.0000069141388, 876.0000061243773, 877.0000007003546, 878.0000053346157, 880.0000045448542, 880.9999991208315, 883.0000083893538, 884.0000029653311, 890.0000005960464, 891.9999998062849, 902.000005915761, 903.0000004917383, 904.0000051259995, 906.0000043362379, 906.9999989122152, 909.0000081807375, 910.0000027567148, 911.000007390976, 913.0000066012144, 914.0000011771917, 915.0000058114529, 917.0000050216913, 917.9999995976686, 919.0000042319298, 921.0000034421682, 922.0000080764294, 924.0000072866678, 943.9999993890524, 930.0000049173832, 943.0000048130751, 961.000007763505, 962.0000023394823, 963.0000069737434, 965.0000061839819, 966.0000007599592, 967.9999999701977, 969.0000046044588, 969.9999991804361, 971.9999983906746, 973.0000030249357, 975.0000022351742, 976.0000068694353, 977.0000014454126, 979.0000006556511, 980.0000052899122, 986.0000029206276, 995.9999989718199, 998.0000082403421, 999.0000028163195, 1001.0000020265579, 1003.0000012367964, 1004.0000058710575, 1005.0000004470348, 1006.9999996572733, 1008.0000042915344, 1010.0000035017729, 1011.000008136034, 1013.0000073462725, 1014.0000019222498, 1016.0000011324883, 1018.0000003427267, 1019.0000049769878, 1021.0000041872263, 1021.9999987632036, 1023.0000033974648, 1025.0000026077032, 1026.0000072419643, 1027.0000018179417, 1029.0000010281801, 1030.0000056624413, 1031.0000002384186, 1032.999999448657, 1034.0000040829182, 1036.0000032931566, 1037.0000079274178, 1038.000002503395, 1040.0000017136335, 1041.0000063478947, 1042.000000923872, 1044.0000001341105, 1045.0000047683716, 1045.999999344349, 1048.0000086128712, 1049.0000031888485, 1050.0000078231096, 1052.000007033348, 1053.0000016093254, 1055.0000008195639, 1056.000005453825, 1057.0000000298023, 1058.9999992400408, 1060.000003874302, 1060.9999984502792, 1063.0000077188015, 1075.0000029802322, 1069.0000053495169, 1073.0000037699938, 1107.0000004023314, 1108.0000050365925, 1108.9999996125698, 1110.9999988228083, 1112.0000034570694, 1113.0000080913305, 1115.000007301569, 1116.0000018775463, 1117.0000065118074, 1123.9999987185001, 1134.0000048279762, 1134.9999994039536, 1137.0000086724758, 1138.0000032484531, 1139.0000078827143, 1141.0000070929527, 1142.00000166893, 1143.0000063031912, 1145.0000055134296, 1146.000000089407, 1147.000004723668, 1149.0000039339066, 1149.9999985098839, 1151.000003144145, 1153.0000023543835, 1154.0000069886446, 1155.000001564622, 1157.0000007748604, 1158.0000054091215, 1158.9999999850988, 1160.9999991953373, 1162.0000038295984, 1163.0000084638596, 1165.000007674098, 1166.0000022500753, 1167.0000068843365, 1169.000006094575, 1170.0000006705523, 1171.9999998807907, 1173.0000045150518, 1175.0000037252903, 1176.0000083595514, 1177.0000029355288, 1179.0000021457672, 1180.0000067800283, 1182.0000059902668, 1183.0000005662441, 1190.0000028312206, 1184.9999997764826, 1189.0000082552433, 1217.0000072568655, 1218.0000018328428, 1220.0000010430813, 1221.0000056773424, 1223.0000048875809, 1223.9999994635582, 1226.0000087320805, 1227.0000033080578, 1229.0000025182962, 1230.0000071525574, 1232.0000063627958, 1234.0000055730343, 1235.0000001490116, 1236.0000047832727, 1238.0000039935112, 1238.9999985694885, 1240.0000032037497, 1242.000002413988, 1243.0000070482492, 1244.0000016242266, 1246.000000834465, 1247.0000054687262, 1249.0000046789646, 1249.999999254942, 1251.000003889203, 1253.0000030994415, 1254.0000077337027, 1255.00000230968, 1257.0000015199184, 1258.0000061541796, 1259.000000730157, 1260.9999999403954, 1262.0000045746565, 1262.9999991506338, 1265.000008419156, 1266.0000029951334, 1267.0000076293945, 1269.000006839633, 1270.0000014156103, 1272.0000006258488, 1273.00000526011, 1273.9999998360872, 1275.9999990463257, 1277.0000036805868, 1298.0000004172325, 1279.0000028908253, 1288.0000043660402, 1311.0000003129244, 1312.9999995231628, 1314.000004157424, 1316.0000033676624, 1317.0000080019236, 1318.000002577901, 1320.0000017881393, 1321.0000064224005, 1322.0000009983778, 1324.0000002086163, 1325.0000048428774, 1325.9999994188547, 1327.9999986290932, 1329.0000032633543, 1330.0000078976154, 1337.0000001043081, 1347.0000062137842, 1348.0000007897615, 1349.0000054240227, 1351.0000046342611, 1351.9999992102385, 1353.999998420477, 1355.000003054738, 1356.0000076889992, 1358.0000068992376, 1359.000001475215, 1361.0000006854534, 1362.0000053197145, 1362.9999998956919, 1375.0000052154064, 1370.0000021606684, 1374.0000005811453, 1401.9999995827675, 1403.0000042170286, 1403.999998793006, 1406.0000080615282, 1407.0000026375055, 1409.000001847744, 1410.0000064820051, 1411.0000010579824, 1413.000000268221, 1414.000004902482, 1414.9999994784594, 1416.9999986886978, 1418.000003322959, 1419.00000795722, 1421.0000071674585, 1422.0000017434359, 1423.000006377697, 1425.0000055879354, 1426.0000001639128, 1427.9999993741512, 1429.0000040084124, 1430.0000086426735, 1432.000007852912, 1433.0000024288893, 1435.0000016391277, 1436.0000062733889, 1437.0000008493662, 1439.0000000596046, 1440.0000046938658, 1440.999999269843, 1442.9999984800816, 1444.0000031143427, 1459.000002220273, 1445.0000077486038, 1453.999999165535, 1472.000002115965, 1474.0000013262033, 1475.0000059604645, 1476.0000005364418, 1477.9999997466803, 1479.0000043809414, 1479.9999989569187, 1482.000008225441, 1483.0000028014183, 1485.0000020116568, 1486.000006645918, 1487.0000012218952, 1489.0000004321337, 1503.999999538064, 1505.0000041723251, 1507.0000033825636, 1508.0000080168247, 1509.000002592802, 1511.0000018030405, 1512.0000064373016, 1513.000001013279, 1515.0000002235174, 1516.0000048577785, 1516.9999994337559, 1519.0000087022781, 1520.0000032782555, 1521.0000079125166, 1523.000007122755, 1524.0000016987324, 1526.0000009089708, 1528.0000001192093, 1529.0000047534704, 1531.0000039637089, 1531.9999985396862, 1534.0000078082085, 1535.0000023841858, 1537.0000015944242, 1538.0000062286854, 1539.0000008046627, 1541.0000000149012, 1542.0000046491623, 1544.0000038594007, 1545.0000084936619, 1546.0000030696392, 1548.0000022798777, 1549.0000069141388, 1550.0000014901161, 1552.0000007003546, 1563.000001385808, 1558.0000083893538, 1562.0000068098307, 1596.0000034421682, 1597.0000080764294, 1599.0000072866678, 1605.0000049173832, 1605.9999994933605, 1608.0000087618828, 1609.00000333786, 1611.0000025480986, 1620.9999985992908, 1622.000003233552, 1624.0000024437904, 1630.0000000745058, 1649.0000076591969, 1650.0000022351742, 1652.0000014454126, 1653.0000060796738, 1655.0000052899122, 1655.9999998658895, 1660.0000083446503, 1662.0000075548887, 1663.000002130866, 1664.0000067651272, 1666.0000059753656, 1667.000000551343, 1668.000005185604, 1670.0000043958426, 1670.9999989718199, 1672.000003606081, 1674.0000028163195, 1685.0000035017729, 1680.0000004470348, 1683.9999988675117, 1693.0000003427267, 1694.9999995529652, 1696.0000041872263, 1698.0000033974648, 1702.0000018179417, 1704.0000010281801, 1705.0000056624413, 1706.0000002384186, 1707.999999448657, 1709.0000040829182, 1711.0000032931566, 1712.0000079274178, 1713.000002503395, 1715.0000017136335, 1716.0000063478947, 1717.000000923872, 1719.0000001341105, 1720.0000047683716, 1720.999999344349, 1723.0000086128712, 1724.0000031888485, 1726.000002399087, 1727.000007033348, 1729.0000062435865, 1735.000003874302, 1744.9999999254942, 1746.9999991357327, 1748.0000037699938, 1749.000008404255, 1751.0000076144934, 1752.0000021904707, 1754.0000014007092, 1755.0000060349703, 1757.0000052452087, 1757.999999821186, 1768.0000059306622, 1770.0000051409006, 1770.999999716878, 1772.000004351139, 1774.0000035613775, 1775.0000081956387, 1776.000002771616, 1785.9999988228083, 1787.0000034570694, 1789.0000026673079, 1790.000007301569, 1791.0000018775463, 1793.0000010877848, 1794.000005722046, 1796.0000049322844, 1796.9999995082617, 1798.9999987185001, 1812.0000086724758, 1800.0000033527613, 1807.0000056177378, 1820.0000055134296, 1821.000000089407, 1822.000004723668, 1824.0000039339066, 1826.000003144145, 1827.0000077784061, 1829.0000069886446, 1830.000001564622, 1832.0000007748604, 1833.0000054091215, 1835.00000461936, 1835.9999991953373, 1837.0000038295984, 1848.0000045150518, 1848.9999990910292, 1851.0000083595514, 1852.0000029355288, 1853.00000756979, 1855.0000067800283, 1856.0000013560057, 1857.0000059902668, 1859.0000052005053, 1859.9999997764826, 1861.999998986721, 1863.0000036209822, 1864.0000082552433, 1866.0000074654818, 1867.000002041459, 1868.0000066757202, 1870.0000058859587, 1871.000000461936, 1872.9999996721745, 1874.0000043064356, 1874.999998882413, 1876.000003516674, 1878.0000027269125, 1879.0000073611736, 1880.000001937151, 1881.000006571412, 1883.0000057816505, 1884.0000003576279, 1885.9999995678663, 1887.0000042021275, 1887.9999987781048, 1890.000008046627, 1891.0000026226044, 1893.0000018328428, 1900.0000040978193, 1895.0000010430813, 1898.9999994635582, 1922.0000054687262, 1924.0000046789646, 1924.999999254942, 1927.0000085234642, 1937.9999991506338, 1933.0000061541796, 1937.0000045746565, 1952.0000036805868, 1953.000008314848, 1954.0000028908253, 1963.9999989420176, 1966.0000082105398, 1967.0000027865171, 1968.0000074207783, 1970.0000066310167, 1971.000001206994, 1972.0000058412552, 1974.0000050514936, 1974.999999627471, 1976.9999988377094, 1978.0000034719706, 1980.000002682209, 1986.0000003129244, 1996.0000064224005, 1998.000005632639, 2000.0000048428774, 2000.9999994188547, 2002.9999986290932, 2004.0000032633543, 2006.0000024735928, 2007.000007107854, 2009.0000063180923, 2011.0000055283308, 2012.0000001043081, 2013.0000047385693, 2015.0000039488077, 2016.0000085830688, 2017.0000031590462, 2018.0000077933073, 2028.999998420477, 2020.0000070035458, 2028.0000038444996, 2056.000002846122, 2057.000007480383, 2059.0000066906214, 2060.0000012665987, 2061.00000590086, 2062.000000476837, 2063.9999996870756, 2065.0000043213367, 2067.000003531575, 2068.0000081658363, 2069.0000027418137, 2071.000001952052, 2072.0000065863132, 2073.0000011622906, 2075.000000372529, 2076.00000500679, 2078.0000042170286, 2078.999998793006, 2080.000003427267, 2082.0000026375055, 2083.0000072717667, 2084.000001847744, 2085.000006482005, 2087.0000056922436, 2088.000000268221, 2089.9999994784594, 2091.0000041127205, 2091.999998688698, 2094.00000795722, 2095.0000025331974, 2096.0000071674585, 2098.000006377697, 2099.0000009536743, 2100.0000055879354, 2102.000004798174, 2102.9999993741512, 2104.0000040084124, 2106.000003218651, 2107.000007852912, 2109.0000070631504, 2110.0000016391277, 2112.000000849366, 2117.9999984800816, 2113.0000054836273, 2117.0000039041042, 2150.0000059604645, 2152.000005170703, 2152.9999997466803, 2154.0000043809414, 2156.00000359118, 2157.000008225441, 2159.0000074356794, 2160.0000020116568, 2161.000006645918, 2177.0000003278255, 2167.9999988526106, 2176.000005751848, 2193.000004068017, 2194.000008702278, 2196.0000079125166, 2197.000002488494, 2198.000007122755, 2200.0000063329935, 2201.000000908971, 2202.000005543232, 2204.0000047534704, 2204.9999993294477, 2206.000003963709, 2208.0000031739473, 2209.0000078082085, 2211.000007018447, 2212.0000015944242, 2214.0000008046627, 2215.000005438924, 2216.000000014901, 2217.9999992251396, 2219.0000038594007, 2221.000003069639, 2222.0000077039003, 2233.0000083893538, 2223.0000022798777, 2232.0000037550926, 2260.000002756715, 2261.000007390976, 2262.0000019669533, 2264.0000011771917, 2265.000005811453, 2266.00000038743, 2267.9999995976686, 2269.00000423193, 2269.999998807907, 2272.0000080764294, 2273.0000026524067, 2275.000001862645, 2276.0000064969063, 2277.0000010728836, 2279.000000283122, 2280.000004917383, 2282.0000041276217, 2283.000008761883, 2284.00000333786, 2286.0000025480986, 2287.0000071823597, 2288.000001758337, 2290.0000009685755, 2291.0000056028366, 2292.000000178814, 2293.9999993890524, 2295.0000040233135, 2297.000003233552, 2298.000007867813, 2299.0000024437904, 2311.000007763505, 2301.000001654029, 2310.000003129244, 2343.9999997615814, 2345.0000043958426, 2345.99999897182, 2348.000008240342, 2349.0000028163195, 2351.000002026558, 2352.000006660819, 2353.0000012367964, 2355.000000447035, 2356.000005081296, 2356.9999996572733, 2358.9999988675117, 2360.000003501773, 2362.0000027120113, 2363.0000073462725, 2364.00000192225, 2366.0000011324883, 2367.0000057667494, 2369.000004976988, 2369.999999552965, 2371.0000041872263, 2382.999999448657, 2378.000006452203, 2382.0000048726797, 2415.00000692904, 2417.0000061392784, 2418.0000007152557, 2419.999999925494, 2421.0000045597553, 2423.000003769994, 2424.000008404255, 2426.0000076144934, 2451.000002771616, 2452.000007405877, 2453.0000019818544, 2455.000001192093, 2456.000005826354, 2458.0000050365925, 2458.99999961257, 2469.000005722046, 2470.000000298023, 2471.9999995082617, 2473.000004142523, 2475.0000033527613, 2476.0000079870224, 2477.0000025629997, 2479.000001773238, 2480.0000064074993, 2481.0000009834766, 2483.000000193715, 2484.000004827976, 2486.0000040382147, 2487.000008672476, 2488.000003248453, 2490.0000024586916, 2491.0000070929527, 2492.00000166893, 2494.0000008791685, 2495.0000055134296, 2496.000000089407, 2497.000004723668, 2499.0000039339066, 2499.999998509884, 2501.000003144145, 2503.0000023543835, 2504.0000069886446, 2505.000001564622, 2507.0000007748604, 2508.0000054091215, 2508.999999985099, 2510.9999991953373, 2512.0000038295984, 2514.000003039837, 2515.000007674098, 2517.0000068843365, 2518.000001460314, 2520.0000006705523, 2521.0000053048134, 2521.9999998807907, 2523.999999091029, 2525.0000037252903, 2527.0000029355288, 2528.00000756979, 2529.000002145767, 2530.0000067800283, 2532.000005990267, 2533.000000566244, 2534.9999997764826, 2536.0000044107437, 2538.000003620982, 2539.0000082552433, 2540.0000028312206, 2542.000002041459, 2543.00000667572, 2544.0000012516975, 2546.000000461936, 2547.000005096197, 2547.9999996721745, 2549.999998882413, 2551.000003516674, 2553.0000027269125, 2554.0000073611736, 2556.000006571412, 2557.0000011473894, 2559.000000357628, 2560.000004991889, 2562.0000042021275, 2562.999998778105, 2564.000003412366, 2566.0000026226044, 2567.0000072568655, 2569.000006467104, 2570.0000010430813, 2572.0000002533197, 2573.000004887581, 2575.0000040978193, 2576.0000087320805, 2577.000003308058, 2578.000007942319, 2580.0000071525574, 2581.0000017285347, 2583.000000938773, 2584.0000055730343, 2586.0000047832727, 2586.99999935925, 2588.000003993511, 2590.0000032037497, 2591.000007838011, 2607.0000015199184, 2592.000002413988, 2597.000005468726, 2620.0000014156103, 2622.0000006258488, 2623.00000526011, 2625.0000044703484, 2625.9999990463257, 2627.000003680587, 2629.0000028908253, 2630.0000075250864, 2632.000006735325, 2633.000001311302, 2635.0000005215406, 2636.000005155802, 2636.999999731779, 2638.9999989420176, 2645.0000066310167, 2668.000002577901, 2669.000007212162, 2671.0000064224005, 2672.000000998378, 2674.0000002086163, 2694.0000023692846, 2680.0000078976154, 2684.0000063180923, 2701.9999992102385, 2703.0000038444996, 2705.000003054738, 2706.000007688999, 2708.0000068992376, 2709.000001475215, 2710.000006109476, 2712.0000053197145, 2712.999999895692, 2714.9999991059303, 2716.0000037401915, 2717.0000083744526, 2719.000007584691, 2720.0000021606684, 2722.000001370907, 2723.000006005168, 2725.0000052154064, 2725.9999997913837, 2727.999999001622, 2730.0000082701445, 2731.000002846122, 2733.0000020563602, 2735.0000012665987, 2745.000007376075, 2746.000001952052, 2747.0000065863132, 2749.0000057965517, 2750.000000372529, 2751.9999995827675, 2753.0000042170286, 2753.999998793006, 2756.000008061528, 2757.0000026375055, 2758.0000072717667, 2760.000006482005, 2766.0000041127205, 2770.0000025331974, 2772.000001743436, 2773.000006377697, 2775.0000055879354, 2776.000000163913, 2777.9999993741512, 2779.0000040084124, 2780.0000086426735, 2782.000007852912, 2783.0000024288893, 2784.0000070631504, 2786.000006273389, 2787.000000849366, 2788.0000054836273, 2790.000004693866, 2790.999999269843, 2792.9999984800816, 2794.0000031143427, 2795.000007748604, 2797.0000069588423, 2798.0000015348196, 2799.0000061690807, 2801.000005379319, 2801.9999999552965, 2803.999999165535, 2805.000003799796, 2806.0000084340572, 2808.0000076442957, 2809.000002220273, 2811.0000014305115, 2812.0000060647726, 2813.00000064075, 2814.9999998509884, 2816.0000044852495, 2816.999999061227, 2819.000008329749, 2820.0000029057264, 2822.000002115965, 2823.000006750226, 2824.0000013262033, 2826.000000536442, 2827.000005170703, 2827.9999997466803, 2829.9999989569187, 2831.00000359118, 2833.0000028014183, 2834.0000074356794, 2835.0000020116568, 2837.000001221895, 2838.0000058561563, 2850.000001117587, 2845.000008121133, 2849.0000065416098, 2876.000000908971, 2878.0000001192093, 2879.0000047534704, 2881.000003963709, 2881.999998539686, 2883.0000031739473, 2885.000002384186, 2886.000007018447, 2887.0000015944242, 2889.0000008046627, 2890.000005438924, 2892.0000046491623, 2892.9999992251396, 2908.0000083893538, 2909.000002965331, 2911.0000021755695, 2912.0000068098307, 2913.000001385808, 2914.000006020069, 2916.0000052303076, 2916.999999806285, 2918.9999990165234, 2920.0000036507845, 2921.0000082850456, 2923.000007495284, 2924.0000020712614, 2925.0000067055225, 2927.000005915761, 2928.0000004917383, 2929.0000051259995, 2931.000004336238, 2931.9999989122152, 2933.0000035464764, 2935.000002756715, 2936.000007390976, 2938.0000066012144, 2939.0000011771917, 2940.000005811453, 2942.0000050216913, 2942.9999995976686, 2944.00000423193, 2946.0000034421682, 2947.0000080764294, 2953.0000057071447, 2963.000001758337, 2965.0000009685755, 2966.0000056028366, 2967.000000178814, 2968.9999993890524, 2970.0000040233135, 2972.000003233552, 2973.000007867813, 2975.0000070780516, 2977.00000628829, 2989.0000015497208, 2983.0000039190054, 2987.0000023394823, 3015.0000013411045, 3017.000000551343, 3018.000005185604, 3018.9999997615814, 3020.99999897182, 3022.000003606081, 3024.0000028163195, 3025.0000074505806, 3027.000006660819, 3028.0000012367964, 3030.000000447035, 3031.000005081296, 3033.0000042915344, 3035.000003501773, 3036.000008136034, 3037.0000027120113, 3039.00000192225, 3040.000006556511, 3041.0000011324883, 3043.0000003427267, 3044.000004976988, 3046.0000041872263, 3046.9999987632036, 3048.0000033974648, 3050.000002607703, 3051.0000072419643, 3053.000006452203, 3067.000000923872, 3059.000004082918, 3066.0000063478947, 3083.999999240041, 3085.000003874302, 3087.0000030845404, 3088.0000077188015, 3089.000002294779, 3091.0000015050173, 3092.0000061392784, 3094.000005349517, 3094.999999925494, 3096.0000045597553, 3098.000003769994, 3099.000008404255, 3101.0000076144934, 3102.0000021904707, 3112.000008299947, 3114.0000075101852, 3115.0000020861626, 3116.0000067204237, 3118.000005930662, 3119.0000005066395, 3120.999999716878, 3122.000004351139, 3122.9999989271164, 3125.0000081956387, 3126.000002771616, 3128.0000019818544, 3129.0000066161156, 3130.000001192093, 3132.0000004023314, 3133.0000050365925, 3133.99999961257, 3135.9999988228083, 3137.0000034570694, 3152.0000025629997, 3154.000001773238, 3155.0000064074993, 3156.0000009834766, 3158.000000193715, 3159.000004827976, 3159.9999994039536, 3162.000008672476, 3163.000003248453, 3164.0000078827143, 3166.0000070929527, 3167.00000166893, 3168.000006303191, 3170.0000055134296, 3171.000000089407, 3181.000006198883, 3182.0000007748604, 3183.0000054091215, 3185.00000461936, 3185.9999991953373, 3188.0000084638596, 3189.000003039837, 3190.000007674098, 3192.0000068843365, 3193.000001460314, 3194.000006094575, 3196.0000053048134, 3196.9999998807907, 3198.000004515052, 3200.0000037252903, 3201.0000083595514, 3202.0000029355288, 3204.000002145767, 3205.0000067800283, 3206.0000013560057, 3208.000000566244, 3209.0000052005053, 3211.0000044107437, 3211.999998986721, 3213.000003620982, 3215.0000028312206, 3216.0000074654818, 3217.000002041459, 3219.0000012516975, 3220.0000058859587, 3221.000000461936, 3222.9999996721745, 3224.0000043064356, 3224.999998882413, 3227.000008150935, 3228.0000027269125, 3229.0000073611736, 3231.000006571412, 3232.0000011473894, 3233.0000057816505, 3235.000004991889, 3235.9999995678663, 3237.0000042021275, 3239.000003412366, 3240.000008046627, 3242.0000072568655, 3243.000001832843, 3244.000006467104, 3246.0000056773424, 3247.0000002533197, 3248.000004887581, 3250.0000040978193, 3251.0000087320805, 3253.000007942319, 3254.0000025182962, 3255.0000071525574, 3257.000006362796, 3258.000000938773, 3260.0000001490116, 3261.0000047832727, 3261.99999935925, 3263.9999985694885, 3265.0000032037497, 3285.000005364418, 3271.000000834465, 3274.999999254942, 3293.000002205372, 3295.0000014156103, 3296.0000060498714, 3297.0000006258488, 3298.999999836087, 3300.0000044703484, 3300.9999990463257, 3303.000008314848, 3304.0000028908253, 3306.0000021010637, 3307.000006735325, 3309.0000059455633, 3310.0000005215406, 3311.000005155802, 3313.0000043660402, 3313.9999989420176, 3315.0000035762787, 3317.000002786517, 3318.0000074207783, 3319.0000019967556, 3321.000001206994, 3322.000005841255, 3324.0000050514936, 3324.999999627471, 3326.9999988377094, 3328.0000034719706, 3330.000002682209, 3332.0000018924475, 3333.0000065267086, 3335.000005736947, 3336.0000003129244, 3337.0000049471855, 3339.000004157424, 3339.9999987334013, 3341.0000033676624, 3342.0000080019236, 3344.000007212162, 3345.0000017881393, 3347.000000998378, 3348.000005632639, 3349.0000002086163, 3350.9999994188547, 3352.000004053116, 3352.999998629093, 3355.0000078976154, 3356.0000024735928, 3358.000001683831, 3359.0000063180923, 3360.0000008940697, 3362.000000104308, 3363.0000047385693, 3363.9999993145466, 3366.000008583069, 3367.000003159046, 3368.0000077933073, 3370.0000070035458, 3371.000001579523, 3373.0000007897615, 3374.0000054240227, 3375., 3376.9999992102385, 3378.0000038444996, 3378.999998420477, 3381.000007688999, 3382.0000022649765, 3384.000001475215, 3385.000006109476, 3386.0000006854534, 3387.999999895692, 3389.000004529953, 3389.9999991059303, 3392.0000083744526, 3393.00000295043, 3395.0000021606684, 3396.0000067949295, 3397.000001370907, 3399.0000005811453, 3400.0000052154064, 3400.9999997913837, 3402.999999001622, 3404.0000036358833, 3405.0000082701445, 3407.000007480383, 3408.0000020563602, 3410.0000012665987, 3411.00000590086, 3418.0000081658363, 3412.000000476837, 3415.999998897314, 3444.00000795722, 3446.0000071674585, 3447.000001743436, 3448.000006377697, 3450.0000055879354, 3451.000000163913, 3452.000004798174, 3454.0000040084124, 3455.0000086426735, 3456.000003218651, 3458.0000024288893, 3459.0000070631504, 3460.0000016391277, 3462.000000849366, 3463.0000054836273, 3464.0000000596046, 3465.999999269843, 3481.0000084340572, 3482.0000030100346, 3484.000002220273, 3485.000006854534, 3486.0000014305115, 3488.00000064075, 3489.000005275011, 3491.0000044852495, 3491.999999061227, 3493.000003695488, 3495.0000029057264, 3496.0000075399876, 3497.000002115965, 3499.0000013262033, 3500.0000059604645, 3501.000000536442, 3502.9999997466803, 3504.0000043809414, 3504.9999989569187, 3520.000008121133, 3522.0000073313713, 3523.0000019073486, 3524.0000065416098, 3526.000005751848, 3527.0000003278255, 3528.0000049620867, 3530.000004172325, 3530.9999987483025, 3532.0000033825636, 3534.000002592802, 3535.000007227063, 3547.000002488494, 3541.0000048577785, 3546.0000079125166, 3573.0000022798777, 3574.000006914139, 3576.0000061243773, 3577.0000007003546, 3578.999999910593, 3580.000004544854, 3580.9999991208315, 3583.0000083893538, 3584.000002965331, 3591.0000052303076, 3601.0000012815, 3602.000005915761, 3604.0000051259995, 3604.999999701977, 3606.9999989122152, 3611.000007390976, 3612.0000019669533, 3614.0000011771917, 3615.000005811453, 3616.00000038743, 3617.9999995976686, 3619.00000423193, 3619.999998807907, 3622.0000080764294, 3623.0000026524067, 3625.000001862645, 3626.0000064969063, 3628.0000057071447, 3630.000004917383, 3630.9999994933605, 3633.000008761883, 3634.00000333786, 3636.0000025480986, 3637.0000071823597, 3638.000001758337, 3640.0000009685755, 3641.0000056028366, 3643.000004813075, 3643.9999993890524, 3645.0000040233135, 3647.000003233552, 3648.000007867813, 3649.0000024437904, 3651.000001654029, 3652.00000628829, 3653.0000008642673, 3655.000000074506, 3656.000004708767, 3658.0000039190054, 3659.0000085532665, 3660.000003129244, 3662.0000023394823, 3663.0000069737434, 3664.0000015497208, 3666.000000759959, 3667.0000053942204, 3667.9999999701977, 3669.999999180436, 3671.0000038146973, 3671.9999983906746, 3674.000007659197, 3675.000002235174, 3677.0000014454126, 3678.0000060796738, 3679.000000655651, 3680.9999998658895, 3682.0000045001507, 3684.000003710389, 3685.0000083446503, 3691.0000059753656, 3701.000002026558, 3703.0000012367964, 3704.0000058710575, 3705.000000447035, 3706.9999996572733, 3708.0000042915344, 3708.9999988675117, 3711.000008136034, 3712.0000027120113, 3713.0000073462725, 3715.000006556511, 3716.0000011324883, 3717.0000057667494, 3719.000004976988, 3719.999999552965, 3721.9999987632036, 3723.0000033974648, 3724.000008031726, 3726.0000072419643, 3727.0000018179417, 3728.000006452203, 3730.0000056624413, 3731.0000002384186, 3737.0000079274178, 3739.000007137656, 3749.0000031888485, 3750.0000078231096, 3751.000002399087, 3753.0000016093254, 3754.0000062435865, 3755.000000819564, 3757.0000000298023, 3758.0000046640635, 3760.000003874302, 3760.9999984502792, 3762.0000030845404, 3763.0000077188015, 3765.00000692904, 3766.0000015050173, 3768.0000007152557, 3769.000005349517, 3769.999999925494, 3771.9999991357327, 3773.000003769994, 3774.000008404255, 3776.0000076144934, 3777.0000021904707, 3778.000006824732, 3780.0000060349703, 3781.0000006109476, 3782.999999821186, 3784.000004455447, 3784.9999990314245, 3787.000008299947, 3788.000002875924, 3789.0000075101852, 3791.0000067204237, 3792.000001296401, 3793.000005930662, 3795.0000051409006, 3795.999999716878, 3797.9999989271164, 3799.0000035613775, 3800.0000081956387, 3802.000007405877, 3803.0000019818544, 3805.000001192093, 3806.000005826354, 3807.0000004023314, 3808.99999961257, 3810.000004246831, 3810.9999988228083, 3813.0000080913305, 3814.000002667308, 3816.0000018775463, 3817.0000065118074, 3818.0000010877848, 3820.000000298023, 3821.0000049322844, 3823.000004142523, 3823.9999987185, 3830.0000064074993, 3840.0000024586916, 3842.00000166893, 3843.000006303191, 3844.0000008791685, 3846.000000089407, 3847.000004723668, 3847.9999992996454, 3849.999998509884, 3851.000003144145, 3857.0000007748604, 3867.0000068843365, 3869.000006094575, 3870.0000006705523, 3871.0000053048134, 3873.000004515052, 3873.999999091029, 3875.0000037252903, 3877.0000029355288, 3878.00000756979, 3880.0000067800283, 3881.0000013560057, 3882.000005990267, 3884.0000052005053, 3884.9999997764826, 3886.0000044107437, 3888.000003620982, 3889.0000082552433, 3891.0000074654818, 3892.000002041459, 3893.00000667572, 3895.0000058859587, 3896.000000461936, 3897.000005096197, 3909.000000357628, 3904.0000073611736, 3908.0000057816505, 3948.0000000447035, 3949.0000046789646, 3951.000003889203, 3952.000008523464, 3953.0000030994415, 3955.00000230968, 3956.000006943941, 3958.0000061541796, 3959.000000730157, 3960.000005364418, 3962.0000045746565, 3962.999999150634, 3965.000008419156, 3966.0000029951334, 3968.000002205372, 3969.000006839633, 3971.0000060498714, 3972.0000006258488, 3973.999999836087, 3975.0000044703484, 3977.000003680587, 3978.000008314848, 3980.0000075250864, 3981.0000021010637, 3983.000001311302, 3984.0000059455633, 3986.000005155802, 3986.999999731779, 3988.9999989420176, 3990.0000035762787, 3992.000002786517, 3993.0000074207783, 3994.0000019967556, 3995.0000066310167, 3997.000005841255, 3998.0000004172325, 3999.0000050514936, 4001.000004261732, 4001.9999988377094, 4004.0000081062317, 4019.000007212162, 4020.0000017881393, 4022.000000998378, 4023.000005632639, 4024.0000002086163, 4025.9999994188547, 4027.000004053116, 4029.0000032633543, 4030.0000078976154, 4031.0000024735928, 4033.000001683831, 4034.0000063180923, 4036.000005528331, 4037.000000104308, 4038.0000047385693, 4040.0000039488077, 4041.000008583069, 4056.000007688999, 4057.0000022649765, 4059.000001475215, 4060.000006109476, 4061.0000006854534, 4062.999999895692, 4064.000004529953, 4064.9999991059303, 4067.0000083744526, 4068.00000295043, 4080.0000082701445, 4070.0000021606684, 4079.0000036358833, 4106.000008061528, 4108.000007271767, 4109.000001847744, 4110.000006482005, 4112.000005692244, 4113.000000268221, 4114.999999478459, 4116.0000041127205, 4116.999998688698, 4119.00000795722, 4120.000002533197, 4121.0000071674585, 4123.000006377697, 4124.000000953674, 4125.000005587935, 4127.000004798174, 4127.999999374151, 4129.000004008412, 4131.000003218651, 4132.000007852912, 4133.000002428889, 4135.000001639128, 4136.000006273389, 4137.000000849366, 4139.000000059605, 4140.000004693866, 4142.000003904104, 4142.999998480082, 4144.000003114343, 4146.000002324581, 4147.000006958842, 4148.00000153482, 4150.000000745058, 4151.000005379319, 4153.000004589558, 4153.999999165535, 4155.000003799796, 4157.000003010035, 4158.000007644296, 4159.000002220273, 4161.0000014305115, 4162.000006064773, 4164.000005275011, 4164.999999850988, 4166.0000044852495, 4166.999999061227, 4174.000001326203, 4177.99999974668, 4179.999998956919, 4181.00000359118, 4182.000008225441, 4184.000007435679, 4185.000002011657, 4186.000006645918, 4188.000005856156, 4189.000000432134, 4190.000005066395, 4192.000004276633, 4192.999998852611, 4195.000008121133, 4196.00000269711, 4197.000007331371, 4199.00000654161, 4200.000001117587, 4201.000005751848, 4203.000004962087, 4203.999999538064, 4205.000004172325, 4207.000003382564, 4208.000008016825, 4209.000002592802, 4211.0000018030405, 4212.000006437302, 4213.000001013279, 4215.000000223517, 4216.000004857779, 4216.999999433756, 4219.000008702278, 4220.0000032782555, 4221.000007912517, 4223.000007122755, 4224.000001698732, 4226.000000908971, 4227.000005543232, 4229.00000475347, 4231.000003963709, 4231.999998539686, 4234.0000078082085, 4235.000002384186, 4236.000007018447, 4238.000006228685, 4239.000000804663, 4241.000000014901, 4242.000004649162, 4242.99999922514, 4245.000008493662, 4246.000003069639, 4247.0000077039, 4249.000006914139, 4250.000001490116, 4251.000006124377, 4253.000005334616, 4253.999999910593, 4255.000004544854, 4257.000003755093, 4258.000008389354, 4259.000002965331, 4260.000007599592, 4262.000006809831, 4263.000001385808, 4265.000000596046, 4266.000005230308, 4266.999999806285, 4268.999999016523, 4270.0000036507845, 4272.000002861023, 4273.000007495284, 4274.000002071261, 4276.0000012815, 4277.000005915761, 4278.000000491738, 4279.999999701977, 4281.000004336238, 4281.999998912215, 4283.000003546476, 4285.000002756715, 4286.000007390976, 4288.000006601214, 4289.000001177192, 4290.000005811453, 4292.000005021691, 4292.999999597669, 4294.00000423193, 4296.000003442168, 4297.000008076429, 4299.000007286668, 4300.000001862645, 4301.000006496906, 4303.000005707145, 4304.000000283122, 4305.000004917383, 4307.000004127622, 4308.000008761883, 4317.000000178814, 4318.999999389052, 4320.0000040233135, 4320.999998599291, 4323.000007867813, 4324.00000244379, 4325.000007078052, 4327.00000628829, 4328.000000864267, 4329.0000054985285, 4331.000004708767, 4331.999999284744, 4334.0000085532665, 4335.000003129244, 4336.000007763505, 4338.000006973743, 4339.000001549721, 4340.000006183982, 4341.000000759959, 4342.999999970198, 4344.000004604459, 4344.999999180436, 4346.999998390675, 4348.000003024936, 4350.000002235174, 4351.000006869435, 4352.000001445413, 4354.000000655651, 4355.000005289912, 4355.99999986589, 4357.999999076128, 4359.000003710389, 4361.000002920628, 4362.000007554889, 4363.000002130866, 4365.0000013411045, 4366.000005975366, 4368.000005185604, 4368.999999761581, 4380.000000447035, 4375.000007450581, 4379.0000058710575, 4407.00000487268, 4409.000004082918, 4409.9999986588955, 4411.000003293157, 4413.000002503395, 4414.000007137656, 4415.0000017136335, 4417.000000923872, 4418.000005558133, 4419.00000013411, 4420.999999344349, 4422.00000397861, 4423.000008612871, 4425.00000782311, 4426.000002399087, 4427.000007033348, 4429.0000062435865, 4430.000000819564, 4431.000005453825, 4433.000004664063, 4433.999999240041, 4435.999998450279, 4437.00000308454, 4438.0000077188015, 4440.00000692904, 4441.000001505017, 4442.000006139278, 4444.000005349517, 4444.999999925494, 4446.000004559755, 4448.000003769994, 4449.000008404255, 4451.000007614493, 4452.000002190471, 4453.000006824732, 4455.00000603497, 4456.000000610948, 4457.000005245209, 4459.000004455447, 4459.9999990314245, 4461.000003665686, 4463.000002875924, 4464.000007510185, 4476.000002771616, 4470.999999716878, 4475.000008195639, 4487.000003457069, 4488.0000080913305, 4489.000002667308, 4491.000001877546, 4492.000006511807, 4494.000005722046, 4495.000000298023, 4496.000004932284, 4496.999999508262, 4498.9999987185, 4500.000003352761, 4502.000002563, 4503.000007197261, 4504.000001773238, 4506.000000983477, 4507.000005617738, 4508.000000193715, 4509.999999403954, 4511.000004038215, 4512.000008672476, 4514.000007882714, 4515.000002458692, 4516.000007092953, 4518.000006303191, 4519.0000008791685, 4520.00000551343, 4522.000004723668, 4522.999999299645, 4524.999998509884, 4526.000003144145, 4528.0000023543835, 4530.000001564622, 4531.000006198883, 4533.0000054091215, 4535.00000461936, 4546.000005304813, 4541.000002250075, 4545.000000670552, 4572.999999672174, 4574.000004306436, 4576.000003516674, 4577.000008150935, 4584.000000357628, 4585.000004991889, 4585.999999567866, 4587.999998778105, 4589.000003412366, 4590.000008046627, 4592.0000072568655, 4593.000001832843, 4595.000001043081, 4596.000005677342, 4598.000004887581, 4598.999999463558, 4613.000003993511, 4601.0000087320805, 4609.000005573034, 4621.000000834465, 4623.0000000447035, 4624.000004678965, 4624.999999254942, 4627.000008523464, 4628.0000030994415, 4629.000007733703, 4631.000006943941, 4632.000001519918, 4633.00000615418, 4635.000005364418, 4635.999999940395, 4637.0000045746565, 4639.000003784895, 4640.000008419156, 4642.0000076293945, 4643.000002205372, 4644.000006839633, 4646.000006049871, 4647.000000625849, 4648.00000526011, 4650.000004470348, 4650.999999046326, 4653.000008314848, 4654.000002890825, 4655.000007525086, 4657.000006735325, 4658.000001311302, 4659.000005945563, 4661.000005155802, 4661.999999731779, 4663.00000436604, 4665.000003576279, 4666.00000821054, 4668.000007420778, 4669.000001996756, 4670.000006631017, 4672.000005841255, 4673.0000004172325, 4674.000005051494, 4676.000004261732, 4676.999998837709, 4678.000003471971, 4680.000002682209, 4681.00000731647, 4683.000006526709, 4684.000001102686, 4685.000005736947, 4687.0000049471855, 4687.999999523163, 4689.999998733401, 4691.000003367662, 4692.000008001924, 4694.000007212162, 4695.000001788139, 4696.0000064224005, 4698.000005632639, 4699.000000208616, 4700.999999418855, 4702.000004053116, 4702.999998629093, 4705.000007897615, 4706.000002473593, 4707.000007107854, 4709.000006318092, 4710.00000089407, 4717.000003159046, 4712.000000104308, 4716.000008583069, 4734.000001475215, 4735.000006109476, 4737.000005319715, 4737.999999895692, 4739.99999910593, 4741.0000037401915, 4742.000008374453, 4743.00000295043, 4745.000002160668, 4746.0000067949295, 4748.000006005168, 4749.000000581145, 4750.000005215406, 4752.000004425645, 4752.999999001622, 4755.0000082701445, 4756.000002846122, 4757.000007480383, 4759.000006690621, 4760.000001266599, 4761.00000590086, 4762.000000476837, 4763.999999687076, 4765.000004321337, 4767.000003531575, 4768.000008165836, 4769.000002741814, 4771.000001952052, 4772.000006586313, 4773.000001162291, 4775.000000372529, 4776.00000500679, 4776.9999995827675, 4789.000004902482, 4784.000001847744, 4788.000000268221, 4800.000005587935, 4801.000000163913, 4802.999999374151, 4804.000004008412, 4805.0000086426735, 4807.000007852912, 4808.000002428889, 4810.000001639128, 4811.000006273389, 4826.000005379319, 4828.000004589558, 4830.000003799796, 4831.000008434057, 4833.000007644296, 4834.000002220273, 4836.0000014305115, 4837.000006064773, 4838.00000064075, 4839.999999850988, 4841.0000044852495, 4841.999999061227, 4844.000008329749, 4845.000002905726, 4846.000007539988, 4848.000006750226, 4849.000001326203, 4850.0000059604645, 4851.000000536442, 4852.99999974668, 4854.000004380941, 4856.00000359118, 4857.000008225441, 4858.000002801418, 4860.000002011657, 4861.000006645918, 4862.000001221895, 4864.000000432134, 4865.000005066395, 4867.000004276633, 4867.999998852611, 4869.000003486872, 4870.000008121133, 4872.000007331371, 4873.000001907349, 4874.00000654161, 4876.000005751848, 4877.000000327826, 4878.999999538064, 4880.000004172325, 4880.9999987483025, 4883.000008016825, 4884.000002592802, 4886.0000018030405, 4887.000006437302, 4888.000001013279, 4890.000000223517, 4891.000004857779, 4902.000005543232, 4893.000004068017, 4897.000002488494, 4910.000002384186, 4911.000007018447, 4912.000001594424, 4914.000000804663, 4915.000005438924, 4916.000000014901, 4917.99999922514, 4919.000003859401, 4920.000008493662, 4922.0000077039, 4923.000002279878, 4924.000006914139, 4926.000006124377, 4927.000000700355, 4928.000005334616, 4930.000004544854, 4930.9999991208315, 4933.000008389354, 4934.000002965331, 4935.000007599592, 4937.000006809831, 4938.000001385808, 4939.000006020069, 4941.000005230308, 4941.999999806285, 4943.000004440546, 4945.0000036507845, 4946.000008285046, 4947.000002861023, 4949.000002071261, 4950.0000067055225, 4951.0000012815, 4953.000000491738, 4954.000005125999, 4956.000004336238, 4956.999998912215, 4958.000003546476, 4960.000002756715, 4961.000007390976, 4962.000001966953, 4964.000001177192, 4965.000005811453, 4967.000005021691, 4967.999999597669, 4969.00000423193, 4969.999998807907, 4972.000008076429, 4973.000002652407, 4975.000001862645, 4976.000006496906, 4977.000001072884, 4979.000000283122, 4980.000004917383, 4980.9999994933605, 4983.000008761883, 4985.000007972121, 4986.000002548099, 4988.000001758337, 4989.000006392598, 4991.000005602837, 4992.000000178814, 4993.999999389052, 5001.000001654029, 4995.0000040233135, 5000.000007078052, 5013.000006973743, 5014.000001549721, 5016.000000759959, 5017.00000539422, 5017.999999970198, 5019.999999180436, 5021.000003814697, 5021.999998390675, 5024.000007659197, 5025.000002235174, 5026.000006869435, 5028.000006079674, 5029.000000655651, 5030.000005289912, 5032.000004500151, 5032.999999076128, 5035.00000834465, 5036.000002920628, 5037.000007554889, 5039.000006765127, 5040.0000013411045, 5041.000005975366, 5043.000005185604, 5043.999999761581, 5045.99999897182, 5047.000003606081, 5048.000008240342, 5050.000007450581, 5051.000002026558, 5052.000006660819, 5054.0000058710575, 5055.000000447035, 5056.999999657273, 5058.000004291534, 5058.999998867512, 5061.000008136034, 5062.000002712011, 5063.0000073462725, 5065.000006556511, 5066.000001132488, 5068.000000342727, 5069.000004976988, 5069.999999552965, 5071.999998763204, 5073.000003397465, 5075.000002607703, 5076.000007241964, 5077.000001817942, 5079.00000102818, 5097.00000397861, 5080.000005662441, 5093.000005558133, 5110.000003874302, 5112.00000308454, 5113.0000077188015, 5115.00000692904, 5116.000001505017, 5117.000006139278, 5119.000005349517, 5119.999999925494, 5121.000004559755, 5123.000003769994, 5124.000008404255, 5126.000007614493, 5128.000006824732, 5129.000001400709, 5131.000000610948, 5145.000005140901, 5132.999999821186, 5144.0000005066395, 5178.000007197261, 5180.000006407499, 5181.000000983477, 5183.000000193715, 5184.000004827976, 5184.999999403954, 5187.000008672476, 5188.000003248453, 5195.00000551343, 5196.000000089407, 5201.000003144145, 5202.000007778406, 5204.000006988645, 5205.000001564622, 5206.000006198883, 5208.0000054091215, 5208.999999985099, 5210.00000461936, 5212.000003829598, 5213.00000846386, 5215.000007674098, 5216.000002250075, 5217.0000068843365, 5219.000006094575, 5220.000000670552, 5221.999999880791, 5223.000004515052, 5223.999999091029, 5226.000008359551, 5227.000002935529, 5229.000002145767, 5230.000006780028, 5231.000001356006, 5233.000000566244, 5234.000005200505, 5234.999999776483, 5236.999998986721, 5238.000003620982, 5240.000002831221, 5241.000007465482, 5242.000002041459, 5244.0000012516975, 5245.000005885959, 5246.000000461936, 5247.999999672174, 5249.000004306436, 5251.000003516674, 5252.000008150935, 5254.000007361174, 5255.000001937151, 5256.000006571412, 5258.0000057816505, 5259.000000357628, 5260.000004991889, 5260.999999567866, 5262.999998778105, 5264.000003412366, 5266.000002622604, 5267.0000072568655, 5268.000001832843, 5270.000001043081, 5272.00000025332, 5292.000002413988, 5273.000004887581, 5282.000006362796, 5305.00000230968, 5307.000001519918, 5308.00000615418, 5310.000005364418, 5310.999999940395, 5312.0000045746565, 5314.000003784895, 5315.000008419156, 5317.0000076293945, 5318.000002205372, 5319.000006839633, 5321.000006049871, 5322.000000625849, 5323.999999836087, 5325.000004470348, 5327.000003680587, 5328.000008314848, 5329.000002890825, 5345.000006631017, 5336.000005155802, 5343.000007420778, 5361.000000312924, 5362.0000049471855, 5364.000004157424, 5364.999998733401, 5367.000008001924, 5368.000002577901, 5369.000007212162, 5375.999999418855, 5386.000005528331, 5387.000000104308, 5388.999999314547, 5390.000003948808, 5391.000008583069, 5393.000007793307, 5394.000002369285, 5395.000007003546, 5397.000006213784, 5398.0000007897615, 5400., 5401.000004634261, 5401.9999992102385, 5412.000005319715, 5412.999999895692, 5414.000004529953, 5416.0000037401915, 5417.000008374453, 5418.00000295043, 5420.000002160668, 5421.0000067949295, 5422.000001370907, 5424.000000581145, 5425.999999791384, 5427.000004425645, 5429.000003635883, 5430.0000082701445, 5432.000007480383, 5434.000006690621, 5435.000001266599, 5436.00000590086, 5438.000005111098, 5438.999999687076, 5440.000004321337, 5442.000003531575, 5443.000008165836, 5444.000002741814, 5446.000001952052, 5447.000006586313, 5448.000001162291, 5450.000000372529, 5451.00000500679, 5451.9999995827675, 5453.999998793006, 5455.000003427267, 5456.000008061528, 5458.000007271767, 5459.000001847744, 5460.000006482005, 5462.000005692244, 5463.000000268221, 5464.000004902482, 5466.0000041127205, 5466.999998688698, 5468.000003322959, 5480.0000086426735, 5470.000002533197, 5479.000004008412, 5512.000006064773, 5513.00000064075, 5514.999999850988, 5516.0000044852495, 5516.999999061227, 5519.000008329749, 5520.000002905726, 5522.000002115965, 5523.000006750226, 5529.000004380941, 5534.000007435679, 5535.000002011657, 5536.000006645918, 5538.000005856156, 5539.000000432134, 5540.000005066395, 5542.000004276633, 5542.999998852611, 5544.000003486872, 5546.00000269711, 5547.000007331371, 5548.000001907349, 5550.000001117587, 5551.000005751848, 5552.000000327826, 5559.000002592802, 5569.000008702278, 5570.0000032782555, 5571.000007912517, 5573.000007122755, 5574.000001698732, 5575.0000063329935, 5577.000005543232, 5578.000000119209, 5579.00000475347, 5581.000003963709, 5581.999998539686, 5584.0000078082085, 5585.000002384186, 5591.000000014901, 5592.99999922514, 5594.000003859401, 5596.000003069639, 5597.0000077039, 5599.000006914139, 5600.000001490116, 5601.000006124377, 5603.000005334616, 5607.000003755093, 5609.000002965331, 5610.000007599592, 5611.0000021755695, 5613.000001385808, 5614.000006020069, 5615.000000596046, 5616.999999806285, 5618.000004440546, 5618.999999016523, 5621.000008285046, 5622.000002861023, 5623.000007495284, 5625.0000067055225, 5626.0000012815, 5627.000005915761, 5629.000005125999, 5629.999999701977, 5631.000004336238, 5631.999998912215, 5634.0000081807375, 5635.000002756715, 5637.000001966953, 5638.000006601214, 5639.000001177192, 5641.00000038743, 5652.000001072884, 5647.000008076429, 5651.000006496906, 5685.000003129244, 5686.000007763505, 5688.000006973743, 5689.000001549721, 5690.000006183982, 5692.00000539422, 5692.999999970198, 5694.000004604459, 5696.000003814697, 5696.999998390675, 5699.000007659197, 5700.000002235174, 5702.000001445413, 5707.999999076128, 5710.00000834465, 5711.000002920628, 5713.000002130866, 5714.000006765127, 5715.0000013411045, 5717.000000551343, 5718.000005185604, 5728.000001236796, 5730.000000447035, 5731.999999657273, 5738.0000073462725, 5739.00000192225, 5741.000001132488, 5742.000005766749, 5743.000000342727, 5753.000006452203, 5755.000005662441, 5756.000000238419, 5757.999999448657, 5759.000004082918, 5759.9999986588955, 5762.000007927418, 5763.000002503395, 5764.000007137656, 5766.000006347895, 5767.000000923872, 5768.000005558133, 5770.000004768372, 5770.999999344349, 5773.000008612871, 5774.0000031888485, 5780.000000819564, 5791.000001505017, 5792.000006139278, 5794.000005349517, 5794.999999925494, 5796.000004559755, 5798.000003769994, 5799.000008404255, 5800.000002980232, 5802.000002190471, 5803.000006824732, 5805.00000603497, 5806.000000610948, 5807.000005245209, 5809.000004455447, 5815.000002086163, 5817.000001296401, 5827.000007405877, 5828.000001981854, 5829.000006616116, 5831.000005826354, 5832.000000402331, 5833.0000050365925, 5835.000004246831, 5835.999998822808, 5837.000003457069, 5839.000002667308, 5840.000007301569, 5841.000001877546, 5843.000001087785, 5844.000005722046, 5846.000004932284, 5846.999999508262, 5848.000004142523, 5850.000003352761, 5861.000004038215, 5856.000000983477, 5859.999999403954, 5878.0000023543835, 5879.000006988645, 5881.000006198883, 5882.00000077486, 5883.0000054091215, 5883.999999985099, 5885.999999195337, 5887.000003829598, 5888.00000846386, 5890.000007674098, 5891.000002250075, 5892.0000068843365, 5894.000006094575, 5895.000000670552, 5896.999999880791, 5898.000004515052, 5898.999999091029, 5901.000008359551, 5902.000002935529, 5904.000002145767, 5905.000006780028, 5906.000001356006, 5908.000000566244, 5909.000005200505, 5909.999999776483, 5911.999998986721, 5913.000003620982, 5922.999999672174, 5924.999998882413, 5926.000003516674, 5927.000008150935, 5929.000007361174, 5930.000001937151, 5932.000001147389, 5933.0000057816505, 5934.000000357628, 5935.999999567866, 5947.00000025332, 5942.0000072568655, 5946.000005677342, 5980.00000230968, 5981.000006943941, 5982.000001519918, 5984.000000730157, 5985.000005364418, 5987.0000045746565, 5987.999999150634}, {0., 0., 0., 19.595292971465966, 139.56125902038963, 140.336543202194, 157.7300106675167, 155.83135145105035, 152.17466177724944, 153.61920563424053, 149.4131265571433, 159.5693290598391, 158.1171238046146, 161.38680365938114, 136.79833144792428, 188.67847263445992, 176.6785209482583, 188.34489247414885, 178.35112406062447, 166.48393549522396, 185.06046826614485, 209.03980661397458, 182.68937046696712, 186.0648248160765, 176.8842891306959, 176.10088167148092, 189.3135599901063, 188.71696696404877, 170.82917935801137, 177.0007572022274, 163.76071569881586, 165.73548541629762, 196.15554899016172, 184.23901151731812, 177.26771877177757, 189.3377658533507, 163.09391485567093, 171.486365084989, 139.62269297983968, 158.46259548230742, 128.84868625262723, 138.8079314093422, 139.52581715330123, 130.4353506995468, 140.6260684673655, 154.33637873697484, 127.38195734954144, 137.54371012000152, 156.079805226992, 127.49029457284152, 136.98842405508427, 167.92229686420623, 159.69357566002932, 145.50755709645455, 135.57577524006425, 161.001913393198, 141.04946996324142, 157.08847572166363, 171.7412378817107, 151.62370755334425, 165.24437663303559, 140.52670472565802, 152.26526768627878, 142.1752696275992, 150.46750530071367, 136.20173165974347, 158.20346847193497, 147.86910671987548, 133.53612709867437, 149.26683002232733, 151.76401563607544, 134.72392820327752, 148.95083873311606, 140.12435260459606, 140.0597130143067, 149.02529311999663, 157.24777175018102, 159.42885650637828, 159.72132937433855, 165.5475188392556, 145.51363387509173, 145.1278557644395, 145.8324593154648, 148.0700950276601, 146.86729636975286, 187.64277685386028, 146.97826215267327, 158.7203037530378, 147.77713926214602, 153.27175676235427, 158.18659285906134, 166.79590420068868, 158.08905686730483, 149.94251617589276, 148.059264934861, 143.9625010074365, 145.5478235069901, 153.10894445661611, 156.843675765291, 144.16002728998208, 166.09552330704523, 147.5467331777801, 155.5290408142505, 156.96410597867285, 147.6727712852337, 150.47949297165763, 139.91140742775812, 149.40923829574956, 173.84569667925894, 162.81443162376198, 151.62551378160177, 166.6118002063172, 182.67246337296933, 150.543639766422, 160.58537559812672, 144.97099695874942, 159.8299789604494, 164.81823653669437, 154.43453340808932, 165.14328123040494, 150.40652719791973, 164.00889485937452, 161.02876386469976, 162.58873829680834, 153.77729054609833, 143.97327784561762, 154.63248968651783, 167.5578883069475, 167.54099372654375, 139.90132984088308, 148.49916799569124, 147.809733155069, 175.98034085767014, 131.23280381187573, 158.63528046008324, 148.7738708561796, 169.34083763505055, 153.72206853799753, 126.29669198752029, 71.71013441617752, 73.35620531463331, 103.49151643636603, 101.85534908708497, 99.95250925218244, 108.94629439760176, 81.61063497526833, 83.57828315003432, 100.55316032708043, 81.33546306675639, 97.29515323087529, 94.0581925628088, 112.71140457671125, 107.99623166529028, 90.61813898968127, 114.6176217233419, 102.05345666780092, 124.07495057093543, 103.34526793539631, 125.96482331116744, 115.26577898355356, 93.17694940053289, 109.95599641575485, 119.79478835229378, 109.94259603008662, 123.24858822348561, 134.21675654411317, 133.62450799698473, 108.4179951012921, 115.10100897942927, 117.78337504307615, 117.26504588209667, 131.9535165093851, 147.13264132525845, 131.771341706356, 140.65308526627237, 125.37312354015874, 134.21108220953576, 189.2758451492486, 219.69819792663776, 208.96082662324895, 212.47662075692227, 197.07961253374972, 215.73700436711007, 185.62053575395208, 225.11193818941547, 190.73013277933669, 179.79004798321807, 201.5370116038131, 178.07151408015707, 207.67325493752602, 195.42665657642613, 197.61252424605965, 201.79067140588145, 215.68407373381564, 187.2507440747274, 184.88681614458682, 211.41720411803405, 171.61326744605924, 200.41440163219113, 153.56178543028167, 157.98257525898993, 175.2392877103889, 159.91514615585118, 164.25117662883235, 154.2431933713982, 168.63733294934158, 153.8022961446183, 152.0905113652209, 170.04677888142606, 175.4267760946021, 150.47967175056044, 150.4655499469476, 145.3273966304477, 183.981459122184, 157.78968110687353, 33.12586007137261, 59.811773100259074, 77.01764727895502, 73.33829405053082, 51.85386728047447, 59.51209636541174, 44.526423529310065, 53.64320584272621, 47.27056546718653, 58.65727227738783, 71.81936725804758, 57.0495490608154, 39.360852703418615, 60.354325750194995, 68.32170706293219, 63.106136857814526, 68.9486962206501, 66.04543343591604, 51.22384974489138, 45.583437482566865, 70.53391663330008, 63.25732765620697, 65.63615064508602, 76.2158272099472, 75.81700519814534, 56.3032200549397, 82.75736411928263, 71.05909889427275, 51.369167914297016, 72.37720956591883, 58.948409745262275, 81.59797915033421, 71.43717307526063, 94.66995202686591, 92.81803020845473, 110.40451704529713, 111.03735464193623, 101.14578101721045, 100.92816472162922, 110.53327811042158, 105.75822595744675, 99.37116772921064, 98.37750912574893, 98.63125610265372, 111.01746282176896, 111.36672642576642, 112.1649940470318, 84.97608749650428, 93.33628195291251, 109.61305305332854, 96.90204078518552, 96.71358438131583, 110.98383485445743, 99.2993579004276, 92.69680851270485, 103.76028285263897, 128.65586861329865, 159.75136224018482, 179.83988496451144, 198.21083967811748, 173.5620293577152, 187.54950447802958, 200.79380718949855, 192.34082094263485, 189.6762892381855, 204.54100399025157, 214.21215316359874, 204.39755220381198, 207.85972314059654, 199.2466177255968, 201.08741127833306, 194.18161700985252, 201.50345924286518, 196.2513669503517, 207.2205823698811, 215.64928248318955, 234.7821755566685, 240.78518451482114, 234.92188274599275, 264.7226029403775, 259.9353078201112, 268.0296963065717, 270.8637255664759, 257.5008284078753, 262.16657884344573, 268.3156981597907, 254.75104017185782, 241.89921873772323, 249.89346436599223, 244.5535518880002, 214.85387176323778, 221.42226090699296, 223.37974332035068, 216.77044699947317, 190.9396810696519, 180.984662182025, 133.29502057976376, 148.91152910025912, 144.35539742222124, 140.98685963663817, 153.19029236150004, 142.7627010633136, 149.81947079699634, 139.51685997620427, 140.24072211683423, 149.3758578674904, 127.90860827495948, 162.85688894395707, 139.02329219207655, 132.98956875538357, 142.6828140269829, 139.3197011789224, 134.89539363092555, 140.53755796944793, 136.46415805869705, 138.48180641126754, 139.3299979984327, 142.0879921651433, 139.96587607235844, 144.85019026689807, 141.61240918043242, 140.1986967182793, 140.9230791126071, 144.30456584850913, 134.33787714091974, 155.0372335828242, 135.82052532157766, 151.62675817788033, 141.25806171602684, 138.96294930463836, 133.2617074500592, 158.46719401697086, 145.2119003308017, 126.0690284817256, 149.65081993457795, 128.36364460879125, 131.06030211991902, 139.17206961109085, 133.19927624686167, 136.63561992314627, 116.55452987178893, 71.86428973073608, 78.85484340842855, 84.74135082094074, 108.88612002929513, 147.92617493514123, 191.52078289600743, 192.3234280967207, 206.59878219557598, 197.32313158667256, 198.3104611472986, 117.73911818225801, 81.05418339265424, 44.23883281068749, 53.98763769028725, 84.28629581181437, 72.57559497344073, 73.61269535166832, 67.5112978999776, 64.00066564006866, 55.863871989020836, 56.59799125560487, 66.9388269086465, 89.36892375557375, 53.48744627984939, 75.94638794784734, 62.55698339033823, 83.47522924898209, 72.59731220839963, 52.26933981369707, 70.06338209842681, 69.4956239404246, 59.069265661871746, 61.611987375872936, 64.82674474157255, 68.90381883023284, 43.81836611065482, 47.08032251963713, 69.01194428209584, 70.97534088770487, 83.28295143579342, 80.70639264012334, 52.424381645407465, 71.04858665848494, 53.53233977137965, 55.451693317968875, 71.41351371400148, 68.75014187510662, 63.30373547332595, 81.89346435273924, 62.20784451310781, 103.6743220033598, 131.68464127623727, 126.6531592913801, 145.3083131343996, 142.74282742344104, 145.33887464661646, 128.26259692528683, 115.80268383135929, 107.12948988459976, 121.35804664049812, 118.19303862596894, 100.10541204984352, 101.70182488323326, 102.04082419567239, 110.12101580579903, 142.8596410657249, 120.69719595038649, 102.48028781029653, 123.3620794452199, 114.98909842393778, 129.8313389270688, 114.35791161225501, 107.78517003887367, 102.86927342553894, 106.60990021813312, 108.57454788752956, 103.2367714747294, 103.17636436605794, 104.19681765367868, 93.28819944793578, 117.32702497427596, 113.97444198269457, 110.49687914408764, 123.14121316222479, 105.6637867202063, 103.63350976397804, 118.51162734764328, 115.64648539151649, 127.52474592894764, 119.17781362301417, 119.02283784794454, 107.3473530137882, 115.94516460564343, 113.33937894081025, 126.71282261481767, 104.60036354659313, 101.15016647632059, 85.47240788015083, 101.24901861936631, 79.11572417317585, 95.7694425625673, 98.35744414006201, 83.30141237867596, 85.37320282423586, 84.39703270944364, 74.98157220464189, 75.15413472080647, 75.15423894981816, 69.12431388437687, 58.132099772698396, 52.25924433023589, 74.71843374317197, 74.64871625500497, 59.753376006965176, 69.53374223937978, 64.44184372372224, 54.11924955006938, 76.98222376785398, 59.57928149288219, 80.47228182102509, 94.89969611096183, 58.97109079362663, 61.62564312406876, 68.8889799386852, 63.852617305414356, 87.94536734506443, 67.84934861627764, 64.62218179927275, 71.26032264047632, 96.11224249880935, 77.20437381493811, 88.36593938493137, 84.36615117755804, 82.21940313251747, 85.31027942452197, 71.86073888417967, 91.67819712509036, 77.73599968683364, 75.47763032853572, 80.42737204032105, 77.40513802799497, 77.22089999495351, 85.86732180632367, 92.31442252131846, 99.99912487715176, 92.56915709935156, 104.46300999777256, 98.14753330546233, 88.74407495068183, 91.2263348985852, 94.25184454969347, 106.21803421479095, 109.47872816539264, 102.13243667416046, 115.79342921107184, 122.04998605703287, 118.55112712529368, 121.39091020109507, 123.19457017604589, 133.7530423998126, 145.11825746892225, 159.88701192640485, 138.34243402040605, 159.4476527723556, 158.60194125759628, 169.37515511117397, 128.9210717698895, 126.47063185874697, 131.10870009121598, 137.43782082544126, 130.29738241746833, 113.83690775791433, 118.98342540907606, 121.48489826730855, 97.541358936999, 125.04822484914273, 96.35518722754719, 81.54366066052192, 86.46103776970357, 74.08220275341121, 93.10413738756792, 104.22677181602167, 130.24867412384097, 156.35461792043745, 165.2880116635907, 179.15241605911518, 173.61259160450805, 182.34034746631144, 169.13259397938242, 181.35138337844378, 183.88787880109848, 183.18910399676142, 165.18762753261706, 174.14248943383652, 167.58155486238894, 169.68794976547005, 171.7711266034209, 179.42876729395311, 182.1459315263255, 174.56956008058586, 180.27383497654012, 167.662117721305, 161.70770270573945, 165.88282443312278, 158.44326419412963, 157.3166277041154, 190.45830538018495, 169.29880107072154, 168.2372145761206, 166.2156868074794, 155.69117378200875, 158.63284662032393, 159.53139529976212, 164.5180471084659, 164.59137640580573, 45.73326140015024, 66.5046401792027, 69.16379296995046, 79.6974135556681, 67.5736650972022, 67.6235921247887, 74.59259011234602, 81.67313030613622, 105.56887037623929, 115.61429330888438, 109.8762205146228, 77.68353460009077, 81.63451638466077, 78.98085820722044, 76.90300250708852, 106.9143502998188, 91.79594878070371, 96.12919353567364, 123.31083471368524, 86.72940952592509, 98.6133143419855, 94.86412235521831, 118.31043607603341, 92.63009433860783, 106.03919063694815, 114.72943332113213, 101.57346627922655, 102.07969707104753, 93.76937576802264, 92.6283048315058, 94.97745154249624, 95.3342215191217, 78.82306184652107, 76.81057812655976, 95.8315862038705, 75.56810552389905, 83.30725449825938, 79.89530046828622, 98.7075307338022, 100.1006090840508, 106.12859504032129, 81.29981368769046, 110.02576178300806, 86.3539508337611, 88.60847770634913, 108.69234060216834, 100.87546395547497, 111.74631469639665, 114.75038068873026, 97.24114057643223, 112.50890087405345, 91.05813709918054, 104.68670571744248, 99.20974804380222, 108.28913621261084, 98.30635870783895, 97.41833352751435, 84.4071946760279, 119.08722918260194, 124.43238112106236, 151.74121152997589, 134.33424127776104, 156.33870688454874, 141.73105098690587, 143.6742372473936, 131.96151091436306, 123.36664582280652, 91.07662714562659, 94.61466797304905, 118.82207454280125, 134.6656755145918, 154.3220604783527, 140.22231457141353, 147.34386486932107, 135.4481831857231, 152.87261824435225, 125.73790811773073, 141.52713801069729, 132.8364605869695, 157.4401721974734, 149.1114475760804, 149.03360571595354, 159.15641560992253, 156.04507644242554, 155.20867694173995, 159.74994429607924, 162.23732584081034, 151.41210547737023, 151.2927761765715, 158.28441978227045, 147.3577025215417, 152.1385581674071, 149.90793620660148, 152.6546125189302, 139.32553324244273, 157.77398612583448, 144.1495545945173, 156.11756287257853, 146.32451106603423, 148.059533357251, 136.8481503534946, 150.94013985193246, 132.9118842454712, 156.74890489621984, 135.50897792431928, 158.14713200551063, 136.77038701210137, 143.42212359099216, 140.69763568728231, 147.3535084346362, 138.11206536450877, 148.42360971933712, 143.07533110107158, 146.75074957578147, 141.05735782920183, 145.3346756747716, 147.39024755559157, 132.6172585210312, 154.8803729670418, 135.65829089511988, 142.47210451219826, 141.06941230421458, 151.38548385847284, 146.67311865030078, 148.61020573524019, 137.65620048911998, 135.59143515163396, 133.96653650006232, 138.20177593929006, 152.16860010382453, 170.78926652932168, 141.84464362332852, 141.8791596929239, 155.1541055374623, 153.2588714988958, 138.50320695019806, 149.241017462344, 96.51791884212628, 119.29202145489741, 101.47424827169743, 97.40247266498442, 122.05535337789351, 125.60035004256542, 124.50125208463072, 125.16520467282798, 132.6892058155136, 132.8695917126063, 148.0787596089955, 136.6947720580788, 117.24136259879603, 127.5592208965973, 129.85527027784437, 115.36145479418562, 131.18232080687415, 113.41147245686926, 116.73309491771184, 109.74874588585175, 104.78063406462468, 111.86078943851709, 122.18627746767909, 102.5025850215039, 98.36434545616169, 124.48790812838769, 137.17795527792785, 143.55654751353296, 156.17762208127527, 183.15296944488193, 190.42895960646584, 200.97995293236187, 218.97891512041724, 220.27620466624083, 205.23076514293592, 204.51538196115473, 212.7814363416849, 208.35948057277668, 224.19710063688362, 211.5565696288538, 217.06856362071608, 211.61476377181748, 129.66020799103939, 156.14558364175593, 167.3075680950822, 186.53744125476913, 163.71758235004157, 158.7006177610049, 134.9268813694301, 150.58417547021776, 158.44465567567318, 147.87890150962954, 157.34164331807176, 162.30094897336315, 149.44162174435482, 182.82778148604166, 158.56243901779058, 160.62704603625392, 169.6849704289999, 156.40303991070022, 188.66092281932782, 180.21439338375419, 153.56130042061625, 177.31273913584988, 162.54187637904772, 187.41990618021237, 177.75063294528533, 170.51997582508298, 177.93203243287934, 158.7362217973759, 162.3373583844449, 159.9140610487164, 172.11557955250044, 161.9648765739137, 167.8885592548991, 162.4508892186567, 179.7791565900112, 183.80037820065556, 193.43632418777122, 164.5380872966356, 180.0591085231973, 165.85901580392007, 165.5163152269575, 174.50190000736475, 170.6499812130177, 185.30526523628407, 187.52229116238877, 146.7384564695616, 157.26476690095106, 149.747290148835, 143.10020943133682, 161.43951110655547, 151.05261776288484, 160.98985996230772, 167.94587664319278, 179.02945094484443, 153.20393399473716, 164.9382708715572, 161.22830427375527, 196.4683827137023, 185.16913132491257, 181.204211125834, 183.44471510052452, 172.46763290644574, 187.3159853141298, 185.13003855964735, 193.59618049161787, 172.73290367717112, 189.95459461006686, 166.64857212103175, 189.88147579957186, 167.83238936408233, 176.27710612257562, 177.99505103894842, 169.56683158526712, 174.43176441124527, 171.35045835821208, 158.42924448645715, 171.29139919956094, 174.84538644919803, 188.20971681298988, 167.83884828138312, 165.0647101646318, 169.91411615068208, 169.0994678240819, 141.32664654103138, 148.73164351298362, 135.263726707818, 130.70579695718573, 138.47568299490712, 130.53851446256363, 134.8092442849076, 142.01934035927712, 164.54051620651873, 144.65591216934888, 169.7460623240516, 174.71862890625567, 163.1972264137512, 159.12787092907016, 167.83446252804444, 166.07272049950592, 156.95483636995127, 154.32800823215925, 163.45154725785073, 152.4099349713003, 150.08421591032445, 153.91798854595535, 163.26197322246972, 167.14887842193698, 150.5349360653959, 163.7018064035496, 165.14866021027035, 165.3782289670548, 154.04363265911397, 155.8197991101685, 172.19469720695378, 165.8029606946781, 195.021335770469, 207.54415100495964, 201.12027405365552, 196.3160839911327, 219.9464349342624, 189.2940241243192, 197.81456156042134, 186.8176984306982, 185.51267326819047, 198.24639598900845, 181.8866507995796, 178.1965925196474, 177.64879326401993, 171.36695135206807, 171.53932346869126, 179.92178890707578, 166.8645350644508, 162.46357176352575, 161.68403707514187, 187.73275278827566, 152.60314305737782, 122.00119198947141, 134.77915877992922, 139.08326288755316, 63.192647586277886, 92.50998046478703, 79.55939585060698, 103.91627371266173, 81.69975253830016, 86.94743839183812, 89.66317305282993, 75.51654179056072, 74.72815571569029, 71.36869732564607, 82.89175283817254, 81.50282729414776, 101.57693586631653, 79.70205319567725, 85.66786305404558, 65.21972315210135, 41.82560064607833, 39.739686901757274, 46.06556212724686, 61.532213253770486, 46.5480432430247, 69.71938872988312, 56.670379968335205, 57.069515677587496, 60.84378640096001, 64.61219640489092, 73.38193897734193, 73.70540787507028, 79.64220387694077, 84.75263247581557, 85.4644403068005, 71.13950425953115, 84.34072996556601, 72.70789828056186, 84.05591018256864, 66.531005945618, 87.96636909487275, 73.65455843771387, 75.68127852420932, 76.8197978450296, 84.03600906950591, 89.82766219227678, 79.57065786894562, 78.39120885650374, 72.38165795530747, 81.46200243431156, 82.93541466742654, 75.66674730668221, 93.61459779038846, 95.02561560836686, 82.96018214618321, 81.84850396528073, 74.91390093088373, 98.79957415565814, 98.43234719038796, 79.72315923245172, 82.34704136075342, 92.21480088285452, 102.38974508464212, 89.33757528361203, 97.41819324230993, 87.84263882047279, 106.11798380294782, 102.96433249870358, 86.49139582338108, 89.02826873897965, 107.87426945403047, 101.92773771911929, 106.18175386845738, 94.20045828981796, 96.82177875844687, 99.93196565625902, 84.45918694928386, 96.24479099692137, 88.29895284212328, 99.24368963172577, 89.4889326165494, 91.46688471290992, 89.84837474981047, 90.4441064654672, 87.72486521600345, 126.8519506847962, 123.28165691310672, 116.30794786233044, 109.90940070014756, 124.30207759382759, 131.24177999775455, 118.39477715345302, 120.26043959879561, 118.63945732249113, 128.0747412628994, 130.15591418589958, 118.59476561685229, 110.09387878300048, 129.17727620196473, 116.91373891205141, 119.74794144808455, 108.93005552350614, 118.42365945627672, 116.11841489804547, 121.09619860984354, 118.53263915239124, 121.09951388936167, 119.57009626314628, 85.55539228459637, 129.7757678515389, 108.70978003631397, 107.41146032225534, 92.70532601999118, 79.67703196368875, 95.5072682762348, 106.51987389381023, 101.678816400791, 106.23274832055286, 89.18294624099202, 94.001769170684, 93.84358275376856, 109.88043569180162, 101.2452390727545, 99.01922251919514, 93.6402333941816, 105.91850924184268, 104.73854786715793, 127.87076129593159, 147.78586868408843, 152.31769081652462, 176.28460545954343, 83.3526357012753, 140.8025747093942, 112.19512387127062, 134.0024528419203, 143.20192545121287, 171.43223239689402, 198.3030550407359, 240.3355281352324, 226.52204669472027, 220.38749508819274, 236.911308946468, 243.3394567141418, 245.2703346528783, 226.33707008239352, 234.91708226522053, 246.78171720428932, 230.46096428071928, 232.1808358153718, 243.05528974548847, 231.04848789892554, 243.64294855686296, 240.66193393104027, 229.33900611297415, 242.84459965966852, 241.77579141417806, 230.31239469531334, 233.64949992129337, 232.01072915711924, 242.97123516949114, 232.18983126191674, 240.7140764292855, 247.63728989833945, 256.4269546456016, 256.94169879309584, 253.25214958064274, 269.84628168769126, 263.8946734941483, 265.6845859811779, 286.4664337075028, 267.9706506891524, 259.23757680460017, 258.14853313896816, 259.7714280814045, 258.52454719636916, 270.10252590075027, 254.55518933570394, 280.3602964386479, 265.7102956903437, 256.80780667992406, 252.36513354004242, 276.48936133518566, 257.70359985023043, 258.53220065266925, 268.7546948480167, 265.2854210442821, 252.51706386748805, 263.8500946166756, 271.4021891798853, 254.4779144542084, 256.08030218205533, 265.9156189255765, 252.088947940708, 254.54415453143858, 262.00727180061693, 265.3068462424509, 266.8340806129179, 252.35587260068914, 253.95684276275054, 259.3202623369532, 269.8663725296539, 252.5267071273644, 275.6224658446837, 250.5941940149205, 267.9819558752654, 253.36277193683546, 260.3339246403953, 262.11637265495665, 251.80340741403558, 260.2705466016957, 274.36192999890505, 253.57516724406062, 246.2261702705384, 247.16918229798338, 240.15811724907567, 259.79532018265365, 259.3267795300249, 246.35546879244842, 259.40081108017336, 257.70771453419263, 243.9012671633103, 253.7724981680616, 239.05616784592013, 194.36468893536076, 213.84799717061205, 221.38785666266494, 210.30243243516583, 204.92641394470508, 223.47864033369112, 228.21996203392266, 223.38222151771896, 215.32532108640342, 211.179869474903, 207.56609265378893, 207.24334781956298, 227.54118924686685, 168.74090308443277, 210.49653211721497, 201.2150828331704, 206.54515861403942, 195.09580309385703, 193.9617926032176, 223.5640421245987, 198.43812688613167, 200.7506801298233, 210.36585718949758, 201.1684630883391, 191.46433506031633, 200.7956409944497, 214.48888601181642, 195.34877974386058, 189.18536842271737, 195.62947844737832, 197.18048324424183, 209.60153157692196, 200.0970894420017, 192.47380938637133, 203.43546255992274, 207.47506028836594, 211.75934887314313, 194.30211067461752, 211.73454805552907, 208.32380508507876, 196.7349026560225, 204.34298714360366, 196.29382169114157, 199.81704301064377, 192.02626484314337, 219.9661788802468, 218.71381530743517, 203.73755157116702, 215.47679697889177, 210.05617635826485, 225.64937862899453, 213.41213526733205, 215.36324804150217, 237.18718700260592, 237.96573410422752, 227.97223075508967, 238.98411800113539, 240.47589102741443, 245.0543493009535, 257.87156238418186, 228.09101797436873, 231.07553632348362, 228.66943950828002, 230.3589938336898, 244.568838582036, 232.14841794649854, 233.24327276423065, 242.13979444545197, 234.7934046885578, 235.85808551525528, 243.28925081303896, 249.2340927279583, 241.85367485601947, 238.77916157763727, 238.31125239025596, 251.83522790136152, 240.94315046494054, 253.17979088891357, 240.38371133974337, 242.74303996894704, 256.04758440851623, 266.5086483264423, 245.5017253623253, 244.98607753358763, 248.6812879853706, 249.14002569106202, 254.4102483400998, 232.78248514974982, 216.41264404160052, 209.746084055613, 203.37742628999345, 189.80243060730302, 193.95950178568978, 185.16853948102965, 182.9143302218307, 186.60480021661604, 197.91551071348283, 190.24265283046515, 206.20674555832693, 191.46617762138987, 190.48975340117642, 195.64851691061682, 205.92850494808692, 177.9879695793109, 173.86616935010318, 186.8912905761245, 189.3551854630459, 178.74131121736355, 204.70497355188732, 183.35903567111373, 192.54566270223737, 179.52429875264548, 188.72479256974503, 188.01438487169938, 176.5467605299756, 179.91937306366913, 209.5622453333645, 183.55558352127167, 197.27966250720235, 200.91660352511823, 170.3168176487383, 164.6862470710103, 160.00532820189244, 163.65453671769208, 156.36214177836874, 164.02272122366247, 167.41958965358822, 163.89480323496147, 184.02911703409862, 175.03498122318277, 156.49261066455824, 155.96013658281214, 161.80232966806628, 154.9351365768557, 151.66024881978382, 161.94049618348393, 148.69994223082173, 166.80340731428313, 147.97356932953423, 167.02562356593842, 153.48907882534888, 161.07817382702686, 168.78711371013821, 161.10896453357662, 165.47919486693402, 155.8836394163158, 162.6120660711847, 148.0660598706156, 141.7255919549671, 153.2908150888009, 151.48304140092517, 139.88946387960485, 157.77181297864558, 139.72957041916288, 147.13482822394914, 132.52715652113102, 158.42362424203304, 157.51516479134386, 143.65697392652993, 152.48281261376005, 130.99326085622945, 132.16961032239848, 141.164512907836, 149.27414129480266, 138.1644650720067, 137.51869516426044, 128.62260390514467, 126.4909489664166, 126.65248457765384, 135.37786150467338, 138.46739505724392, 135.90679683848762, 132.23467511344023, 122.22552161241153, 128.83354154883426, 121.12068521994149, 127.84574306300802, 129.36246347822305, 143.02341734433548, 139.16761783591843, 125.7194892873081, 127.26320493186503, 137.8078234354466, 144.75170236444188, 127.30858535247017, 111.21314845249049, 112.02846941757825, 118.11315407840756, 131.7968124233571, 109.19759224038638, 114.1634703538828, 120.71666223926195, 127.47514784392592, 109.31503213266747, 129.68685484456657, 126.91226284118386, 117.63012183007271, 114.69737568948528, 109.51607685498543, 125.16057462904344, 122.83921402113002, 185.5290626573187, 201.10154628490054, 195.84673886142193, 189.32776012775284, 189.16230785233648, 198.40803361428374, 199.8296288875043, 193.0753985184657, 198.85558420928018, 216.4487466122263, 212.21224554929339, 215.8082780247686, 212.44011642065826, 204.41064935108807, 214.9737718348658, 215.45391458593795, 221.31303021042268, 208.44123350531314, 207.18359824042867, 214.9202327582162, 210.40967434428754, 233.3101170588788, 211.54777162846412, 220.93041683954135, 223.71914939014226, 224.9302166132857, 213.60083431505436, 212.73052378384133, 215.3278151634539, 230.91712364551734, 224.88847603795014, 232.64849942097405, 217.64126808395233, 217.2125852416834, 218.85083421800053, 215.27499565359236, 228.18943253866289, 225.16131091772328, 221.159059249854, 220.1175206977947, 222.88379192006667, 222.84216465821547, 221.54377590553287, 223.67244584436992, 224.097900229326, 225.10168301680585, 235.5705572511207, 246.63237169327275, 239.3302835571732, 226.39420930293153, 240.21858844797583, 241.5080627263449, 249.6504827841768, 238.9525728487639, 227.77059053759078, 232.29895297261808, 229.63629126273887, 233.45405009844282, 231.65863478525628, 233.1629234150988, 225.50247386811813, 232.95468889927645, 244.56792038312963, 234.64081745459205, 235.12637510877946, 248.15511870618516, 235.73962702588187, 238.20482883775, 248.72552842924034, 238.7573662330497, 241.3798072312568, 239.5792432251202, 234.9128482076804, 241.78409092465657, 251.78933387652935, 252.3147745931737, 242.37710189938707, 255.6406684962528, 241.64919621717667, 240.42647938487636, 242.581126085101, 257.4488622318647, 245.63694235392188, 260.7697123469393, 256.1527737737984, 243.90591812002734, 266.4203879304885, 249.6338303088047, 252.80449097889394, 169.44178457547696, 172.28595207681755, 175.15082078928498, 169.42192927315725, 162.66001707563436, 180.86026092071273, 177.10064763444365, 179.01158702420108, 167.97718320970276, 154.74682617408072, 174.79573427717648, 158.71658374248668, 176.40590722338314, 175.85376125329375, 163.0394308346299, 159.80663065415402, 161.94220481628568, 140.85198690619015, 164.21767045191976, 144.80592083042615, 146.39495733418798, 156.55789631818837, 161.11946234119014, 154.70363096063508, 160.6787092222479, 164.51762819011924, 151.88083423928958, 160.87598896295097, 164.99465422865288, 160.01258920590723, 155.3011220559005, 154.1131909913255, 162.72264544411965, 166.99458088799815, 167.89761005258973, 168.13835856919547, 175.3137876565731, 175.94698916560057, 147.78474680829066, 149.07616836256244, 146.5396591804281, 147.69130135629757, 150.8420243180562, 144.4365944613692, 143.0739133179932, 149.69512929859343, 147.97695543135288, 145.95768167033393, 165.10654683123744, 163.75691480496982, 176.33533242711647, 152.9527520622636, 143.33609025916624, 150.549685710966, 148.97660950633013, 134.6067069687072, 149.1307031003494, 152.68845479690424, 143.27047046127103, 163.23554379709716, 140.04384695670348, 118.19693764934608, 113.03627298581662, 109.3711230216442, 132.4796942407633, 159.12367124540447, 211.45516636426902, 210.49671117473977, 193.62682596894675, 196.36666128192263, 196.0494710485618, 196.38452534011003, 214.04308996562884, 184.50678642983934, 205.95241074810548, 214.58065517228601, 207.66951976022406, 199.85585243388792, 198.54355984436174, 187.6651737605041, 191.86747535889478, 191.6759486712333, 198.99590017520978, 183.90463145566846, 199.47268124429135, 197.00866624470842, 167.25420783215222, 180.49180849686496, 191.6570064266381, 190.73404881293547, 175.5319122496772, 180.66080429088694, 174.36723843018058, 186.3828347257682, 154.49117867017148, 160.59167614288407, 160.47201338698957, 160.00098618372277, 155.26259639934287, 168.41344140473038, 156.50405203699225, 159.2099356445832, 153.93039049649727, 134.5110787628415, 175.50618180916734, 139.90457258740463, 134.55969071886628, 142.28639610562496, 136.4571655759986, 111.15043944784357, 118.08631550913826, 95.31777462816594, 88.64773782716051, 101.00828924136239, 99.59351810749789, 96.19818798194464, 95.15119730588546, 97.89840909099688, 94.97451311548295, 102.42753739304773, 97.58340305626157, 83.71921130731936, 121.00725326980839, 128.16406594560038, 124.549804429021, 141.12075437631705, 137.5318543446437, 137.41404941416536, 165.47580043939627, 154.87237151491738, 151.29011694638172, 149.58902791504624, 181.16554646720272, 166.2233417500176, 160.43073639420845, 174.36078035550008, 179.30892782049088, 178.8113682133523, 172.82316101357748, 194.76954954756437, 175.99525546253375, 176.0406612460784, 179.7953316162104, 180.44588269221794, 189.0032417342749, 181.9644740171221, 218.10606727596297, 205.16523203400124, 184.953990935394, 190.33112117123648, 217.08753733254932, 230.48688058147258, 192.45236521868793, 208.4643060448135, 206.6387438229335, 208.25066189701, 220.48872086313042, 208.6202548704296, 221.57251053099583, 205.97779605358215, 190.85768948506924, 205.2476282411512, 194.97254132004872, 188.1170118643392, 202.16262010538048, 199.18647515311307, 181.79596864044578, 197.9993186394546, 208.85368602393487, 201.2491244598017, 185.76272467076356, 186.44969110799244, 192.43435398679878, 196.4270931114536, 190.9689472199601, 211.46650931555794, 175.74556991831898, 198.46853394143983, 174.85250422105918, 174.7692253258612, 193.81364261377766, 171.19968321421274, 160.108043678416, 179.50925267030203, 171.09368882657682, 158.14374518342947, 187.32170009473614, 171.38941967802964, 166.72400437456344, 154.46136598340965, 158.7318658763611, 153.9651482673267, 154.48708209098064, 160.68938780754593, 152.07617864493142, 173.62648769644164, 168.62729629813214, 171.166833575051, 167.35183193929112, 163.94319381426695, 160.75480750308895, 167.93001781992916, 163.27199857958013, 133.3148615930394, 142.9243410983572, 127.26603937935451, 128.41278209867562, 123.56663871157212, 122.84349726936415, 134.64698921640579, 118.44738997877289, 127.99804263051506, 129.11386878044007, 127.57024378904266, 102.97245125322443, 114.28496506307232, 104.13372531804615, 98.64895672318556, 97.02226389138607, 93.38944301128855, 79.41745224387356, 59.0476696613796, 59.06605187117649, 76.23785637382869, 77.76768010242554, 79.74476193150306, 56.61946299891028, 74.15154823794093, 72.30097337872763, 68.55458861913681, 74.47590331755983, 76.86900081904703, 65.17987877149653, 74.25091345308147, 58.286489145386696, 67.71464919580433, 66.69461559965117, 72.34535677141302, 94.02961112988748, 145.84658176111412, 175.3533368861976, 167.9654445029015, 147.56523612813845, 153.67658408045727, 141.6268516979371, 140.4770294037728, 144.54839284448144, 133.95842560266982, 147.74324621091262, 142.62506181687291, 142.19478629370815, 152.98670416215583, 148.14488998692687, 136.99956094575873, 127.5406162856059, 137.4323418153759, 140.2965351735526, 145.3126316093951, 128.37596721088588, 146.0045380698813, 136.96171171712643, 145.78371027061408, 126.89552656450628, 128.3588690081694, 120.77442395713793, 136.23743967870908, 132.25145451692774, 123.46548184507313, 124.24529991039618, 132.2793346412166, 154.38314964577978, 149.8073097059255, 134.43945443264738, 127.47157345942031, 129.3211642050848, 121.80056926571942, 131.9622372264163, 121.55621223465133, 126.6534326525928, 147.4976575491192, 155.42487593931193, 137.19008050250048, 142.66235809894502, 147.7163477475329, 151.4920396207292, 137.94462036791543, 148.55181612510177, 155.87860649471486, 147.07717659223252, 126.45148163634471, 135.51231274955825, 126.80634289673105, 153.87872610078728, 145.9530321523791, 159.28919050298026, 145.1112302123937, 101.0041343708945, 94.26110234734594, 99.12818066550729, 91.9803685259094, 93.55841454079477, 103.61384973040278, 99.22689147041854, 84.70968080772423, 83.86145708831393, 93.9048918772119, 101.48431398677361, 89.56913746279476, 83.55715249110506, 164.7522824029487, 171.62665362255922, 170.78203372264107, 178.978700438714, 180.0819626774354, 186.04967500559923, 187.812959975514, 175.37602897127815, 174.86158931311815, 174.2366340160987, 188.00474154737057, 188.96169633953113, 185.80918799141006, 186.61570676894104, 177.0406041880211, 168.74509213774047, 167.37032261048242, 188.6795349867876, 158.47799031861217, 179.12600298781163, 170.24639167756575, 165.88288916770057, 174.37915162977117, 205.01882245829754, 169.92320160749216, 171.8881633621925, 166.35807375578273, 189.93515279061927, 176.99881076162868, 164.9778260849423, 173.68628871679124, 163.6147423558871, 188.52728739371923, 167.3092535894621, 193.1235155289507, 174.88339019622217, 158.17427329798954, 167.45581877080406, 176.52598887222214, 171.01073585414207, 175.16694531686596, 160.47701709866234, 158.0981432948105, 155.01463577294027, 177.43865936008513, 165.19898414516035, 172.26814523935215, 164.96547724580856, 172.6562469102799, 185.03724534176604, 169.96394516361613, 167.70974027588932, 167.0982144103521, 179.4603517936653, 177.0795064786616, 190.0610681045546, 169.71590418849624, 164.06251128400842, 151.6805641100101, 178.7615921929059, 181.9928697243649, 177.0068471407612, 178.81331373333416, 166.10718418097105, 163.209224646698, 160.66419688641176, 168.35019883806473, 164.2889250064694, 163.38379496649276, 160.77779361528408, 173.37301996260888, 179.73255181376211, 171.78196010870715, 169.3514755805658, 168.36660652150516, 185.62818232109584, 169.98244562306746, 170.3981588740232, 165.87381657025077, 154.52525714033624, 167.71615601449835, 166.92793392161215, 152.74666386804807, 166.0033216210412, 175.90523659548379, 191.01731045600863, 150.64041634120383, 159.6335733109341, 161.69673202918696, 164.07277197627695, 156.80882231546863, 161.489981274819, 172.0497524636839, 162.03767081789815, 162.3735719276555, 149.6177713704901, 167.4694332862824, 163.2859828618995, 182.2331600244518, 162.9348292462431, 162.81677951491397, 176.70787725282784, 165.36371367330923, 150.88859528248858, 169.4243590959819, 189.00152051818378, 174.04927137493158, 168.56268141686334, 174.00618224915263, 172.2005557749239, 184.11090504479478, 173.88766337606458, 155.92298169878046, 151.9224257743764, 175.24447622594755, 174.36149222981376, 154.02624902646443, 155.2005015245128, 155.13720970682618, 175.27106705246334, 173.86943682449518, 166.38358414511362, 151.78786266345455, 184.9691641506185, 159.96109509137688, 160.1441737964568, 165.35421685353475, 157.12576455578983, 159.61363481762967, 179.5432953437004, 154.5881981268814, 152.09654258790886, 172.54524196203676, 152.1586715879151, 156.4166887847982, 157.7330513820512, 169.32628522509884, 152.14213074904774, 166.46282791969116, 156.12181956364736, 148.71895159561686, 145.63994931345326, 162.04600330975094, 149.4902481654008, 174.97226923809563, 157.38470591051274, 163.48341533707656, 151.23034485862354, 169.48376163140105, 157.39948513212252, 163.29423286868263, 155.65323385636052, 158.39959569028218, 157.9386138983248, 154.9901099738871, 161.14360353765272, 173.77974526606152, 152.12980056599602, 182.29467223468396, 159.08096791950038, 173.83431939138424, 165.72116823118273, 167.89830733993097, 148.67306300979536, 154.08903781876316, 171.48916728101753, 158.64609201847037, 162.9872584238669, 150.28335058331402, 171.40177655290054, 156.14649402571115, 159.47429349724302, 166.25761960606894, 156.26488599862247, 162.75137915536098, 162.84201757715982, 160.5471842458308, 176.80100099493615, 166.88917438679115, 176.8236514172406, 158.09881495163992, 166.8462944622394, 146.84681090739556, 158.03294565260077, 154.69584059511158, 194.29038364043893, 202.13379426389972, 198.3540864647295, 191.51187545014287, 182.47491300028767, 173.9152371018757, 174.05426533805107, 187.9678193687479, 186.788024813037, 182.66410408788514, 171.3061353574723, 193.4022347544466, 183.59200481848822, 172.90803489986277, 186.07240930018315, 176.25644290027168, 193.70365571589775, 204.09778522038934, 173.81002952777976, 172.44730616358967, 192.43016508291743, 178.05116223872344, 176.49626510883786, 175.97886738507881, 177.4369107035994, 184.03766620582334, 181.9941365828751, 189.6481539722957, 171.5438247597146, 190.52201278206766, 171.5740072628219, 180.45048360179848, 187.23378307462085, 168.6946445713887, 178.55321055813596, 178.2192751171789, 192.9331093636453, 163.78530070379276, 185.0131079018465, 179.15532302668672, 175.52481863851236, 168.6478279896376, 191.62691531239588, 183.41926435201498, 173.92504266167475, 174.48970466475666, 157.90417086089138, 141.7342635099705, 166.6973566936469, 158.72313011501362, 172.9294517949997, 164.79916871986646, 171.88920467338565, 179.3246907776147, 162.56899784807632, 173.39205396151544, 171.71069862090528, 184.39141079718115, 171.63771464670663, 168.70816361087236, 177.99299080432527, 175.09716624853067, 185.65286047225524, 160.59858639887418, 168.74578675091, 176.51136497098196, 173.1510554796523, 174.6786690162579, 163.06202166964854, 161.9848562780781, 170.88559169543154, 174.9418616920444, 177.4981035364285, 190.11245810467824, 168.79312735561317, 168.24935165662342, 181.34098211311363, 167.05337343306667, 179.4590639833879, 174.5207576128115, 179.14362524718203, 164.1660080210081, 172.50026640333365, 174.5322358432624, 212.65119785828557, 186.90725384266366, 184.13145545188445, 181.93302892966435, 202.51537461950045, 196.77767562293462, 203.63536800954498, 184.95009551176065, 185.4451011088608, 183.20212186443717, 194.99748202846192, 189.52986965146442, 199.5545605251233, 194.3799118111498, 178.1670385028712, 183.5847928628627, 188.4159577746544, 205.75353672224273, 191.54666354859313, 218.16941489366434, 207.86696777711674, 205.73315169659702, 194.8715761250439, 190.26395508551974, 200.37856420917984, 200.84604846661816, 197.9978279328612, 199.83429923475836, 204.50393955748095, 207.166670390652, 224.6745416465093, 211.93691632098304, 200.71257689181573, 207.8077539182575, 210.8063940903054, 207.77075460987098, 212.41072328308866, 212.48288941789085, 205.05617447181962, 226.5907430675378, 220.76353575939663, 206.91384417931786, 207.224008528208, 209.23669150825876, 221.62372944520914, 218.9128468394695, 226.40081678261402, 231.1610424924813, 222.30681658738115, 233.34385101817634, 230.4985182690604, 223.90023375209245, 218.18492580322655, 243.59532100585875, 223.74111181225283, 228.1800969406975, 235.45120171896255, 225.44777041558064, 225.61391492324472, 228.15408995895012, 234.69681460844944, 235.36890224298585, 248.8105539405056, 228.11708646675348, 238.22572540415953, 233.38474500032302, 241.33891874852014, 245.76687802682662, 231.38744360240693, 252.0535585160811, 243.4601561458417, 244.68916767353693, 237.15956010696684, 244.75601249374597, 245.20465836592422, 241.32450911809087, 257.3171364943972, 239.4410920627466, 244.61261931377214, 236.80306227798434, 249.1009364299113, 241.65666883318087, 244.64409330945838, 250.2894391461928, 256.5329237946156, 263.1195546682586, 261.7743648202408, 241.05647383233415, 233.62038101556095, 231.2275212063845, 253.93378241219, 245.59693786951186, 232.11723301449356, 237.91774522422693, 226.24210183953963, 231.45608359619916, 240.03788271743915, 230.9745401771856, 224.06106705953815, 231.3872597799731, 237.54144765550663, 233.05830536489827, 222.0550092702297, 235.37918096174738, 217.27473265345773, 233.46118833522493, 238.50871993995472, 208.97741051138917, 214.35524259624518, 227.6607091620739, 237.95799890325512, 222.24194760428637, 204.90360762661285, 205.56189774977258, 203.97484698557957, 211.7030839522039, 211.5985389803101, 211.7272122617376, 211.98912873172637, 211.49771532797197, 207.79703486319966, 210.0006879685855, 201.60179851325648, 188.1010183229014, 132.63262197198128, 88.83192183781924, 75.11761891150358, 76.65735841657153, 99.83001241395071, 89.05031946023246, 112.08513804829522, 114.17796204948407, 119.91627611113007, 110.20257965611817, 134.9925202591354, 170.70842289433583, 212.02857199307348, 223.29126256500743, 220.33659894403226, 222.46249585593426, 233.96641610492821, 215.24913140588396, 213.07465168236172, 230.6287018230909, 227.2078714840598, 219.30994821910363, 204.85976279759097, 203.74012966069816, 210.31413939691063, 208.64366841812617, 203.51792039203465, 206.73102331429948, 207.55786322623968, 219.15270701741727, 233.51240889711994, 195.49136943030763, 215.07038691604544, 208.7693749599684, 205.37446162146023, 206.6306308658883, 220.7649045071676, 226.91547489497498, 205.19828084798172, 193.17762823727065, 215.2363726037503, 217.31003511287332, 216.40131364253892, 215.45507688070413, 216.67854135867424, 216.8734522233379, 198.15275593579065, 215.53808868138728, 216.41864882466558, 192.1265078911126, 227.65510479737463, 213.90529650955244, 194.77702763027227, 214.18978772706197, 215.6817330102462, 208.7688838126465, 196.75290442540347, 190.94864725346596, 210.28599837867282, 196.6816708312023, 217.1695397042491, 250.48579144005737, 268.59774608571956, 264.5327671322864, 246.68182945974792, 243.37921198505276, 243.93906551828402, 237.68019383448208, 237.14738531041527, 249.64201957146113, 256.2197099381977, 248.38070641230706, 257.83165277824946, 235.0247150146564, 259.0442521864305, 246.32362489071483, 257.4578532858712, 246.35782984088013, 248.25681453670273, 248.11242315183938, 260.431966616523, 262.9290037768756, 261.2772029289927, 248.117340624155, 246.79674702542488, 251.0433205613346, 251.35707965613253, 261.2298470835791, 260.65128727776465, 251.44948050850394, 239.25067538073935, 241.17810228799493, 251.34586724694827, 263.82895153414825, 262.26215747921805, 264.5597379621223, 247.89222726510755, 264.9505051741045, 237.86120001895503, 259.30389579796355, 255.5523772265027, 263.65055621754937, 254.29218880170617, 265.96722425053906, 240.876455047627, 253.99367772707333, 240.73679498322056, 240.26486652564896, 252.71446596657603, 251.66175591507255, 256.5041533371942, 253.65593294398647, 245.50605926530744, 242.5614656772074, 252.548850292625, 252.1385991432338, 239.85067094929954, 246.42337220440797, 254.92303874929468, 265.9000914087115, 244.68372689303678, 254.91286760036664, 249.9012261921517, 262.0102143553935, 254.85987935915156, 228.23664206390487, 223.18103252944638, 226.8111362616974, 212.17121857884933, 219.60983940505176, 216.53700463047434, 204.01148036775166, 214.58993368257052, 225.54126846954279, 211.63017520206225, 201.9435405050052, 228.80719852235939, 213.18962622746318, 228.12753409324762, 218.1826737608274, 196.47867088285128, 203.03997708239154, 199.60238244770258, 201.11035108711798, 188.56105292443218, 201.57464702375717, 198.21134265886204, 208.64318803027012, 189.89922674614374, 185.46221963905367, 196.90584879114422, 194.93219711228562, 186.225183215542, 182.78791958086757, 181.19985830136528, 194.19173409267603, 189.8773985128471, 186.54057960455094, 179.79883033254785, 186.74996008419245, 174.71799774127365, 178.7614072684376, 190.94591930916096, 189.94881495512104, 180.56766207052334, 192.59520751183075, 197.59397982296431, 178.1256620061465, 181.02607681017207, 193.70678241250096, 189.73069901688945, 174.39522637652132, 197.20974224589665, 173.3621468260827, 171.09103637921524, 177.21632982358403, 168.5090805850299, 204.3154532996517, 209.5179952825252, 210.13403438729762, 217.65988557376315, 223.75840401736343, 218.5563926971201, 203.69135015472582, 196.7453093441342, 226.58695424155724, 219.10600175324956, 232.8406804334002, 232.11722211858248, 215.93555383105434, 211.57895511119304, 218.84457895307105, 192.78938941833133, 195.13499961009333, 213.6108135233209, 188.99361018757278, 189.60434105965874, 180.19808036777286, 175.44826454241505, 173.5689900155008, 183.53691769350715, 168.0711498649794, 172.11076925684964, 178.22350900691492, 185.6323777025309, 177.07523071753363, 175.55812296432845, 186.5837643239194, 185.7072092192558, 175.64444367298964, 174.86679085630016, 179.54658870100482, 171.30345274946654, 193.87962609215154, 179.81780327132105, 191.97314778523042, 181.00224732537424, 179.2018863685307, 178.03617205622464, 173.93024437608076, 187.3506510435193, 191.6339079878827, 182.46963200771685, 177.12532494866826, 178.5354998503017, 178.12308353541357, 194.30741067075436, 195.01033878384516, 188.08737083005147, 194.5507807275644, 194.47482231203554, 178.1875190687494, 188.97947510441125, 192.39101839515646, 180.9414557181309, 190.17678644598078, 184.71155720880685, 174.84521678900848, 187.6865183362828, 178.12239829795914, 193.6073064172088, 178.26494588335606, 188.27520843920985, 189.02818497041613, 180.73950790315547, 177.41549441571527, 188.20735809422413, 212.40161357244278, 225.4696389945081, 241.2641555142322, 218.47723981759924, 200.00739442949373, 212.01501792274604, 198.4547935733946, 212.96244691536808, 222.64191121932808, 220.42005940318475, 209.02710218647707, 209.01721909966787, 207.95981797031783, 193.8364838224182, 203.64751409562186, 215.8205011251944, 193.93694976150312, 196.20493382482204, 189.79014686427493, 180.04432903156095, 194.02400392379408, 204.60735252156425, 193.96872465381855, 188.5365724900391, 192.36610541438424, 189.8521993916055, 201.8698781896462, 208.8842022792177, 191.9729872103729, 200.29296951279215, 186.11410941032287, 196.77198985505794, 186.08907489260795, 211.0568224774057, 217.73054690185865, 200.5602436280666, 211.70355770925343, 208.56526993842343, 203.4361601584447, 212.15467755284394, 201.61337904389046, 205.71903767076233, 167.19224833785748, 150.92004448617487, 155.4129076651126, 141.92890628368878, 117.62373080690077, 115.04074768849073, 122.49138548783975, 133.35277143154232, 138.20077247405962, 122.32687768475843, 119.36263051933766, 120.77181250028737, 136.58275915503916, 148.62139347663006, 129.84491614624736, 141.9029234607594, 141.10591090829806, 135.71046631157074, 125.71890445035834, 131.19830966367618, 128.67608763144554, 123.57532962914723, 123.29104456816336, 141.71768885761276, 130.13546233256164, 125.04789487957387, 122.02377448044295, 129.43182059417302, 125.36638841537558, 138.48602338930797, 146.84460782944845, 131.14361495051196, 125.55091474764677, 138.3773520455404, 127.87036983542387, 139.7203218770441, 128.99819619721563, 131.8808522081171, 121.01575037098296, 124.32599760704055, 138.3501342773887, 138.0520775656512, 139.21052274517285, 140.02118167910007, 130.21996518175973, 129.07444380378328, 128.56694988593173, 143.6944349645808, 137.26557087872823, 150.95734613557096, 144.56557559643585, 155.14632197304022, 157.67401319353914, 174.84832386879162, 182.035769428911, 233.9665812002484, 193.94305311046568, 236.90299806568396, 191.47256284487418, 183.54614541534363, 198.65138665099343, 161.65449958712554, 154.9605603557583, 131.84681079309044, 134.62665791485813, 126.28706314728073, 135.27458442436992, 147.76740078092013, 126.44242810133669, 146.25438276937734, 122.89564753139648, 138.49059765874054, 146.71561565376385, 122.83645787427604, 125.62141073136927, 121.78079018251073, 114.52656322075121, 116.48160818752858, 136.12356111404915, 122.21386859010464, 115.96744446158543, 133.21951890596176, 126.06668722367652, 116.12475744960378, 121.17319881080476, 135.45983062649924, 133.5070688409013, 117.67417296865948, 138.77162041973662, 116.93123922882236, 127.90913534648597, 123.06854945761019, 137.2812793291169, 132.76945841466616, 125.25072540334996, 131.71007231242612, 126.3664553306336, 153.039964913257, 143.27735205612646, 140.57558776809338, 135.69122290973291, 156.9937718852433, 133.50115042595056, 144.02101440916846, 137.02085878400425, 134.28131581560694, 145.69568377124972, 139.87613845755268, 147.58908964128162, 149.6013517785282, 139.69153120431446, 159.10216289480041, 145.72719962230406, 150.6784082374251, 147.88587927365643, 162.86542889219865, 142.2133763622911, 150.90294793083706, 141.14518668286362, 160.74508412046973, 151.18091676471732, 140.105530486454, 139.0215459239227, 161.67563024704418, 143.9453835357327, 149.10537522809022, 148.96664356599118, 151.05275540059787, 142.63926960286076, 145.1558726461855, 150.20796229907418, 156.06091538251397, 160.8227342268851, 158.66150502466968, 163.82137030435428, 80.82771958577908, 61.70132568192431, 57.40699261683417, 66.30048419084054, 51.62771894962761, 62.02054424511843, 71.23471857800611, 55.20417074554332, 64.93494664591307, 73.51915101746991, 59.22923960904919, 61.03888645703429, 59.3711251341114, 66.74121007321193, 57.18220568050462, 60.53006354435297, 59.97489904296016, 74.60606496893293, 60.585635694049365, 63.91840472991948, 59.3359461337388, 102.11949382327329, 99.7146128962757, 99.2876357627284, 80.44041087853799, 87.41763397322758, 90.33856463342832, 114.11800918897512, 90.38639106207424, 62.36181738948166, 60.947928850525166, 62.71251904904466, 64.84961129952445, 59.79387611282294, 47.834308231605526, 48.832924553779975, 60.05602589206647, 52.2215220707599, 59.21641520011262, 67.42751660364534, 54.222682332116186, 65.41194047909767, 39.08466939331777, 48.2282550585006, 54.44766146705247, 56.38716248443821, 56.85749813187879, 93.20830934754275, 112.59715529539005, 123.18463993484151, 96.77554787942249, 101.17488012040839, 93.91395404968202, 95.33356317619955, 90.8591322094079, 101.33049834360543, 92.35730542380249, 114.24724781933274, 98.90844144185455, 99.27093512365167, 95.06658436775592, 99.24457539352511, 96.09745196411858, 107.98421007508658, 113.26165568405696, 121.87573521951941, 115.78244139895416, 127.90701807082236, 142.14862078238878, 117.5619553661912, 138.45497807270138, 121.93195934186018, 127.26980127525161, 136.46457729512065, 129.41459692573372, 129.08684803097586, 130.76669539446755, 135.86133091497172, 133.8394704057333, 135.47986305707084, 136.56203272806812, 133.31338982189175, 128.40817859524964, 87.6850464912242, 78.29723574325956, 89.62789461410853, 82.99472587183163, 67.63704605369436, 58.45405587937717, 68.97059313052681, 59.84881697667453, 77.32428252765256, 66.63995595351066, 94.6169304986135, 91.34974601615113, 90.08139023260092, 87.25212019416085, 95.65597975489031, 81.46382292874189, 86.39018156131227, 93.1172295640881, 97.70904022730096, 112.56028895356323, 93.88163099328465, 106.3772420987657, 105.70588138416443, 120.52726545820579, 120.31544034865537, 107.40622186925167, 109.29088289655716, 145.10466495805838, 168.6772140125956, 184.1925859299152, 197.8749446912692, 216.45171000486786, 189.85280892077964, 181.80995814243568, 175.64339295173997, 172.2280815278091, 185.7664938454506, 198.17575742778985, 191.90540599702985, 189.74039111859918, 195.36904578070337, 191.87207044213363, 200.0831401084364, 219.44828185116842, 196.0975761229381, 195.40285753830926, 211.41558694347347}}"
"""Deviation"" -> {{0., 3.000003844499588, 239.00000117719173, 240.00000581145287, 262.0000071823597, 264.00000639259815, 266.0000056028366, 267.00000017881393, 268.9999993890524, 270.99999859929085, 272.000003233552, 274.00000244379044, 281.00000470876694, 275.00000707805157, 280.0000000745058, 309.00000371038914, 310.00000834465027, 312.0000075548887, 313.00000213086605, 314.0000067651272, 316.00000597536564, 317.00000055134296, 318.0000051856041, 320.00000439584255, 320.9999989718199, 322.000003606081, 324.00000281631947, 326.0000020265579, 327.00000666081905, 329.0000058710575, 331.00000508129597, 331.9999996572733, 333.99999886751175, 335.0000035017729, 351.00000724196434, 337.00000271201134, 341.00000113248825, 359.00000408291817, 361.0000032931566, 362.00000792741776, 363.0000025033951, 365.00000171363354, 366.00000634789467, 368.0000055581331, 369.00000013411045, 370.0000047683716, 372.00000397861004, 373.00000861287117, 375.0000078231096, 376.00000239908695, 377.0000070333481, 379.00000624358654, 380.00000081956387, 382.0000000298023, 383.00000466406345, 404.00000140070915, 383.9999992400408, 394.00000534951687, 411.00000366568565, 413.0000028759241, 414.00000751018524, 416.0000067204237, 417.000001296401, 418.00000593066216, 419.0000005066395, 420.99999971687794, 422.00000435113907, 422.9999989271164, 425.00000819563866, 426.000002771616, 427.0000074058771, 429.00000661611557, 430.0000011920929, 431.000005826354, 433.0000050365925, 433.9999996125698, 435.00000424683094, 437.0000034570694, 438.0000080913305, 440.000007301569, 446.00000493228436, 456.00000098347664, 457.00000561773777, 459.0000048279762, 459.99999940395355, 461.0000040382147, 463.00000324845314, 464.00000788271427, 466.0000070929527, 467.00000166893005, 468.0000063031912, 470.00000551342964, 471.00000008940697, 472.0000047236681, 474.00000393390656, 474.9999985098839, 476.000003144145, 478.00000235438347, 479.0000069886446, 480.0000015646219, 482.0000007748604, 483.0000054091215, 483.99999998509884, 485.9999991953373, 487.0000038295984, 488.00000846385956, 490.000007674098, 491.00000225007534, 492.00000688433647, 494.0000060945749, 495.00000067055225, 496.0000053048134, 498.00000451505184, 498.99999909102917, 500.0000037252903, 502.00000293552876, 503.0000075697899, 505.00000678002834, 506.00000135600567, 507.0000059902668, 509.00000520050526, 509.9999997764826, 511.0000044107437, 513.0000036209822, 514.0000082552433, 515.0000028312206, 531.0000065714121, 532.0000011473894, 533.0000057816505, 535.000004991889, 535.9999995678663, 537.0000042021275, 539.0000034123659, 540.000008046627, 542.0000072568655, 543.0000018328428, 555.0000071525574, 548.9999994635582, 554.0000025182962, 582.0000015199184, 583.0000061541796, 584.0000007301569, 585.9999999403954, 587.0000045746565, 587.9999991506338, 589.000003784895, 591.0000029951334, 592.0000076293945, 594.000006839633, 595.0000014156103, 597.0000006258488, 598.0000052601099, 598.9999998360872, 600.9999990463257, 602.0000036805868, 603.000008314848, 604.0000028908253, 606.0000021010637, 607.0000067353249, 609.0000059455633, 610.0000005215406, 611.0000051558018, 613.0000043660402, 613.9999989420176, 615.0000035762787, 617.0000027865171, 619.0000019967556, 620.0000066310167, 621.000001206994, 623.0000004172325, 624.999999627471, 626.0000042617321, 628.0000034719706, 630.000002682209, 642.0000080019236, 631.0000073164701, 641.0000033676624, 668.0000077933073, 670.0000070035458, 671.0000015795231, 672.0000062137842, 674.0000054240227, 675., 676.0000046342611, 678.0000038444996, 678.9999984204769, 686.0000006854534, 696.0000067949295, 697.0000013709068, 698.000006005168, 700.0000052154064, 700.9999997913837, 702.0000044256449, 704.0000036358833, 705.0000082701445, 706.0000028461218, 713.0000051110983, 723.0000011622906, 724.0000057965517, 725.000000372529, 726.9999995827675, 728.0000042170286, 728.999998793006, 731.0000080615282, 732.0000026375055, 734.000001847744, 735.0000064820051, 736.0000010579824, 738.0000002682209, 739.000004902482, 739.9999994784594, 741.9999986886978, 743.000003322959, 744.0000079572201, 751.0000001639128, 761.0000062733889, 762.0000008493662, 764.0000000596046, 765.0000046938658, 765.9999992698431, 767.9999984800816, 769.0000031143427, 770.0000077486038, 772.0000069588423, 773.0000015348196, 775.0000007450581, 776.0000053793192, 797.0000021159649, 799.0000013262033, 800.0000059604645, 801.0000005364418, 802.9999997466803, 804.0000043809414, 804.9999989569187, 807.000008225441, 808.0000028014183, 810.0000020116568, 811.0000066459179, 813.0000058561563, 814.0000004321337, 815.9999996423721, 817.0000042766333, 817.9999988526106, 820.0000081211329, 821.0000026971102, 833.0000080168247, 828.0000049620867, 832.0000033825636, 859.0000078082085, 861.0000070184469, 862.0000015944242, 864.0000008046627, 865.0000054389238, 866.0000000149012, 867.9999992251396, 869.0000038594007, 870.0000084936619, 872.0000077039003, 873.0000022798777, 874.0000069141388, 876.0000061243773, 877.0000007003546, 878.0000053346157, 880.0000045448542, 880.9999991208315, 883.0000083893538, 884.0000029653311, 890.0000005960464, 891.9999998062849, 902.000005915761, 903.0000004917383, 904.0000051259995, 906.0000043362379, 906.9999989122152, 909.0000081807375, 910.0000027567148, 911.000007390976, 913.0000066012144, 914.0000011771917, 915.0000058114529, 917.0000050216913, 917.9999995976686, 919.0000042319298, 921.0000034421682, 922.0000080764294, 924.0000072866678, 943.9999993890524, 930.0000049173832, 943.0000048130751, 961.000007763505, 962.0000023394823, 963.0000069737434, 965.0000061839819, 966.0000007599592, 967.9999999701977, 969.0000046044588, 969.9999991804361, 971.9999983906746, 973.0000030249357, 975.0000022351742, 976.0000068694353, 977.0000014454126, 979.0000006556511, 980.0000052899122, 986.0000029206276, 995.9999989718199, 998.0000082403421, 999.0000028163195, 1001.0000020265579, 1003.0000012367964, 1004.0000058710575, 1005.0000004470348, 1006.9999996572733, 1008.0000042915344, 1010.0000035017729, 1011.000008136034, 1013.0000073462725, 1014.0000019222498, 1016.0000011324883, 1018.0000003427267, 1019.0000049769878, 1021.0000041872263, 1021.9999987632036, 1023.0000033974648, 1025.0000026077032, 1026.0000072419643, 1027.0000018179417, 1029.0000010281801, 1030.0000056624413, 1031.0000002384186, 1032.999999448657, 1034.0000040829182, 1036.0000032931566, 1037.0000079274178, 1038.000002503395, 1040.0000017136335, 1041.0000063478947, 1042.000000923872, 1044.0000001341105, 1045.0000047683716, 1045.999999344349, 1048.0000086128712, 1049.0000031888485, 1050.0000078231096, 1052.000007033348, 1053.0000016093254, 1055.0000008195639, 1056.000005453825, 1057.0000000298023, 1058.9999992400408, 1060.000003874302, 1060.9999984502792, 1063.0000077188015, 1075.0000029802322, 1069.0000053495169, 1073.0000037699938, 1107.0000004023314, 1108.0000050365925, 1108.9999996125698, 1110.9999988228083, 1112.0000034570694, 1113.0000080913305, 1115.000007301569, 1116.0000018775463, 1117.0000065118074, 1123.9999987185001, 1134.0000048279762, 1134.9999994039536, 1137.0000086724758, 1138.0000032484531, 1139.0000078827143, 1141.0000070929527, 1142.00000166893, 1143.0000063031912, 1145.0000055134296, 1146.000000089407, 1147.000004723668, 1149.0000039339066, 1149.9999985098839, 1151.000003144145, 1153.0000023543835, 1154.0000069886446, 1155.000001564622, 1157.0000007748604, 1158.0000054091215, 1158.9999999850988, 1160.9999991953373, 1162.0000038295984, 1163.0000084638596, 1165.000007674098, 1166.0000022500753, 1167.0000068843365, 1169.000006094575, 1170.0000006705523, 1171.9999998807907, 1173.0000045150518, 1175.0000037252903, 1176.0000083595514, 1177.0000029355288, 1179.0000021457672, 1180.0000067800283, 1182.0000059902668, 1183.0000005662441, 1190.0000028312206, 1184.9999997764826, 1189.0000082552433, 1217.0000072568655, 1218.0000018328428, 1220.0000010430813, 1221.0000056773424, 1223.0000048875809, 1223.9999994635582, 1226.0000087320805, 1227.0000033080578, 1229.0000025182962, 1230.0000071525574, 1232.0000063627958, 1234.0000055730343, 1235.0000001490116, 1236.0000047832727, 1238.0000039935112, 1238.9999985694885, 1240.0000032037497, 1242.000002413988, 1243.0000070482492, 1244.0000016242266, 1246.000000834465, 1247.0000054687262, 1249.0000046789646, 1249.999999254942, 1251.000003889203, 1253.0000030994415, 1254.0000077337027, 1255.00000230968, 1257.0000015199184, 1258.0000061541796, 1259.000000730157, 1260.9999999403954, 1262.0000045746565, 1262.9999991506338, 1265.000008419156, 1266.0000029951334, 1267.0000076293945, 1269.000006839633, 1270.0000014156103, 1272.0000006258488, 1273.00000526011, 1273.9999998360872, 1275.9999990463257, 1277.0000036805868, 1298.0000004172325, 1279.0000028908253, 1288.0000043660402, 1311.0000003129244, 1312.9999995231628, 1314.000004157424, 1316.0000033676624, 1317.0000080019236, 1318.000002577901, 1320.0000017881393, 1321.0000064224005, 1322.0000009983778, 1324.0000002086163, 1325.0000048428774, 1325.9999994188547, 1327.9999986290932, 1329.0000032633543, 1330.0000078976154, 1337.0000001043081, 1347.0000062137842, 1348.0000007897615, 1349.0000054240227, 1351.0000046342611, 1351.9999992102385, 1353.999998420477, 1355.000003054738, 1356.0000076889992, 1358.0000068992376, 1359.000001475215, 1361.0000006854534, 1362.0000053197145, 1362.9999998956919, 1375.0000052154064, 1370.0000021606684, 1374.0000005811453, 1401.9999995827675, 1403.0000042170286, 1403.999998793006, 1406.0000080615282, 1407.0000026375055, 1409.000001847744, 1410.0000064820051, 1411.0000010579824, 1413.000000268221, 1414.000004902482, 1414.9999994784594, 1416.9999986886978, 1418.000003322959, 1419.00000795722, 1421.0000071674585, 1422.0000017434359, 1423.000006377697, 1425.0000055879354, 1426.0000001639128, 1427.9999993741512, 1429.0000040084124, 1430.0000086426735, 1432.000007852912, 1433.0000024288893, 1435.0000016391277, 1436.0000062733889, 1437.0000008493662, 1439.0000000596046, 1440.0000046938658, 1440.999999269843, 1442.9999984800816, 1444.0000031143427, 1459.000002220273, 1445.0000077486038, 1453.999999165535, 1472.000002115965, 1474.0000013262033, 1475.0000059604645, 1476.0000005364418, 1477.9999997466803, 1479.0000043809414, 1479.9999989569187, 1482.000008225441, 1483.0000028014183, 1485.0000020116568, 1486.000006645918, 1487.0000012218952, 1489.0000004321337, 1503.999999538064, 1505.0000041723251, 1507.0000033825636, 1508.0000080168247, 1509.000002592802, 1511.0000018030405, 1512.0000064373016, 1513.000001013279, 1515.0000002235174, 1516.0000048577785, 1516.9999994337559, 1519.0000087022781, 1520.0000032782555, 1521.0000079125166, 1523.000007122755, 1524.0000016987324, 1526.0000009089708, 1528.0000001192093, 1529.0000047534704, 1531.0000039637089, 1531.9999985396862, 1534.0000078082085, 1535.0000023841858, 1537.0000015944242, 1538.0000062286854, 1539.0000008046627, 1541.0000000149012, 1542.0000046491623, 1544.0000038594007, 1545.0000084936619, 1546.0000030696392, 1548.0000022798777, 1549.0000069141388, 1550.0000014901161, 1552.0000007003546, 1563.000001385808, 1558.0000083893538, 1562.0000068098307, 1596.0000034421682, 1597.0000080764294, 1599.0000072866678, 1605.0000049173832, 1605.9999994933605, 1608.0000087618828, 1609.00000333786, 1611.0000025480986, 1620.9999985992908, 1622.000003233552, 1624.0000024437904, 1630.0000000745058, 1649.0000076591969, 1650.0000022351742, 1652.0000014454126, 1653.0000060796738, 1655.0000052899122, 1655.9999998658895, 1660.0000083446503, 1662.0000075548887, 1663.000002130866, 1664.0000067651272, 1666.0000059753656, 1667.000000551343, 1668.000005185604, 1670.0000043958426, 1670.9999989718199, 1672.000003606081, 1674.0000028163195, 1685.0000035017729, 1680.0000004470348, 1683.9999988675117, 1693.0000003427267, 1694.9999995529652, 1696.0000041872263, 1698.0000033974648, 1702.0000018179417, 1704.0000010281801, 1705.0000056624413, 1706.0000002384186, 1707.999999448657, 1709.0000040829182, 1711.0000032931566, 1712.0000079274178, 1713.000002503395, 1715.0000017136335, 1716.0000063478947, 1717.000000923872, 1719.0000001341105, 1720.0000047683716, 1720.999999344349, 1723.0000086128712, 1724.0000031888485, 1726.000002399087, 1727.000007033348, 1729.0000062435865, 1735.000003874302, 1744.9999999254942, 1746.9999991357327, 1748.0000037699938, 1749.000008404255, 1751.0000076144934, 1752.0000021904707, 1754.0000014007092, 1755.0000060349703, 1757.0000052452087, 1757.999999821186, 1768.0000059306622, 1770.0000051409006, 1770.999999716878, 1772.000004351139, 1774.0000035613775, 1775.0000081956387, 1776.000002771616, 1785.9999988228083, 1787.0000034570694, 1789.0000026673079, 1790.000007301569, 1791.0000018775463, 1793.0000010877848, 1794.000005722046, 1796.0000049322844, 1796.9999995082617, 1798.9999987185001, 1812.0000086724758, 1800.0000033527613, 1807.0000056177378, 1820.0000055134296, 1821.000000089407, 1822.000004723668, 1824.0000039339066, 1826.000003144145, 1827.0000077784061, 1829.0000069886446, 1830.000001564622, 1832.0000007748604, 1833.0000054091215, 1835.00000461936, 1835.9999991953373, 1837.0000038295984, 1848.0000045150518, 1848.9999990910292, 1851.0000083595514, 1852.0000029355288, 1853.00000756979, 1855.0000067800283, 1856.0000013560057, 1857.0000059902668, 1859.0000052005053, 1859.9999997764826, 1861.999998986721, 1863.0000036209822, 1864.0000082552433, 1866.0000074654818, 1867.000002041459, 1868.0000066757202, 1870.0000058859587, 1871.000000461936, 1872.9999996721745, 1874.0000043064356, 1874.999998882413, 1876.000003516674, 1878.0000027269125, 1879.0000073611736, 1880.000001937151, 1881.000006571412, 1883.0000057816505, 1884.0000003576279, 1885.9999995678663, 1887.0000042021275, 1887.9999987781048, 1890.000008046627, 1891.0000026226044, 1893.0000018328428, 1900.0000040978193, 1895.0000010430813, 1898.9999994635582, 1922.0000054687262, 1924.0000046789646, 1924.999999254942, 1927.0000085234642, 1937.9999991506338, 1933.0000061541796, 1937.0000045746565, 1952.0000036805868, 1953.000008314848, 1954.0000028908253, 1963.9999989420176, 1966.0000082105398, 1967.0000027865171, 1968.0000074207783, 1970.0000066310167, 1971.000001206994, 1972.0000058412552, 1974.0000050514936, 1974.999999627471, 1976.9999988377094, 1978.0000034719706, 1980.000002682209, 1986.0000003129244, 1996.0000064224005, 1998.000005632639, 2000.0000048428774, 2000.9999994188547, 2002.9999986290932, 2004.0000032633543, 2006.0000024735928, 2007.000007107854, 2009.0000063180923, 2011.0000055283308, 2012.0000001043081, 2013.0000047385693, 2015.0000039488077, 2016.0000085830688, 2017.0000031590462, 2018.0000077933073, 2028.999998420477, 2020.0000070035458, 2028.0000038444996, 2056.000002846122, 2057.000007480383, 2059.0000066906214, 2060.0000012665987, 2061.00000590086, 2062.000000476837, 2063.9999996870756, 2065.0000043213367, 2067.000003531575, 2068.0000081658363, 2069.0000027418137, 2071.000001952052, 2072.0000065863132, 2073.0000011622906, 2075.000000372529, 2076.00000500679, 2078.0000042170286, 2078.999998793006, 2080.000003427267, 2082.0000026375055, 2083.0000072717667, 2084.000001847744, 2085.000006482005, 2087.0000056922436, 2088.000000268221, 2089.9999994784594, 2091.0000041127205, 2091.999998688698, 2094.00000795722, 2095.0000025331974, 2096.0000071674585, 2098.000006377697, 2099.0000009536743, 2100.0000055879354, 2102.000004798174, 2102.9999993741512, 2104.0000040084124, 2106.000003218651, 2107.000007852912, 2109.0000070631504, 2110.0000016391277, 2112.000000849366, 2117.9999984800816, 2113.0000054836273, 2117.0000039041042, 2150.0000059604645, 2152.000005170703, 2152.9999997466803, 2154.0000043809414, 2156.00000359118, 2157.000008225441, 2159.0000074356794, 2160.0000020116568, 2161.000006645918, 2177.0000003278255, 2167.9999988526106, 2176.000005751848, 2193.000004068017, 2194.000008702278, 2196.0000079125166, 2197.000002488494, 2198.000007122755, 2200.0000063329935, 2201.000000908971, 2202.000005543232, 2204.0000047534704, 2204.9999993294477, 2206.000003963709, 2208.0000031739473, 2209.0000078082085, 2211.000007018447, 2212.0000015944242, 2214.0000008046627, 2215.000005438924, 2216.000000014901, 2217.9999992251396, 2219.0000038594007, 2221.000003069639, 2222.0000077039003, 2233.0000083893538, 2223.0000022798777, 2232.0000037550926, 2260.000002756715, 2261.000007390976, 2262.0000019669533, 2264.0000011771917, 2265.000005811453, 2266.00000038743, 2267.9999995976686, 2269.00000423193, 2269.999998807907, 2272.0000080764294, 2273.0000026524067, 2275.000001862645, 2276.0000064969063, 2277.0000010728836, 2279.000000283122, 2280.000004917383, 2282.0000041276217, 2283.000008761883, 2284.00000333786, 2286.0000025480986, 2287.0000071823597, 2288.000001758337, 2290.0000009685755, 2291.0000056028366, 2292.000000178814, 2293.9999993890524, 2295.0000040233135, 2297.000003233552, 2298.000007867813, 2299.0000024437904, 2311.000007763505, 2301.000001654029, 2310.000003129244, 2343.9999997615814, 2345.0000043958426, 2345.99999897182, 2348.000008240342, 2349.0000028163195, 2351.000002026558, 2352.000006660819, 2353.0000012367964, 2355.000000447035, 2356.000005081296, 2356.9999996572733, 2358.9999988675117, 2360.000003501773, 2362.0000027120113, 2363.0000073462725, 2364.00000192225, 2366.0000011324883, 2367.0000057667494, 2369.000004976988, 2369.999999552965, 2371.0000041872263, 2382.999999448657, 2378.000006452203, 2382.0000048726797, 2415.00000692904, 2417.0000061392784, 2418.0000007152557, 2419.999999925494, 2421.0000045597553, 2423.000003769994, 2424.000008404255, 2426.0000076144934, 2451.000002771616, 2452.000007405877, 2453.0000019818544, 2455.000001192093, 2456.000005826354, 2458.0000050365925, 2458.99999961257, 2469.000005722046, 2470.000000298023, 2471.9999995082617, 2473.000004142523, 2475.0000033527613, 2476.0000079870224, 2477.0000025629997, 2479.000001773238, 2480.0000064074993, 2481.0000009834766, 2483.000000193715, 2484.000004827976, 2486.0000040382147, 2487.000008672476, 2488.000003248453, 2490.0000024586916, 2491.0000070929527, 2492.00000166893, 2494.0000008791685, 2495.0000055134296, 2496.000000089407, 2497.000004723668, 2499.0000039339066, 2499.999998509884, 2501.000003144145, 2503.0000023543835, 2504.0000069886446, 2505.000001564622, 2507.0000007748604, 2508.0000054091215, 2508.999999985099, 2510.9999991953373, 2512.0000038295984, 2514.000003039837, 2515.000007674098, 2517.0000068843365, 2518.000001460314, 2520.0000006705523, 2521.0000053048134, 2521.9999998807907, 2523.999999091029, 2525.0000037252903, 2527.0000029355288, 2528.00000756979, 2529.000002145767, 2530.0000067800283, 2532.000005990267, 2533.000000566244, 2534.9999997764826, 2536.0000044107437, 2538.000003620982, 2539.0000082552433, 2540.0000028312206, 2542.000002041459, 2543.00000667572, 2544.0000012516975, 2546.000000461936, 2547.000005096197, 2547.9999996721745, 2549.999998882413, 2551.000003516674, 2553.0000027269125, 2554.0000073611736, 2556.000006571412, 2557.0000011473894, 2559.000000357628, 2560.000004991889, 2562.0000042021275, 2562.999998778105, 2564.000003412366, 2566.0000026226044, 2567.0000072568655, 2569.000006467104, 2570.0000010430813, 2572.0000002533197, 2573.000004887581, 2575.0000040978193, 2576.0000087320805, 2577.000003308058, 2578.000007942319, 2580.0000071525574, 2581.0000017285347, 2583.000000938773, 2584.0000055730343, 2586.0000047832727, 2586.99999935925, 2588.000003993511, 2590.0000032037497, 2591.000007838011, 2607.0000015199184, 2592.000002413988, 2597.000005468726, 2620.0000014156103, 2622.0000006258488, 2623.00000526011, 2625.0000044703484, 2625.9999990463257, 2627.000003680587, 2629.0000028908253, 2630.0000075250864, 2632.000006735325, 2633.000001311302, 2635.0000005215406, 2636.000005155802, 2636.999999731779, 2638.9999989420176, 2645.0000066310167, 2668.000002577901, 2669.000007212162, 2671.0000064224005, 2672.000000998378, 2674.0000002086163, 2694.0000023692846, 2680.0000078976154, 2684.0000063180923, 2701.9999992102385, 2703.0000038444996, 2705.000003054738, 2706.000007688999, 2708.0000068992376, 2709.000001475215, 2710.000006109476, 2712.0000053197145, 2712.999999895692, 2714.9999991059303, 2716.0000037401915, 2717.0000083744526, 2719.000007584691, 2720.0000021606684, 2722.000001370907, 2723.000006005168, 2725.0000052154064, 2725.9999997913837, 2727.999999001622, 2730.0000082701445, 2731.000002846122, 2733.0000020563602, 2735.0000012665987, 2745.000007376075, 2746.000001952052, 2747.0000065863132, 2749.0000057965517, 2750.000000372529, 2751.9999995827675, 2753.0000042170286, 2753.999998793006, 2756.000008061528, 2757.0000026375055, 2758.0000072717667, 2760.000006482005, 2766.0000041127205, 2770.0000025331974, 2772.000001743436, 2773.000006377697, 2775.0000055879354, 2776.000000163913, 2777.9999993741512, 2779.0000040084124, 2780.0000086426735, 2782.000007852912, 2783.0000024288893, 2784.0000070631504, 2786.000006273389, 2787.000000849366, 2788.0000054836273, 2790.000004693866, 2790.999999269843, 2792.9999984800816, 2794.0000031143427, 2795.000007748604, 2797.0000069588423, 2798.0000015348196, 2799.0000061690807, 2801.000005379319, 2801.9999999552965, 2803.999999165535, 2805.000003799796, 2806.0000084340572, 2808.0000076442957, 2809.000002220273, 2811.0000014305115, 2812.0000060647726, 2813.00000064075, 2814.9999998509884, 2816.0000044852495, 2816.999999061227, 2819.000008329749, 2820.0000029057264, 2822.000002115965, 2823.000006750226, 2824.0000013262033, 2826.000000536442, 2827.000005170703, 2827.9999997466803, 2829.9999989569187, 2831.00000359118, 2833.0000028014183, 2834.0000074356794, 2835.0000020116568, 2837.000001221895, 2838.0000058561563, 2850.000001117587, 2845.000008121133, 2849.0000065416098, 2876.000000908971, 2878.0000001192093, 2879.0000047534704, 2881.000003963709, 2881.999998539686, 2883.0000031739473, 2885.000002384186, 2886.000007018447, 2887.0000015944242, 2889.0000008046627, 2890.000005438924, 2892.0000046491623, 2892.9999992251396, 2908.0000083893538, 2909.000002965331, 2911.0000021755695, 2912.0000068098307, 2913.000001385808, 2914.000006020069, 2916.0000052303076, 2916.999999806285, 2918.9999990165234, 2920.0000036507845, 2921.0000082850456, 2923.000007495284, 2924.0000020712614, 2925.0000067055225, 2927.000005915761, 2928.0000004917383, 2929.0000051259995, 2931.000004336238, 2931.9999989122152, 2933.0000035464764, 2935.000002756715, 2936.000007390976, 2938.0000066012144, 2939.0000011771917, 2940.000005811453, 2942.0000050216913, 2942.9999995976686, 2944.00000423193, 2946.0000034421682, 2947.0000080764294, 2953.0000057071447, 2963.000001758337, 2965.0000009685755, 2966.0000056028366, 2967.000000178814, 2968.9999993890524, 2970.0000040233135, 2972.000003233552, 2973.000007867813, 2975.0000070780516, 2977.00000628829, 2989.0000015497208, 2983.0000039190054, 2987.0000023394823, 3015.0000013411045, 3017.000000551343, 3018.000005185604, 3018.9999997615814, 3020.99999897182, 3022.000003606081, 3024.0000028163195, 3025.0000074505806, 3027.000006660819, 3028.0000012367964, 3030.000000447035, 3031.000005081296, 3033.0000042915344, 3035.000003501773, 3036.000008136034, 3037.0000027120113, 3039.00000192225, 3040.000006556511, 3041.0000011324883, 3043.0000003427267, 3044.000004976988, 3046.0000041872263, 3046.9999987632036, 3048.0000033974648, 3050.000002607703, 3051.0000072419643, 3053.000006452203, 3067.000000923872, 3059.000004082918, 3066.0000063478947, 3083.999999240041, 3085.000003874302, 3087.0000030845404, 3088.0000077188015, 3089.000002294779, 3091.0000015050173, 3092.0000061392784, 3094.000005349517, 3094.999999925494, 3096.0000045597553, 3098.000003769994, 3099.000008404255, 3101.0000076144934, 3102.0000021904707, 3112.000008299947, 3114.0000075101852, 3115.0000020861626, 3116.0000067204237, 3118.000005930662, 3119.0000005066395, 3120.999999716878, 3122.000004351139, 3122.9999989271164, 3125.0000081956387, 3126.000002771616, 3128.0000019818544, 3129.0000066161156, 3130.000001192093, 3132.0000004023314, 3133.0000050365925, 3133.99999961257, 3135.9999988228083, 3137.0000034570694, 3152.0000025629997, 3154.000001773238, 3155.0000064074993, 3156.0000009834766, 3158.000000193715, 3159.000004827976, 3159.9999994039536, 3162.000008672476, 3163.000003248453, 3164.0000078827143, 3166.0000070929527, 3167.00000166893, 3168.000006303191, 3170.0000055134296, 3171.000000089407, 3181.000006198883, 3182.0000007748604, 3183.0000054091215, 3185.00000461936, 3185.9999991953373, 3188.0000084638596, 3189.000003039837, 3190.000007674098, 3192.0000068843365, 3193.000001460314, 3194.000006094575, 3196.0000053048134, 3196.9999998807907, 3198.000004515052, 3200.0000037252903, 3201.0000083595514, 3202.0000029355288, 3204.000002145767, 3205.0000067800283, 3206.0000013560057, 3208.000000566244, 3209.0000052005053, 3211.0000044107437, 3211.999998986721, 3213.000003620982, 3215.0000028312206, 3216.0000074654818, 3217.000002041459, 3219.0000012516975, 3220.0000058859587, 3221.000000461936, 3222.9999996721745, 3224.0000043064356, 3224.999998882413, 3227.000008150935, 3228.0000027269125, 3229.0000073611736, 3231.000006571412, 3232.0000011473894, 3233.0000057816505, 3235.000004991889, 3235.9999995678663, 3237.0000042021275, 3239.000003412366, 3240.000008046627, 3242.0000072568655, 3243.000001832843, 3244.000006467104, 3246.0000056773424, 3247.0000002533197, 3248.000004887581, 3250.0000040978193, 3251.0000087320805, 3253.000007942319, 3254.0000025182962, 3255.0000071525574, 3257.000006362796, 3258.000000938773, 3260.0000001490116, 3261.0000047832727, 3261.99999935925, 3263.9999985694885, 3265.0000032037497, 3285.000005364418, 3271.000000834465, 3274.999999254942, 3293.000002205372, 3295.0000014156103, 3296.0000060498714, 3297.0000006258488, 3298.999999836087, 3300.0000044703484, 3300.9999990463257, 3303.000008314848, 3304.0000028908253, 3306.0000021010637, 3307.000006735325, 3309.0000059455633, 3310.0000005215406, 3311.000005155802, 3313.0000043660402, 3313.9999989420176, 3315.0000035762787, 3317.000002786517, 3318.0000074207783, 3319.0000019967556, 3321.000001206994, 3322.000005841255, 3324.0000050514936, 3324.999999627471, 3326.9999988377094, 3328.0000034719706, 3330.000002682209, 3332.0000018924475, 3333.0000065267086, 3335.000005736947, 3336.0000003129244, 3337.0000049471855, 3339.000004157424, 3339.9999987334013, 3341.0000033676624, 3342.0000080019236, 3344.000007212162, 3345.0000017881393, 3347.000000998378, 3348.000005632639, 3349.0000002086163, 3350.9999994188547, 3352.000004053116, 3352.999998629093, 3355.0000078976154, 3356.0000024735928, 3358.000001683831, 3359.0000063180923, 3360.0000008940697, 3362.000000104308, 3363.0000047385693, 3363.9999993145466, 3366.000008583069, 3367.000003159046, 3368.0000077933073, 3370.0000070035458, 3371.000001579523, 3373.0000007897615, 3374.0000054240227, 3375., 3376.9999992102385, 3378.0000038444996, 3378.999998420477, 3381.000007688999, 3382.0000022649765, 3384.000001475215, 3385.000006109476, 3386.0000006854534, 3387.999999895692, 3389.000004529953, 3389.9999991059303, 3392.0000083744526, 3393.00000295043, 3395.0000021606684, 3396.0000067949295, 3397.000001370907, 3399.0000005811453, 3400.0000052154064, 3400.9999997913837, 3402.999999001622, 3404.0000036358833, 3405.0000082701445, 3407.000007480383, 3408.0000020563602, 3410.0000012665987, 3411.00000590086, 3418.0000081658363, 3412.000000476837, 3415.999998897314, 3444.00000795722, 3446.0000071674585, 3447.000001743436, 3448.000006377697, 3450.0000055879354, 3451.000000163913, 3452.000004798174, 3454.0000040084124, 3455.0000086426735, 3456.000003218651, 3458.0000024288893, 3459.0000070631504, 3460.0000016391277, 3462.000000849366, 3463.0000054836273, 3464.0000000596046, 3465.999999269843, 3481.0000084340572, 3482.0000030100346, 3484.000002220273, 3485.000006854534, 3486.0000014305115, 3488.00000064075, 3489.000005275011, 3491.0000044852495, 3491.999999061227, 3493.000003695488, 3495.0000029057264, 3496.0000075399876, 3497.000002115965, 3499.0000013262033, 3500.0000059604645, 3501.000000536442, 3502.9999997466803, 3504.0000043809414, 3504.9999989569187, 3520.000008121133, 3522.0000073313713, 3523.0000019073486, 3524.0000065416098, 3526.000005751848, 3527.0000003278255, 3528.0000049620867, 3530.000004172325, 3530.9999987483025, 3532.0000033825636, 3534.000002592802, 3535.000007227063, 3547.000002488494, 3541.0000048577785, 3546.0000079125166, 3573.0000022798777, 3574.000006914139, 3576.0000061243773, 3577.0000007003546, 3578.999999910593, 3580.000004544854, 3580.9999991208315, 3583.0000083893538, 3584.000002965331, 3591.0000052303076, 3601.0000012815, 3602.000005915761, 3604.0000051259995, 3604.999999701977, 3606.9999989122152, 3611.000007390976, 3612.0000019669533, 3614.0000011771917, 3615.000005811453, 3616.00000038743, 3617.9999995976686, 3619.00000423193, 3619.999998807907, 3622.0000080764294, 3623.0000026524067, 3625.000001862645, 3626.0000064969063, 3628.0000057071447, 3630.000004917383, 3630.9999994933605, 3633.000008761883, 3634.00000333786, 3636.0000025480986, 3637.0000071823597, 3638.000001758337, 3640.0000009685755, 3641.0000056028366, 3643.000004813075, 3643.9999993890524, 3645.0000040233135, 3647.000003233552, 3648.000007867813, 3649.0000024437904, 3651.000001654029, 3652.00000628829, 3653.0000008642673, 3655.000000074506, 3656.000004708767, 3658.0000039190054, 3659.0000085532665, 3660.000003129244, 3662.0000023394823, 3663.0000069737434, 3664.0000015497208, 3666.000000759959, 3667.0000053942204, 3667.9999999701977, 3669.999999180436, 3671.0000038146973, 3671.9999983906746, 3674.000007659197, 3675.000002235174, 3677.0000014454126, 3678.0000060796738, 3679.000000655651, 3680.9999998658895, 3682.0000045001507, 3684.000003710389, 3685.0000083446503, 3691.0000059753656, 3701.000002026558, 3703.0000012367964, 3704.0000058710575, 3705.000000447035, 3706.9999996572733, 3708.0000042915344, 3708.9999988675117, 3711.000008136034, 3712.0000027120113, 3713.0000073462725, 3715.000006556511, 3716.0000011324883, 3717.0000057667494, 3719.000004976988, 3719.999999552965, 3721.9999987632036, 3723.0000033974648, 3724.000008031726, 3726.0000072419643, 3727.0000018179417, 3728.000006452203, 3730.0000056624413, 3731.0000002384186, 3737.0000079274178, 3739.000007137656, 3749.0000031888485, 3750.0000078231096, 3751.000002399087, 3753.0000016093254, 3754.0000062435865, 3755.000000819564, 3757.0000000298023, 3758.0000046640635, 3760.000003874302, 3760.9999984502792, 3762.0000030845404, 3763.0000077188015, 3765.00000692904, 3766.0000015050173, 3768.0000007152557, 3769.000005349517, 3769.999999925494, 3771.9999991357327, 3773.000003769994, 3774.000008404255, 3776.0000076144934, 3777.0000021904707, 3778.000006824732, 3780.0000060349703, 3781.0000006109476, 3782.999999821186, 3784.000004455447, 3784.9999990314245, 3787.000008299947, 3788.000002875924, 3789.0000075101852, 3791.0000067204237, 3792.000001296401, 3793.000005930662, 3795.0000051409006, 3795.999999716878, 3797.9999989271164, 3799.0000035613775, 3800.0000081956387, 3802.000007405877, 3803.0000019818544, 3805.000001192093, 3806.000005826354, 3807.0000004023314, 3808.99999961257, 3810.000004246831, 3810.9999988228083, 3813.0000080913305, 3814.000002667308, 3816.0000018775463, 3817.0000065118074, 3818.0000010877848, 3820.000000298023, 3821.0000049322844, 3823.000004142523, 3823.9999987185, 3830.0000064074993, 3840.0000024586916, 3842.00000166893, 3843.000006303191, 3844.0000008791685, 3846.000000089407, 3847.000004723668, 3847.9999992996454, 3849.999998509884, 3851.000003144145, 3857.0000007748604, 3867.0000068843365, 3869.000006094575, 3870.0000006705523, 3871.0000053048134, 3873.000004515052, 3873.999999091029, 3875.0000037252903, 3877.0000029355288, 3878.00000756979, 3880.0000067800283, 3881.0000013560057, 3882.000005990267, 3884.0000052005053, 3884.9999997764826, 3886.0000044107437, 3888.000003620982, 3889.0000082552433, 3891.0000074654818, 3892.000002041459, 3893.00000667572, 3895.0000058859587, 3896.000000461936, 3897.000005096197, 3909.000000357628, 3904.0000073611736, 3908.0000057816505, 3948.0000000447035, 3949.0000046789646, 3951.000003889203, 3952.000008523464, 3953.0000030994415, 3955.00000230968, 3956.000006943941, 3958.0000061541796, 3959.000000730157, 3960.000005364418, 3962.0000045746565, 3962.999999150634, 3965.000008419156, 3966.0000029951334, 3968.000002205372, 3969.000006839633, 3971.0000060498714, 3972.0000006258488, 3973.999999836087, 3975.0000044703484, 3977.000003680587, 3978.000008314848, 3980.0000075250864, 3981.0000021010637, 3983.000001311302, 3984.0000059455633, 3986.000005155802, 3986.999999731779, 3988.9999989420176, 3990.0000035762787, 3992.000002786517, 3993.0000074207783, 3994.0000019967556, 3995.0000066310167, 3997.000005841255, 3998.0000004172325, 3999.0000050514936, 4001.000004261732, 4001.9999988377094, 4004.0000081062317, 4019.000007212162, 4020.0000017881393, 4022.000000998378, 4023.000005632639, 4024.0000002086163, 4025.9999994188547, 4027.000004053116, 4029.0000032633543, 4030.0000078976154, 4031.0000024735928, 4033.000001683831, 4034.0000063180923, 4036.000005528331, 4037.000000104308, 4038.0000047385693, 4040.0000039488077, 4041.000008583069, 4056.000007688999, 4057.0000022649765, 4059.000001475215, 4060.000006109476, 4061.0000006854534, 4062.999999895692, 4064.000004529953, 4064.9999991059303, 4067.0000083744526, 4068.00000295043, 4080.0000082701445, 4070.0000021606684, 4079.0000036358833, 4106.000008061528, 4108.000007271767, 4109.000001847744, 4110.000006482005, 4112.000005692244, 4113.000000268221, 4114.999999478459, 4116.0000041127205, 4116.999998688698, 4119.00000795722, 4120.000002533197, 4121.0000071674585, 4123.000006377697, 4124.000000953674, 4125.000005587935, 4127.000004798174, 4127.999999374151, 4129.000004008412, 4131.000003218651, 4132.000007852912, 4133.000002428889, 4135.000001639128, 4136.000006273389, 4137.000000849366, 4139.000000059605, 4140.000004693866, 4142.000003904104, 4142.999998480082, 4144.000003114343, 4146.000002324581, 4147.000006958842, 4148.00000153482, 4150.000000745058, 4151.000005379319, 4153.000004589558, 4153.999999165535, 4155.000003799796, 4157.000003010035, 4158.000007644296, 4159.000002220273, 4161.0000014305115, 4162.000006064773, 4164.000005275011, 4164.999999850988, 4166.0000044852495, 4166.999999061227, 4174.000001326203, 4177.99999974668, 4179.999998956919, 4181.00000359118, 4182.000008225441, 4184.000007435679, 4185.000002011657, 4186.000006645918, 4188.000005856156, 4189.000000432134, 4190.000005066395, 4192.000004276633, 4192.999998852611, 4195.000008121133, 4196.00000269711, 4197.000007331371, 4199.00000654161, 4200.000001117587, 4201.000005751848, 4203.000004962087, 4203.999999538064, 4205.000004172325, 4207.000003382564, 4208.000008016825, 4209.000002592802, 4211.0000018030405, 4212.000006437302, 4213.000001013279, 4215.000000223517, 4216.000004857779, 4216.999999433756, 4219.000008702278, 4220.0000032782555, 4221.000007912517, 4223.000007122755, 4224.000001698732, 4226.000000908971, 4227.000005543232, 4229.00000475347, 4231.000003963709, 4231.999998539686, 4234.0000078082085, 4235.000002384186, 4236.000007018447, 4238.000006228685, 4239.000000804663, 4241.000000014901, 4242.000004649162, 4242.99999922514, 4245.000008493662, 4246.000003069639, 4247.0000077039, 4249.000006914139, 4250.000001490116, 4251.000006124377, 4253.000005334616, 4253.999999910593, 4255.000004544854, 4257.000003755093, 4258.000008389354, 4259.000002965331, 4260.000007599592, 4262.000006809831, 4263.000001385808, 4265.000000596046, 4266.000005230308, 4266.999999806285, 4268.999999016523, 4270.0000036507845, 4272.000002861023, 4273.000007495284, 4274.000002071261, 4276.0000012815, 4277.000005915761, 4278.000000491738, 4279.999999701977, 4281.000004336238, 4281.999998912215, 4283.000003546476, 4285.000002756715, 4286.000007390976, 4288.000006601214, 4289.000001177192, 4290.000005811453, 4292.000005021691, 4292.999999597669, 4294.00000423193, 4296.000003442168, 4297.000008076429, 4299.000007286668, 4300.000001862645, 4301.000006496906, 4303.000005707145, 4304.000000283122, 4305.000004917383, 4307.000004127622, 4308.000008761883, 4317.000000178814, 4318.999999389052, 4320.0000040233135, 4320.999998599291, 4323.000007867813, 4324.00000244379, 4325.000007078052, 4327.00000628829, 4328.000000864267, 4329.0000054985285, 4331.000004708767, 4331.999999284744, 4334.0000085532665, 4335.000003129244, 4336.000007763505, 4338.000006973743, 4339.000001549721, 4340.000006183982, 4341.000000759959, 4342.999999970198, 4344.000004604459, 4344.999999180436, 4346.999998390675, 4348.000003024936, 4350.000002235174, 4351.000006869435, 4352.000001445413, 4354.000000655651, 4355.000005289912, 4355.99999986589, 4357.999999076128, 4359.000003710389, 4361.000002920628, 4362.000007554889, 4363.000002130866, 4365.0000013411045, 4366.000005975366, 4368.000005185604, 4368.999999761581, 4380.000000447035, 4375.000007450581, 4379.0000058710575, 4407.00000487268, 4409.000004082918, 4409.9999986588955, 4411.000003293157, 4413.000002503395, 4414.000007137656, 4415.0000017136335, 4417.000000923872, 4418.000005558133, 4419.00000013411, 4420.999999344349, 4422.00000397861, 4423.000008612871, 4425.00000782311, 4426.000002399087, 4427.000007033348, 4429.0000062435865, 4430.000000819564, 4431.000005453825, 4433.000004664063, 4433.999999240041, 4435.999998450279, 4437.00000308454, 4438.0000077188015, 4440.00000692904, 4441.000001505017, 4442.000006139278, 4444.000005349517, 4444.999999925494, 4446.000004559755, 4448.000003769994, 4449.000008404255, 4451.000007614493, 4452.000002190471, 4453.000006824732, 4455.00000603497, 4456.000000610948, 4457.000005245209, 4459.000004455447, 4459.9999990314245, 4461.000003665686, 4463.000002875924, 4464.000007510185, 4476.000002771616, 4470.999999716878, 4475.000008195639, 4487.000003457069, 4488.0000080913305, 4489.000002667308, 4491.000001877546, 4492.000006511807, 4494.000005722046, 4495.000000298023, 4496.000004932284, 4496.999999508262, 4498.9999987185, 4500.000003352761, 4502.000002563, 4503.000007197261, 4504.000001773238, 4506.000000983477, 4507.000005617738, 4508.000000193715, 4509.999999403954, 4511.000004038215, 4512.000008672476, 4514.000007882714, 4515.000002458692, 4516.000007092953, 4518.000006303191, 4519.0000008791685, 4520.00000551343, 4522.000004723668, 4522.999999299645, 4524.999998509884, 4526.000003144145, 4528.0000023543835, 4530.000001564622, 4531.000006198883, 4533.0000054091215, 4535.00000461936, 4546.000005304813, 4541.000002250075, 4545.000000670552, 4572.999999672174, 4574.000004306436, 4576.000003516674, 4577.000008150935, 4584.000000357628, 4585.000004991889, 4585.999999567866, 4587.999998778105, 4589.000003412366, 4590.000008046627, 4592.0000072568655, 4593.000001832843, 4595.000001043081, 4596.000005677342, 4598.000004887581, 4598.999999463558, 4613.000003993511, 4601.0000087320805, 4609.000005573034, 4621.000000834465, 4623.0000000447035, 4624.000004678965, 4624.999999254942, 4627.000008523464, 4628.0000030994415, 4629.000007733703, 4631.000006943941, 4632.000001519918, 4633.00000615418, 4635.000005364418, 4635.999999940395, 4637.0000045746565, 4639.000003784895, 4640.000008419156, 4642.0000076293945, 4643.000002205372, 4644.000006839633, 4646.000006049871, 4647.000000625849, 4648.00000526011, 4650.000004470348, 4650.999999046326, 4653.000008314848, 4654.000002890825, 4655.000007525086, 4657.000006735325, 4658.000001311302, 4659.000005945563, 4661.000005155802, 4661.999999731779, 4663.00000436604, 4665.000003576279, 4666.00000821054, 4668.000007420778, 4669.000001996756, 4670.000006631017, 4672.000005841255, 4673.0000004172325, 4674.000005051494, 4676.000004261732, 4676.999998837709, 4678.000003471971, 4680.000002682209, 4681.00000731647, 4683.000006526709, 4684.000001102686, 4685.000005736947, 4687.0000049471855, 4687.999999523163, 4689.999998733401, 4691.000003367662, 4692.000008001924, 4694.000007212162, 4695.000001788139, 4696.0000064224005, 4698.000005632639, 4699.000000208616, 4700.999999418855, 4702.000004053116, 4702.999998629093, 4705.000007897615, 4706.000002473593, 4707.000007107854, 4709.000006318092, 4710.00000089407, 4717.000003159046, 4712.000000104308, 4716.000008583069, 4734.000001475215, 4735.000006109476, 4737.000005319715, 4737.999999895692, 4739.99999910593, 4741.0000037401915, 4742.000008374453, 4743.00000295043, 4745.000002160668, 4746.0000067949295, 4748.000006005168, 4749.000000581145, 4750.000005215406, 4752.000004425645, 4752.999999001622, 4755.0000082701445, 4756.000002846122, 4757.000007480383, 4759.000006690621, 4760.000001266599, 4761.00000590086, 4762.000000476837, 4763.999999687076, 4765.000004321337, 4767.000003531575, 4768.000008165836, 4769.000002741814, 4771.000001952052, 4772.000006586313, 4773.000001162291, 4775.000000372529, 4776.00000500679, 4776.9999995827675, 4789.000004902482, 4784.000001847744, 4788.000000268221, 4800.000005587935, 4801.000000163913, 4802.999999374151, 4804.000004008412, 4805.0000086426735, 4807.000007852912, 4808.000002428889, 4810.000001639128, 4811.000006273389, 4826.000005379319, 4828.000004589558, 4830.000003799796, 4831.000008434057, 4833.000007644296, 4834.000002220273, 4836.0000014305115, 4837.000006064773, 4838.00000064075, 4839.999999850988, 4841.0000044852495, 4841.999999061227, 4844.000008329749, 4845.000002905726, 4846.000007539988, 4848.000006750226, 4849.000001326203, 4850.0000059604645, 4851.000000536442, 4852.99999974668, 4854.000004380941, 4856.00000359118, 4857.000008225441, 4858.000002801418, 4860.000002011657, 4861.000006645918, 4862.000001221895, 4864.000000432134, 4865.000005066395, 4867.000004276633, 4867.999998852611, 4869.000003486872, 4870.000008121133, 4872.000007331371, 4873.000001907349, 4874.00000654161, 4876.000005751848, 4877.000000327826, 4878.999999538064, 4880.000004172325, 4880.9999987483025, 4883.000008016825, 4884.000002592802, 4886.0000018030405, 4887.000006437302, 4888.000001013279, 4890.000000223517, 4891.000004857779, 4902.000005543232, 4893.000004068017, 4897.000002488494, 4910.000002384186, 4911.000007018447, 4912.000001594424, 4914.000000804663, 4915.000005438924, 4916.000000014901, 4917.99999922514, 4919.000003859401, 4920.000008493662, 4922.0000077039, 4923.000002279878, 4924.000006914139, 4926.000006124377, 4927.000000700355, 4928.000005334616, 4930.000004544854, 4930.9999991208315, 4933.000008389354, 4934.000002965331, 4935.000007599592, 4937.000006809831, 4938.000001385808, 4939.000006020069, 4941.000005230308, 4941.999999806285, 4943.000004440546, 4945.0000036507845, 4946.000008285046, 4947.000002861023, 4949.000002071261, 4950.0000067055225, 4951.0000012815, 4953.000000491738, 4954.000005125999, 4956.000004336238, 4956.999998912215, 4958.000003546476, 4960.000002756715, 4961.000007390976, 4962.000001966953, 4964.000001177192, 4965.000005811453, 4967.000005021691, 4967.999999597669, 4969.00000423193, 4969.999998807907, 4972.000008076429, 4973.000002652407, 4975.000001862645, 4976.000006496906, 4977.000001072884, 4979.000000283122, 4980.000004917383, 4980.9999994933605, 4983.000008761883, 4985.000007972121, 4986.000002548099, 4988.000001758337, 4989.000006392598, 4991.000005602837, 4992.000000178814, 4993.999999389052, 5001.000001654029, 4995.0000040233135, 5000.000007078052, 5013.000006973743, 5014.000001549721, 5016.000000759959, 5017.00000539422, 5017.999999970198, 5019.999999180436, 5021.000003814697, 5021.999998390675, 5024.000007659197, 5025.000002235174, 5026.000006869435, 5028.000006079674, 5029.000000655651, 5030.000005289912, 5032.000004500151, 5032.999999076128, 5035.00000834465, 5036.000002920628, 5037.000007554889, 5039.000006765127, 5040.0000013411045, 5041.000005975366, 5043.000005185604, 5043.999999761581, 5045.99999897182, 5047.000003606081, 5048.000008240342, 5050.000007450581, 5051.000002026558, 5052.000006660819, 5054.0000058710575, 5055.000000447035, 5056.999999657273, 5058.000004291534, 5058.999998867512, 5061.000008136034, 5062.000002712011, 5063.0000073462725, 5065.000006556511, 5066.000001132488, 5068.000000342727, 5069.000004976988, 5069.999999552965, 5071.999998763204, 5073.000003397465, 5075.000002607703, 5076.000007241964, 5077.000001817942, 5079.00000102818, 5097.00000397861, 5080.000005662441, 5093.000005558133, 5110.000003874302, 5112.00000308454, 5113.0000077188015, 5115.00000692904, 5116.000001505017, 5117.000006139278, 5119.000005349517, 5119.999999925494, 5121.000004559755, 5123.000003769994, 5124.000008404255, 5126.000007614493, 5128.000006824732, 5129.000001400709, 5131.000000610948, 5145.000005140901, 5132.999999821186, 5144.0000005066395, 5178.000007197261, 5180.000006407499, 5181.000000983477, 5183.000000193715, 5184.000004827976, 5184.999999403954, 5187.000008672476, 5188.000003248453, 5195.00000551343, 5196.000000089407, 5201.000003144145, 5202.000007778406, 5204.000006988645, 5205.000001564622, 5206.000006198883, 5208.0000054091215, 5208.999999985099, 5210.00000461936, 5212.000003829598, 5213.00000846386, 5215.000007674098, 5216.000002250075, 5217.0000068843365, 5219.000006094575, 5220.000000670552, 5221.999999880791, 5223.000004515052, 5223.999999091029, 5226.000008359551, 5227.000002935529, 5229.000002145767, 5230.000006780028, 5231.000001356006, 5233.000000566244, 5234.000005200505, 5234.999999776483, 5236.999998986721, 5238.000003620982, 5240.000002831221, 5241.000007465482, 5242.000002041459, 5244.0000012516975, 5245.000005885959, 5246.000000461936, 5247.999999672174, 5249.000004306436, 5251.000003516674, 5252.000008150935, 5254.000007361174, 5255.000001937151, 5256.000006571412, 5258.0000057816505, 5259.000000357628, 5260.000004991889, 5260.999999567866, 5262.999998778105, 5264.000003412366, 5266.000002622604, 5267.0000072568655, 5268.000001832843, 5270.000001043081, 5272.00000025332, 5292.000002413988, 5273.000004887581, 5282.000006362796, 5305.00000230968, 5307.000001519918, 5308.00000615418, 5310.000005364418, 5310.999999940395, 5312.0000045746565, 5314.000003784895, 5315.000008419156, 5317.0000076293945, 5318.000002205372, 5319.000006839633, 5321.000006049871, 5322.000000625849, 5323.999999836087, 5325.000004470348, 5327.000003680587, 5328.000008314848, 5329.000002890825, 5345.000006631017, 5336.000005155802, 5343.000007420778, 5361.000000312924, 5362.0000049471855, 5364.000004157424, 5364.999998733401, 5367.000008001924, 5368.000002577901, 5369.000007212162, 5375.999999418855, 5386.000005528331, 5387.000000104308, 5388.999999314547, 5390.000003948808, 5391.000008583069, 5393.000007793307, 5394.000002369285, 5395.000007003546, 5397.000006213784, 5398.0000007897615, 5400., 5401.000004634261, 5401.9999992102385, 5412.000005319715, 5412.999999895692, 5414.000004529953, 5416.0000037401915, 5417.000008374453, 5418.00000295043, 5420.000002160668, 5421.0000067949295, 5422.000001370907, 5424.000000581145, 5425.999999791384, 5427.000004425645, 5429.000003635883, 5430.0000082701445, 5432.000007480383, 5434.000006690621, 5435.000001266599, 5436.00000590086, 5438.000005111098, 5438.999999687076, 5440.000004321337, 5442.000003531575, 5443.000008165836, 5444.000002741814, 5446.000001952052, 5447.000006586313, 5448.000001162291, 5450.000000372529, 5451.00000500679, 5451.9999995827675, 5453.999998793006, 5455.000003427267, 5456.000008061528, 5458.000007271767, 5459.000001847744, 5460.000006482005, 5462.000005692244, 5463.000000268221, 5464.000004902482, 5466.0000041127205, 5466.999998688698, 5468.000003322959, 5480.0000086426735, 5470.000002533197, 5479.000004008412, 5512.000006064773, 5513.00000064075, 5514.999999850988, 5516.0000044852495, 5516.999999061227, 5519.000008329749, 5520.000002905726, 5522.000002115965, 5523.000006750226, 5529.000004380941, 5534.000007435679, 5535.000002011657, 5536.000006645918, 5538.000005856156, 5539.000000432134, 5540.000005066395, 5542.000004276633, 5542.999998852611, 5544.000003486872, 5546.00000269711, 5547.000007331371, 5548.000001907349, 5550.000001117587, 5551.000005751848, 5552.000000327826, 5559.000002592802, 5569.000008702278, 5570.0000032782555, 5571.000007912517, 5573.000007122755, 5574.000001698732, 5575.0000063329935, 5577.000005543232, 5578.000000119209, 5579.00000475347, 5581.000003963709, 5581.999998539686, 5584.0000078082085, 5585.000002384186, 5591.000000014901, 5592.99999922514, 5594.000003859401, 5596.000003069639, 5597.0000077039, 5599.000006914139, 5600.000001490116, 5601.000006124377, 5603.000005334616, 5607.000003755093, 5609.000002965331, 5610.000007599592, 5611.0000021755695, 5613.000001385808, 5614.000006020069, 5615.000000596046, 5616.999999806285, 5618.000004440546, 5618.999999016523, 5621.000008285046, 5622.000002861023, 5623.000007495284, 5625.0000067055225, 5626.0000012815, 5627.000005915761, 5629.000005125999, 5629.999999701977, 5631.000004336238, 5631.999998912215, 5634.0000081807375, 5635.000002756715, 5637.000001966953, 5638.000006601214, 5639.000001177192, 5641.00000038743, 5652.000001072884, 5647.000008076429, 5651.000006496906, 5685.000003129244, 5686.000007763505, 5688.000006973743, 5689.000001549721, 5690.000006183982, 5692.00000539422, 5692.999999970198, 5694.000004604459, 5696.000003814697, 5696.999998390675, 5699.000007659197, 5700.000002235174, 5702.000001445413, 5707.999999076128, 5710.00000834465, 5711.000002920628, 5713.000002130866, 5714.000006765127, 5715.0000013411045, 5717.000000551343, 5718.000005185604, 5728.000001236796, 5730.000000447035, 5731.999999657273, 5738.0000073462725, 5739.00000192225, 5741.000001132488, 5742.000005766749, 5743.000000342727, 5753.000006452203, 5755.000005662441, 5756.000000238419, 5757.999999448657, 5759.000004082918, 5759.9999986588955, 5762.000007927418, 5763.000002503395, 5764.000007137656, 5766.000006347895, 5767.000000923872, 5768.000005558133, 5770.000004768372, 5770.999999344349, 5773.000008612871, 5774.0000031888485, 5780.000000819564, 5791.000001505017, 5792.000006139278, 5794.000005349517, 5794.999999925494, 5796.000004559755, 5798.000003769994, 5799.000008404255, 5800.000002980232, 5802.000002190471, 5803.000006824732, 5805.00000603497, 5806.000000610948, 5807.000005245209, 5809.000004455447, 5815.000002086163, 5817.000001296401, 5827.000007405877, 5828.000001981854, 5829.000006616116, 5831.000005826354, 5832.000000402331, 5833.0000050365925, 5835.000004246831, 5835.999998822808, 5837.000003457069, 5839.000002667308, 5840.000007301569, 5841.000001877546, 5843.000001087785, 5844.000005722046, 5846.000004932284, 5846.999999508262, 5848.000004142523, 5850.000003352761, 5861.000004038215, 5856.000000983477, 5859.999999403954, 5878.0000023543835, 5879.000006988645, 5881.000006198883, 5882.00000077486, 5883.0000054091215, 5883.999999985099, 5885.999999195337, 5887.000003829598, 5888.00000846386, 5890.000007674098, 5891.000002250075, 5892.0000068843365, 5894.000006094575, 5895.000000670552, 5896.999999880791, 5898.000004515052, 5898.999999091029, 5901.000008359551, 5902.000002935529, 5904.000002145767, 5905.000006780028, 5906.000001356006, 5908.000000566244, 5909.000005200505, 5909.999999776483, 5911.999998986721, 5913.000003620982, 5922.999999672174, 5924.999998882413, 5926.000003516674, 5927.000008150935, 5929.000007361174, 5930.000001937151, 5932.000001147389, 5933.0000057816505, 5934.000000357628, 5935.999999567866, 5947.00000025332, 5942.0000072568655, 5946.000005677342, 5980.00000230968, 5981.000006943941, 5982.000001519918, 5984.000000730157, 5985.000005364418, 5987.0000045746565, 5987.999999150634}, {4.123962949581896, 3.9963858807039614, 1.815355259072067, 2.0084399749547313, 5.677397200821293, 6.439568532261393, 6.4979553186412815, 6.931087431302584, 7.126626885058301, 7.293805935975509, 7.676390313566473, 7.891067329405031, 8.645556155505936, 8.225312130351817, 8.528420424218279, 11.315955810314932, 11.17586719250679, 10.956568169081756, 11.283714795192628, 11.328561016426734, 11.409066664471094, 11.738597326335288, 11.523814595020557, 11.693224823711951, 11.786822085653874, 11.626232918969068, 11.916466754684972, 11.955974034222894, 12.16281801172195, 12.054198026264975, 12.172244658198986, 12.449836771150988, 12.367676511632503, 12.277308096770529, 12.949774587867136, 12.47525725878861, 12.754638102711322, 12.854774526237357, 12.96800256455363, 13.074483171484811, 13.014515427282497, 12.89275939705884, 12.667739427026632, 12.757140622860957, 12.777560841948961, 12.859015230277219, 13.024913130523883, 12.931729487030305, 12.815082441090503, 12.808373985108632, 13.151280445352683, 13.190885297891821, 13.23704368067415, 13.160077527439379, 13.422176778894963, 13.251963276476024, 13.117349821443955, 13.673414521869141, 13.420874412823341, 13.617014949955406, 13.638918842541722, 13.676078648714535, 13.653219214585278, 13.510048254787842, 13.568581949392927, 13.693836633511367, 13.270652119500578, 13.472918972049303, 13.539025167553723, 13.620363126521655, 13.656357051679652, 13.5419005463028, 13.91077465956325, 13.677858779841934, 13.768497868926794, 13.768030405292322, 13.889318767976372, 13.775414260461005, 13.967225171242639, 14.001554929834105, 14.139304566421174, 13.674083528127033, 13.565307793095606, 13.337338984197931, 13.318213026852687, 13.099286535351297, 13.330299838874195, 13.1189885975132, 13.290253495230061, 12.99980568158217, 13.33273809853834, 13.114081807560911, 12.729835404023033, 12.87145753551884, 12.725045429456404, 12.92447362803316, 13.012795221275095, 12.886051411627376, 12.964043521368762, 12.921976663573172, 12.797474462275893, 12.684107857909195, 12.658255383433287, 13.012576848724143, 13.182236071439494, 12.830776886373563, 12.875236598036759, 12.871507286476644, 12.876838852175442, 12.858083300283388, 12.52042368592646, 12.955727249382203, 12.978531302325392, 12.88464069934566, 12.846251980722059, 13.000057614464867, 12.744800257777488, 12.952790003223647, 12.854431928848257, 13.006155803961779, 12.90088546819984, 12.852094176069263, 12.584205282325804, 13.01545003109714, 12.869304984302378, 12.703802154429118, 13.211330431369953, 13.55184473476023, 13.665090184677123, 13.487416699596425, 13.46741076085891, 13.753710461981429, 13.924768327618631, 13.894648112048108, 13.741965400016374, 13.89213249895653, 14.070365879872003, 13.808360869812047, 14.119207911126852, 10.589652420740812, 10.58363335258642, 10.516194011506528, 10.646168399820507, 10.089423346998307, 10.6350151973457, 9.989507250083692, 9.90534271888121, 10.028373525449197, 9.719350937976573, 9.949861667147099, 9.517430989064396, 9.448471234685387, 9.796421287163353, 9.62033616821325, 9.22298187071554, 9.257913316100426, 9.251634628091876, 9.409663433486102, 9.57193661695349, 9.387084912815524, 9.154941470986383, 9.400647627107226, 9.264864448289085, 9.001714427368713, 9.183433073937822, 9.306742803682585, 8.96691399491099, 9.070777507403808, 9.227573641852109, 9.229498404133617, 9.144664506901258, 8.879965025501107, 9.180025733592613, 9.253790792638952, 10.545302240871061, 9.138674633134107, 10.061459720937679, 12.37131498250855, 12.252813537233083, 12.785520166953356, 12.936027531698311, 12.937155563388659, 12.887329312819576, 13.211902640420302, 13.000562313931775, 12.938159428307163, 13.119416345517623, 13.61877907790452, 13.569008478046264, 13.333259271050617, 13.528441288781977, 13.510741042570592, 13.507142762095638, 13.693178952155316, 13.41633132308767, 13.56715056241447, 13.868984313048873, 13.799119015599096, 13.90387676293788, 13.912505460562768, 13.757599360695439, 13.376468154497944, 13.716761786367204, 13.792160005255505, 13.619729493757829, 13.428337519039165, 13.644308177502978, 13.929506554699142, 13.653337974849835, 13.76470516122205, 13.593164815098882, 13.742919262876391, 13.533820103898462, 13.602093730498453, 13.35181059657145, 13.287416425143347, 13.201432004453931, 12.911765967698704, 12.851189984752239, 12.916932332772806, 13.105501769389358, 12.885616469605942, 12.711018132230953, 12.89325803096518, 12.810642540876428, 12.885923869583841, 12.837474568699156, 13.00662734134036, 12.701802463756028, 12.791078246752397, 12.798958066610513, 12.907205047899387, 12.445301525678701, 12.753210097942937, 12.930332284608276, 12.62238043951785, 12.666737548587738, 12.881159586509469, 12.87384944523181, 12.9766580741304, 12.939948287345253, 12.751642023849344, 12.872772624928617, 13.052623731352618, 12.547156170866405, 12.963825675660276, 12.732564334770188, 12.884038849525124, 11.988071226504184, 11.859052775939587, 11.804721149518581, 11.667803157118989, 11.84092381360081, 11.884620215754447, 11.72388633446076, 11.51837739867346, 11.615953593631438, 11.577722803890214, 11.48756120708522, 11.642534185435055, 11.560340780734322, 11.58274431066529, 11.518798343681711, 11.570556393379794, 11.40564677781958, 11.598918838176239, 11.226771950551928, 11.871361622030847, 11.922005841446648, 11.840428811273489, 12.038296950510972, 12.098034636098294, 12.136889519743947, 12.492978862637681, 12.50761180908276, 12.86735861289109, 12.77196988592221, 12.752254824835958, 12.85033691338011, 12.772311968812742, 12.784161967609196, 12.789283279219969, 12.800529302185334, 12.807908237381499, 13.004666897677557, 12.86691882453037, 13.642093883307224, 13.359686730135522, 13.590045026594579, 12.682711996018954, 12.575803282991194, 12.904538653052509, 12.745360363259445, 12.708255373770992, 12.516622752111866, 12.695431247081927, 12.549941560058706, 12.736610919396252, 12.732961338362255, 12.548992661609242, 12.839609836179644, 12.922682167090423, 12.677235292747609, 12.831229667570877, 12.97444258134976, 10.670584086741144, 10.210710842188892, 9.95881709422996, 9.787842452496015, 9.280356048529802, 8.899017397843517, 8.357885217855697, 8.172544350238729, 7.72778167376417, 7.917863992050059, 7.411678369493388, 7.056448877640965, 6.856438690178889, 6.416305534461612, 6.124742934768508, 6.173651539636393, 5.729145977460945, 5.344202281496979, 5.349934038537836, 5.056326468966346, 4.819049152498478, 4.512057423312921, 4.116439028960456, 4.142561825462925, 3.8741163038554083, 3.9269479935356943, 3.532537174644243, 3.2229869721655597, 3.3945177285130286, 3.170747857939595, 3.074190098116677, 2.835113865811136, 2.576691446014845, 2.3051290920193495, 2.22002062871523, 1.951415592605743, 2.011771987138642, 1.612291076115443, 1.8990984337574746, 1.460361301724196, 1.5167143122891713, 1.1399835448933382, 0.9959021035304472, 1.023129189828348, 1.1586564017889114, 0.8194167431496735, 0.8795873773113999, 0.5514851955915854, 2.052955420443491, 1.1370073960233955, 1.6633211920908082, 4.084903061005776, 4.482547978891508, 4.291989391122767, 4.631912713811909, 5.079864220019311, 4.882350421280902, 5.179113275118981, 5.610809326641856, 5.56860023319523, 6.572911518700241, 7.074897482206237, 6.994459408512667, 6.636928902216639, 6.938826312021137, 6.866538299919032, 6.785674757797984, 6.971456471477657, 6.723552556058328, 6.841146413945709, 6.941732308345895, 6.911270143015844, 6.992170526093786, 7.129805117215613, 6.892324428290889, 6.890410601198623, 7.147179765018303, 7.0034864268196895, 6.799795695784513, 7.506769187717185, 7.234455647917453, 7.145356977262914, 7.140812528891116, 6.9747028414702585, 7.363419337237393, 6.886017186729452, 7.216485525274382, 7.195773950760567, 7.111464335106105, 7.297531896436799, 7.0956236039553655, 7.164134691679623, 7.135816722929913, 7.322609062127033, 7.370454557437367, 7.4544822421154455, 7.599517117782356, 7.267611244242091, 7.4398022662375505, 7.376465373737943, 7.381174927215904, 3.1944803758370095, 3.117312129908106, 3.0106431530428948, 3.0679638267614937, 2.866676944967684, 2.778471383049374, 2.8304088161520977, 2.801496522416221, 2.709702910794482, 2.5438443813841656, 2.3840836132755703, 2.376642933337845, 2.2891231175939484, 2.0976221895430935, 2.147389828615858, 1.814840045016981, 1.878269829559047, 2.1125272000371362, 1.8455097921765238, 1.8779262244506898, 2.0107953741690223, 1.8217228964106933, 1.7788719471953218, 1.544200748384613, 1.7210652024425785, 1.5046891708071706, 1.2967526452328546, 1.63067212938953, 1.5563861544780022, 1.4885208473257692, 1.518705107528097, 1.718875021141869, 1.6228064511470837, 1.2591834252945546, 1.3706708487277537, 1.273951059959233, 1.4533392537316168, 1.1427232438451216, 1.8037119104904793, 1.573163905764804, 1.3741618116670307, 1.307831128089785, 1.2691435439395595, 1.3301419784589608, 3.814468751943288, 1.44307118263137, 2.2733610617331377, 4.790662819083789, 5.092208744761631, 5.061973316981467, 4.909631670202433, 5.470351772184622, 5.2767271828294025, 5.475317541182585, 5.650796992321145, 5.864334031487091, 5.720427815298032, 5.588003190429372, 6.10882936822909, 5.687846903706863, 5.4909793976846375, 5.466479456199822, 5.67495701573858, 6.149297423137687, 5.935147785036105, 5.7205871781798745, 6.180221500457024, 6.279424850697555, 6.249497610247034, 6.354977359970261, 6.072926150244665, 6.3576836698552786, 6.245872316156147, 6.568932665994676, 6.585646627898539, 6.384805258386888, 7.209685918573108, 6.632275889633352, 6.454115923556613, 0.5435566696919268, 0.42986327443204425, 0.03825008855805407, 0.15957691502860677, 0.20868247468263462, 0.43209490974123604, 0.5106680964295103, 0.18109936436048069, 0.1623370240282494, 0.3541176974686717, 0.00848910399701248, 0.5280244143389168, 0.46047386306654475, 0.687286237090717, 0.6139043182496233, 1.08299200906065, 0.9370682506175062, 1.169957396636621, 1.065658866335735, 1.1703047193659895, 1.3803640763557048, 1.4254654735786927, 1.5505449856562303, 1.8327663733245987, 1.7503069138374532, 1.7099223615709513, 1.788277923810162, 1.775946194780978, 1.8938299750976124, 1.9449803583951328, 2.0115969182750058, 1.8935894375188937, 0.347842559202819, 1.8802568421133092, 0.11268674001186853, 2.8011405209723788, 2.9365673709644247, 3.3620334713108035, 3.697259706068074, 3.788603146276816, 4.109915898317773, 3.9523778534487835, 4.315337790456927, 4.562273251231904, 4.86851410712384, 4.779079660453599, 5.286988128957103, 5.349624127235234, 4.072296635551544, 3.8990375312290966, 3.7453331125736695, 3.8467162701737485, 3.7910940419348385, 3.324612493644403, 3.305872392163464, 3.683961667061477, 3.6567029013711103, 3.5594339723870054, 3.4366606489025453, 3.1375833411833756, 3.2846588912582537, 2.943208875156256, 2.7146167468747144, 2.661558065858224, 2.354558492496314, 2.113110875371181, 1.8561885702601213, 1.9540865663485436, 1.774487520236904, 1.630690242891894, 1.2613903741457453, 1.0640335071199474, 0.9285474016863974, 0.7382898625518631, 1.0609803041109085, 0.562018530951545, 0.47735386511046923, 0.48068649012862996, 0.2399763892822397, 0.21188342070008565, 0.03376172102499044, 0.3314192621174868, 0.10254240408260026, 0.554699931692976, 0.236210599794069, 0.6635210522964594, 3.824923692862767, 4.283093186406142, 3.965094845778142, 3.8298541017707333, 3.918225594214026, 4.14916734592614, 3.9638418453341586, 3.9822438272237037, 3.0289386269560854, 2.9576998985920713, 2.631372632157188, 2.172654816236572, 3.354517180709748, 3.1226684129845155, 3.381395627014047, 3.504513724807289, 3.5400664032202522, 3.728339378193566, 3.8584933796198357, 3.92967342593969, 4.0326949891990775, 4.066433465956603, 4.244716822330983, 4.175792315628709, 3.9767842933009665, 4.1962767625654775, 4.329032482842957, 4.123015571711258, 4.468861784264786, 5.012129633094946, 4.591273052780467, 4.631509151338738, 4.844744198992137, 4.816356805903914, 4.845553638797166, 4.738387039010203, 4.955921290652231, 4.748847510151186, 4.831479476780104, 4.954327491489318, 4.764686427092128, 4.876915679304377, 4.629703017794789, 4.657585087819057, 4.856822843783489, 4.716302669678375, 4.817482432513636, 4.677088114897741, 4.760657906022311, 4.841419113509439, 4.808955657771772, 4.925583468509805, 4.901067973479956, 4.6223174352870045, 4.959585295226851, 4.720811193803198, 4.942031149658681, 3.1757058874940034, 2.6108446250882515, 2.3108707852433303, 2.142975499199148, 1.7966197489175821, 1.4855966241938234, 0.9361064662321525, 0.9794597730340993, 0.8018028436454399, 0.7652227317073461, 3.805385813158091, 3.973928815321532, 3.9378742639469952, 3.953842033407482, 4.051726628171718, 4.08524578756621, 4.028491348385657, 4.62048240721271, 4.56496561669501, 4.752770481303776, 4.916893268549642, 5.163942353240748, 5.0906694369179935, 5.02773941065186, 5.259071211841498, 5.182919779631767, 5.465978362840829, 5.903102927857165, 5.391952079166953, 5.953832793632258, 5.902157416408379, 6.000542479941587, 5.775878553011704, 5.834664510831274, 6.016738684720518, 5.773151725977922, 6.023231388187522, 5.7812402249054795, 5.901528393105064, 5.964359578941606, 5.948982519347082, 6.021571881806476, 5.918797681676313, 4.269237093820041, 3.9454781313170315, 3.9120624236726163, 3.261358580806717, 3.293394553466287, 2.930174757170966, 2.880853177603832, 2.74106977375535, 2.5169852287238053, 1.926453167769691, 1.8764071369306725, 1.8153990452141793, 1.7128706729646235, 1.560486186676105, 1.4142013228408996, 0.8318834470176055, 0.9861948420753887, 0.9382533461999774, 0.5149342260000525, 0.3655096718885329, 0.36532478760003867, 0.3173307753510182, 0.02304267774650962, 0.05869215680993884, 0.052425603280537504, 0.19280513966612864, 0.3047324187198457, 0.05678962016014174, 0.006943941903236889, 0.42453064052642514, 0.46830263673137074, 0.7528477939464693, 0.2618411480925436, 0.5072080071578455, 0.2117981361630119, 0.4959789091660344, 0.20064732693264317, 1.6641895335531485, 1.5651962988984038, 1.7148097622353191, 2.1390875269389538, 0.9970795010421856, 1.3144973232865518, 0.8053324375642024, 0.13428176901177713, 0.0899598863407942, 0.21146415246459288, 0.5352892152544158, 0.8837342186095948, 0.7712709216330672, 0.4165793845490722, 0.8132405640920247, 0.7222721364510184, 0.6843243549714441, 0.7781041796887621, 0.8337180413518591, 0.7377968940857179, 0.7789895783509517, 0.89481789515667, 0.8059605390931739, 0.5985300003369965, 0.6099091469084097, 0.4750713819558686, 0.15614241554607708, 0.25645848396083815, 0.09066293713135733, 0.045205393861035954, 0.13943205844431236, 0.07700458185147827, 0.3568014976575087, 0.2671808372072309, 0.5150995762363723, 0.41967516562127716, 0.2783250065582228, 0.3916038949215379, 0.4193007060067306, 0.39384670763021984, 0.3356379882884243, 0.3951171033045528, 1.5156118664009623, 1.8545864938124885, 2.0461169587391903, 2.2611126643901964, 2.522372501335173, 2.4944076888217293, 2.792735247451377, 2.6679489461712826, 2.8885266937180454, 3.2892714314311142, 3.2430685113027993, 3.3340474727432907, 3.1660171209593213, 3.551806028534011, 3.765781709709906, 3.4821128408516513, 3.7320013194159563, 3.685421470846116, 3.7901197899735593, 3.9719266443737653, 4.1676396096933, 4.103247396871384, 4.130803620512383, 3.97093748936175, 4.375524866975697, 4.279778159553646, 4.339893032952561, 4.535874024926476, 4.453057592172429, 4.3957310086535895, 4.5110139981203075, 4.620588506647636, 4.529694295158719, 4.6212620817279095, 4.771603360357598, 4.880723303441333, 4.7645710009301006, 4.583697346459648, 5.013818392181253, 4.707912239897377, 4.778818755466612, 4.929744290536362, 4.679470522574395, 4.950606230221729, 4.811618503293856, 3.5539159517125403, 3.268791428046204, 3.4583076266687454, 3.4044178545403634, 3.028167726223346, 3.286361624289292, 3.2018201681155904, 3.4173895415919393, 3.2828260646681167, 3.4108987013300727, 3.264602956504328, 3.5767616274486365, 3.0394642471779965, 2.9732399034454264, 2.809144090387693, 2.76875814784279, 2.806347118024001, 3.147508864622094, 3.037464871190419, 2.759420139283423, 3.0654769310603527, 2.7313332080677086, 2.940149792952176, 2.5757530297401794, 2.878529358474929, 2.6168498587462325, 2.639032258892951, 2.6666085332963934, 2.673151481958128, 2.3482899935442343, 2.5663640913463692, 2.602024594639684, 2.576577503336759, 2.51250567459811, 2.398975402025279, 2.4366682116841134, 2.6068306000429566, 3.0327821141219724, 3.262019397110682, 2.9944602477574844, 3.022772908943299, 2.9962650440864675, 3.1051738388511283, 2.9555470500102574, 3.003671739069622, 2.9063380673670274, 3.113944679921104, 2.7994245344109885, 2.9426857298258637, 2.810933245837162, 2.7447041555286584, 2.954700773443841, 2.8961659736490186, 3.140810857742067, 3.2698739766710485, 2.9058286212987947, 3.0003440014361447, 2.9711833951714, 3.2061145077557405, 2.950339636158661, 3.177558477693162, 2.927223686458518, 3.1505672036898824, 2.9386907494811916, 2.973746270051277, 3.063662231278499, 3.0864255889826038, 2.946439989547731, 2.8878720956497426, 2.978493539284811, 1.2407535455903733, 1.1835665008394791, 0.35492354516490987, 0.6621018141561746, 0.24515526451159178, 0.31131981514563417, 0.031732359410502994, 0.007534465802977459, 0.27006596015602014, 0.2926757198212429, 0.19594220693235187, 0.15953553922848102, 0.29083419067404737, 0.36592817010631895, 0.46783486952887376, 0.6581234809110409, 0.4320913496896408, 0.2884145704828272, 0.8199344278488613, 0.890677872245894, 0.6584004914525544, 2.2056797981958964, 0.7962722719801827, 1.848090307846439, 3.286151712583647, 3.3518264191033067, 3.2033403144182695, 3.1630934148020846, 2.994330445574634, 2.995391646208506, 2.927239616718698, 2.538906713362813, 2.3100549355605913, 2.16455233401682, 2.384216352712637, 2.3652529324078153, 2.5353199017911403, 2.1380796630865215, 2.607247544108692, 2.5646604596698173, 2.529257632568999, 2.7532626866030623, 2.5476230327844314, 2.2155370614868573, 2.322104594693512, 2.4267002868306893, 2.575227720870999, 2.5488604275809603, 2.5859505979548243, 2.777675094170054, 2.4530989127285188, 2.439687110635019, 2.709535924918097, 2.820054803605332, 2.618763838503111, 2.542664652685506, 2.898359065797746, 2.69883583349353, 2.879487680216148, 2.7421854814626316, 3.1352839916412076, 2.854226525921567, 2.6560686097319084, 2.8634454473397897, 2.9108865691978054, 2.909443439680148, 2.8313753436377955, 2.8084145541543575, 3.0119216586021538, 2.772479277331955, 2.789224033002599, 2.8843016642654877, 2.5189419962086257, 2.3457489660349844, 2.3407932809348275, 2.4580590940377474, 2.476796383151889, 2.177900682104462, 2.249096631608199, 2.0912735247611516, 1.8593096316560564, 2.155562897518802, 2.036328633452606, 2.0150377578383365, 1.8315877781789758, 2.005088583964586, 2.1645673199925475, 1.681523058948407, 1.7111757930136868, 1.8264115236381322, 1.6132014028119763, 1.7913282768948138, 1.3971581232827999, 1.5305344294682826, 1.4110446411505768, 1.3834002323384529, 1.2823745752181035, 1.427117688786742, 1.5484105937850854, 1.2990782900623612, 1.2526945242361929, 1.0706965735939258, 1.2062321427812337, 1.3954359333558242, 1.3594296603783278, 1.2876766479236044, 1.2323295265899659, 1.1713011774543505, 0.7909759743320377, 0.7646479166724267, 1.2005469162353346, 0.7039292653106014, 1.1899491042380503, 1.1472824118301372, 1.1251809221493323, 1.078782547591026, 0.4030181154296623, 0.7739181958445752, 0.9523303471920368, 0.6249704437409912, 1.180648866837653, 0.8735375899319144, 0.7473081582153295, 0.838667129590918, 1.150958077688913, 0.9761615944514761, 0.9058488068015949, 1.113683811575105, 2.357167044781938, 0.7390331123850508, 1.435653424038329, 1.4911588674589755, 1.4239184821418516, 1.3729095169143353, 1.064957825313379, 1.1764629299711622, 1.036619231416579, 1.0706178515018994, 1.2410413118253578, 1.149000086122454, 0.9702510449345739, 1.357525038765044, 1.3882328136169575, 1.288814024787591, 1.4869450789618182, 1.4718637997867858, 1.4885453288823671, 1.6340398708601622, 1.384140404469813, 1.2379942473833956, 1.2488344713929391, 0.4939059266541789, 0.8912962302241062, 1.0792671315870592, 0.06708473327197441, 0.33142633580255876, 0.20565186246456693, 0.1911703191324481, 0.3325472530972737, 0.03592861091330279, 0.01921102839185216, 0.07267764562137592, 0.5569180507919925, 0.5873512329032323, 0.6228013555998905, 0.5218308887708113, 0.7162732300798399, 0.744467669098974, 0.5905884116124734, 0.6660848283422981, 0.8291407911161501, 0.5184055457418179, 0.7484551419779262, 0.5788874986352288, 0.5660909616258665, 0.7674953904428984, 0.5452419477034255, 0.5786977268033247, 0.5005116774580433, 0.5573155415275838, 0.5137643611676864, 0.7434952403686192, 0.4056511007491077, 0.5045408758387786, 0.6745793402055422, 0.4565500053759054, 0.5868292703090434, 0.3455023970207969, 0.8817297053450742, 0.8348617873634366, 0.4345735416940365, 0.23838448824626957, 0.051959804631867855, 0.3069683927269312, 0.09414224275224226, 0.19206612192991773, 0.7217673664269546, 0.3749591714442514, 0.75556788326057, 0.9438630190735532, 1.3118605781181252, 1.347417997830896, 1.2504611913705441, 1.6131885346370423, 1.620122195010895, 1.959483566005591, 2.209960045636504, 2.0016084230197864, 2.115688856947125, 2.2281308462302163, 2.369509729033392, 2.1931958149419835, 2.1770948586858045, 1.866259183865066, 1.8762863060384471, 2.0121291818312037, 1.5505762843936681, 1.2002976276245338, 1.491860674677009, 1.4714472594868333, 1.2801674795239661, 1.1630390265377062, 1.2177293406747858, 1.2027982037041522, 1.0140382039347346, 0.7686401342214264, 0.8665117792628905, 1.0005632967310876, 0.7579743353723511, 0.27055276788119054, 0.2954111935220384, 0.5478606969928859, 0.6262462556973096, 0.522802929568801, 0.006563078432920459, 0.2458932986005036, 0.29657255057972065, 0.1704534286682768, 0.1709778969820837, 0.0010009998716672816, 0.3388961969946348, 0.12428675471401446, 0.44914763248511475, 1.3874633433442465, 1.4222063894290922, 1.223171871911156, 1.3885280742033272, 1.7305293192804305, 1.6176923068691453, 1.597602687209311, 1.7112722061482302, 1.7123343420496895, 1.752138115703299, 2.031539647135739, 2.016749518955598, 2.1391145036470673, 2.1820982505597506, 2.116818694985733, 2.379347084094738, 2.2787894003476117, 2.3781814278169318, 2.3802443855516495, 2.287695545637292, 2.17650115387575, 2.1464690467009726, 2.3756885128564154, 2.2162199161454823, 2.238967854803936, 1.7522592584628283, 2.110803005694922, 1.6431569370328563, 1.967326629257096, 1.9195410066046215, 1.803593162492615, 1.6068776541177299, 1.6080122091602584, 1.7003382782771574, 1.2552287760106189, 1.3452119638989442, 1.4080447021978768, 1.1814769363871547, 0.845863034261302, 0.8590250335990326, 0.9185346049466825, 0.8396118917412851, 0.8622911303812318, 1.0003038034503886, 1.1610565706945155, 1.4983695754463793, 1.2651371667987885, 1.571375277066239, 1.602722380147408, 1.505323758400108, 1.5271019230228309, 1.3374174308265985, 1.3831038062542627, 1.3681626216426606, 1.3392587849993984, 1.2423311914281443, 1.4423098466185158, 0.6190087508135549, 0.5351393524868816, 0.28323395886780395, 0.13036868821370998, 0.5697936417587971, 0.5323173926631756, 0.4751673327664248, 0.1388904167174551, 0.26769975073463664, 0.2838928972409792, 0.40198248843051826, 0.1958025540629519, 0.20691940365293063, 0.30935583969730285, 0.3346515031039555, 0.057218738072698894, 0.16675938174386923, 0.048539502684537175, 0.05661840320740693, 0.1476171780915763, 0.0025278982007691892, 0.2031185793351601, 0.2739156740146243, 0.12216613764804866, 0.02242859155155754, 0.11157740769423118, 0.3830881987896769, 0.18919478330449974, 0.04074153522238137, 0.43529074770456516, 0.4522010694020799, 0.37029643351758873, 0.41073632679333943, 0.02822908154297032, 0.05343808409272477, 0.04816518623249317, 0.23555824267227338, 0.09664090166956525, 0.034884659512299535, 0.027712808640146865, 0.06931996740816712, 0.1442670247261988, 0.3616429513236764, 0.09326672458640295, 0.24620251236765384, 0.37645751515630566, 0.46071477187330195, 0.2075998974552195, 0.4394819654618434, 0.3992499547260076, 0.4071985136523519, 0.4115498184910696, 0.2029899736651779, 0.04098181212984108, 0.07772534513787407, 0.33995565176683223, 0.037996270569243144, 0.18337866836171787, 0.17584081386154013, 0.04340826832561287, 0.328969865109148, 0.03647075563434122, 0.12400223048015557, 0.25246296738229984, 0.2537098092480581, 0.11323118599037535, 0.1981595765726852, 0.3900649901700271, 0.24549886805260268, 0.29400175763479164, 0.1894798200755552, 0.1894326986211253, 0.3678795794457689, 0.39502239129281846, 0.4466863228655257, 0.34774872842215154, 0.4159514609520701, 0.31792492803533784, 0.2816176952104305, 0.2192860091521722, 0.030231799898322, 0.2562174590938958, 0.3969997715916147, 0.6779045834558763, 1.01233722350186, 1.0297190679134414, 1.0498934054574545, 1.3669301337063964, 1.5347403838610671, 1.434973863289808, 1.5922849998209625, 2.0852829474558554, 1.99782621132978, 2.240579699046982, 2.0533548071490104, 2.3536147259968585, 2.294921119263461, 1.964298064670824, 2.0256739501976373, 1.8639439453933835, 1.6166582785683108, 1.2817802025835525, 1.1349435162065362, 1.2102394195964756, 0.913786017508266, 1.3534412073599655, 0.6814253649054297, 0.8539253291750525, 0.5896551529803347, 0.6378364171403803, 0.3198655010203044, 0.2538108653229187, 0.210173866176945, 0.04235102405176184, 0.125054191478195, 0.3019521804772798, 0.2645496431876614, 0.534130518393327, 0.4609197726893867, 0.9632802992274188, 1.028457679259342, 0.7144515611975257, 1.0923485387082013, 1.2624010499949354, 1.5363518985480837, 1.0558413255095669, 1.4886128429579588, 1.4763088743357908, 1.9146652251917027, 2.170354096921356, 2.1179945089531524, 2.1007303971612608, 1.9164858279349561, 2.4536660976470417, 2.5469140491830284, 2.7337848086476515, 2.5953362484697795, 2.82971012241205, 2.7914429902879374, 3.1162413143122074, 3.0271667208098205, 1.8507742645249403, 3.0225367109402153, 2.8530815700775745, 1.2381380666228983, 0.9940579454438885, 1.0583845385924944, 0.6506333858687713, 0.9958870435982728, 0.8830557215693747, 0.8043022214761556, 0.4369890070415553, 0.473802986361387, 0.2334236706774942, 0.0919568462465092, 0.3348000721622952, 0.06933908638775865, 0.24625546561114497, 0.3414101218065185, 0.3022849601621198, 0.6084158015038692, 0.43976164908057813, 0.43997133246407427, 0.6930926062531694, 0.734597407440293, 0.7315035342856987, 0.8587751878156468, 1.0405220479912671, 0.8923157719926691, 1.144337930473133, 1.0262244102250886, 1.2426509128655847, 1.1216923442139328, 1.2474453650545385, 1.3504360748284032, 1.2696533233402842, 1.5738680693858282, 1.8685790948443575, 1.688058488635648, 1.6191646762344667, 1.7561550533104162, 2.004020562276848, 1.697820779630441, 1.9299458551328152, 1.7055624927291482, 1.9773742408918014, 1.7603793781696482, 1.980656546279902, 2.1409990844811633, 2.021270619664388, 2.0141354229241992, 1.9209892311807089, 2.0918335185151276, 2.1128320250442796, 1.9478690491344375, 2.299787476637419, 2.3413112779434626, 2.37609844929808, 2.357424013798613, 2.3945503783610667, 2.2169955263889864, 2.302014812529338, 2.187366093084282, 2.296315968054277, 2.1420877501237827, 1.9488948030251645, 2.088872557335122, 2.0521207637314935, 2.121360443040488, 2.113611067662282, 2.0669034846236354, 1.837967161797066, 2.046531144787364, 1.755322548200474, 2.033774617129898, 1.8071476253158467, 1.6582997076833428, 2.1718565591859096, 1.6932227128570214, 1.853243112287613, 1.5930192216277332, 1.821968192859987, 1.7063054062783374, 1.693562103546501, 1.6277241946774428, 1.5495696689023954, 1.617330099487405, 1.8990867627748393, 1.6858794270709272, 1.6886877016934316, 1.5326533579123611, 1.6589827534227803, 1.6340251515277786, 0.8418125675694791, 0.9256255396840769, 0.8547719555281064, 0.783811734124478, 0.8850122605195201, 0.7249560091193286, 0.7398020473483581, 0.5674937579891164, 0.7942376854253853, 0.34667506642062657, 0.7312776492084188, 0.8206468525287685, 0.8692101687637256, 0.6346258712436216, 0.7967524145729177, 1.0219929222617323, 0.7519326461678807, 1.0025297933657011, 1.1416295666400214, 0.9439975437209586, 1.0780853180116545, 1.372430241106688, 1.237635732049266, 0.7806393743167716, 0.8889054505649263, 1.118368647829569, 1.2439279111229655, 0.8628815920618024, 1.0504131604665436, 0.9883469715341104, 1.071737614233701, 0.9047360128171968, 1.2170407885727046, 1.258809344655843, 1.226846382641352, 0.776216664358809, 0.7670395311338669, 0.6061774704286381, 0.7010113479002638, 0.6297753417596713, 0.5871352886425574, 0.6070805562214476, 0.25572608600943664, 0.5036410503751733, 0.4278819939926348, 0.5424111326068014, 0.3812485346379123, 0.4118104830360888, 0.2659231092057543, 0.3127662946928643, 0.41465062204040126, 1.628686358323503, 2.124405325947798, 1.9350157757986055, 1.9139660343799134, 1.9247380394071978, 2.2031630005218035, 2.3776830722489035, 1.9381705881069602, 2.2961491048736473, 1.9765376812474493, 2.0362328809423045, 1.6198539100327394, 1.5895443334135362, 1.6396897077242418, 1.7641120372488548, 2.2742600073262933, 1.9740153531185654, 2.0319129106785714, 1.8534280259177247, 1.6107898478037816, 1.3156720307606768, 1.6744658195470268, 1.2444168940703806, 1.3045916049830824, 0.9938360944965513, 0.9123454967009652, 0.7643361468660904, 0.5814845227171325, 0.7107274979776447, 0.4232273067520202, 0.38916125567660453, 0.7344989965843741, 0.3852689498148151, 0.44196376665306164, 0.278178610897752, 0.1225001980798793, 0.0018993299966684786, 0.0235776473969882, 0.010378352107950765, 0.01240908004600775, 0.04824401811443143, 0.1083716479299758, 0.09560481718159268, 0.1412304665480809, 0.03723373351092406, 0.27052121752930375, 0.29743619380055486, 0.7146700729437439, 0.2550964192310106, 0.45979481857674054, 0.4417125809918161, 0.843168304431886, 0.35337151272456585, 0.32137159863000797, 0.5136552271345275, 0.5952105481662774, 0.8200848740694507, 0.6214976456372934, 0.48331311730329524, 0.40277318813455615, 0.6676758614156867, 0.6007366707024083, 0.7095274399623783, 0.46257139988036766, 0.5588685955996915, 0.7426553324847622, 0.7131893931868872, 0.641682330030389, 0.6398093559032946, 0.5285248132003211, 0.5697924390906751, 1.0071729062033878, 0.7069580018621051, 1.08471347891102, 1.0547025336053089, 1.0557678335800562, 0.7826574853973136, 1.1153289402460191, 0.838760903921614, 1.011478954686714, 0.8901894945797544, 0.8511885753339391, 0.6515134496433627, 0.7223055145684184, 0.5178144291062575, 0.7164574181037856, 0.8116961558393145, 0.40144339938147205, 0.3582420237832525, 0.7287975006513551, 0.5673719703297634, 0.47846676206892036, 0.6737500007971263, 0.42761495436268165, 0.5014941736791886, 1.5616691739073585, 1.7240193387147145, 2.344292988509876, 2.2420034709334793, 1.8385432923383604, 1.738277110927737, 1.549778590116601, 1.2818728243483803, 0.676191781600491, 0.6337662640825251, 0.3995202014717179, 0.06783335799799428, 0.33782000139494767, 0.4614234475064766, 0.13168571367145535, 0.20018957950574143, 0.5420006181676743, 0.50707056805763, 1.045009359232849, 1.2567578958608208, 1.2313918454854185, 1.3880115166028346, 1.7124195923790584, 2.0523754658005355, 1.9047307677923824, 2.3062109521818566, 2.3847238905846937, 2.1931934762740726, 2.5932352739919327, 2.496427450653688, 2.663051245979036, 3.1608441265032945, 3.023555515024811, 2.93863183837587, 3.035334368238882, 2.8237206432808355, 2.8980109096529483, 3.0288380611552603, 2.9492091631623016, 2.7998076579639424, 2.9842273622566955, 3.043467743523953, 2.621280119133273, 2.674711962368125, 2.487217913322079, 2.395289113210205, 2.535431103886822, 2.3855895819567214, 2.3529621943274632, 2.266248019037919, 2.2512392300555533, 2.192636890619988, 2.1713317784316586, 2.0438185099374317, 2.0030889350842114, 2.124226029067031, 2.7922181776566943, 3.807310272527195, 3.830910610320911, 3.8963300630888336, 3.3863240938544505, 3.514240735356275, 3.3053289717484957, 3.0792022257046283, 2.903077036309849, 2.7226772252583493, 2.2276604147185473, 2.8901903422503628, 3.1152197467267824, 2.796537201725975, 3.2531494445337246, 3.2244879890996505, 3.4576738239314078, 3.7236717170805655, 3.719539960755484, 3.5795463480415233, 3.603863629482879, 3.222475801394372, 3.479982640205554, 3.106882306474624, 3.386728569487999, 2.9957569340797514, 3.2548126163462947, 3.0544263196071695, 2.830113894255479, 2.7246669665004375, 2.742264012044254, 2.6257391386898976, 2.78987496646526, 2.4630169397723076, 3.416493255151514, 2.819005510322431, 3.345395266383228, 3.652247323845669, 3.10113829777611, 2.8349945204189875, 2.639350776985247, 2.6045470130070227, 2.6410702244371564, 2.700210654234135, 2.0638623485838035, 2.3685075528612676, 2.596155685473782, 2.4384039186120368, 2.5820216672072807, 2.80369693300842, 2.621727154897239, 2.2922241355051427, 2.5009080896604505, 2.533839587023098, 2.737435256136125, 2.4522519190110192, 2.668523732241946, 2.845154697300354, 2.625076000871537, 2.8524369040969133, 2.5753750278910164, 2.6148204106986532, 2.63138484375912, 3.0106387425001513, 2.8373930838122083, 2.8973648961306444, 2.896244610684346, 2.7225029043752205, 2.6344234203179435, 2.758312498135371, 2.8660160978201006, 3.125071509483382, 2.776924218325004, 3.2683772727140203, 3.3717850545149637, 3.148899979907474, 3.0718313029162934, 3.3091279134357316, 3.7198890802554407, 3.7760329050057884, 3.76687859227565, 3.961096361920831, 3.8419151581368745, 3.814265403952385, 3.8311492351577, 3.787186003354366, 3.7524792290723346, 4.207786028784551, 4.001102985904488, 4.000739211003958, 4.012275612125818, 4.086440531428842, 3.973877325017469, 3.9755532602263894, 4.160313489846417, 4.108070421672707, 4.066675867195985, 3.9713115333215123, 3.77304193221753, 4.119445038834159, 4.211782870213604, 3.9771284274321705, 4.0076702712397205, 3.9372148952795243, 3.6384336733813467, 3.894642479368884, 3.9216604607559447, 3.544570762378886, 3.820892089710327, 3.784927303345079, 3.635076438443259, 3.4856837720551748, 3.4682504469043356, 3.4555873821261023, 3.2115936053843663, 3.3833896095568203, 3.5832160714824055, 3.362561026395139, 3.271364486527652, 3.0217533845638163, 3.1201645553564568, 3.176220556388226, 3.156182423665027, 3.1049002315178873, 3.335737445192823, 3.3399747801156456, 2.9719361814231355, 3.070781254529956, 3.2639225634386753, 3.0701853080514616, 3.052142645326456, 3.238732001134243, 2.909292043546395, 3.2338515385409083, 3.0671311277304967, 3.072428857635564, 3.1779881288009153, 3.2805742761200998, 3.1801645925070656, 3.0903444025585816, 3.2597024597285, 3.0887326822578665, 3.144757975132555, 3.1907593679253, 3.1221149150268714, 3.043939533156092, 2.949009907725071, 2.839286004670746, 3.1175388798477153, 3.022306378356623, 3.1130018075724872, 3.0519396092627358, 3.085285772572057, 3.092062401803205, 2.349736306162942, 2.2885004985196553, 1.983020505973747, 1.7096719422437523, 1.7013285349399916, 1.4037932208050328, 1.503480516625126, 1.4113621487136176, 0.9879343798628505, 1.1953225461961365, 0.4991762576288511, 0.5449688147910978, 0.4816554356479586, 0.5273506717337325, 0.2661134184718117, 0.26758444018193844, 0.22474367878791468, 0.09022146036835303, 0.16243296875004984, 0.31482067790018214, 0.16813682583982534, 0.43386131001303324, 0.4498966818446732, 0.46396339314294105, 0.3057934874419783, 0.16395864843815303, 0.28171879459817717, 0.4552075830273912, 0.01293396844053109, 0.1953736005619371, 0.2323184465360564, 0.05969540950144151, 0.037831009480752964, 0.12922535735903565, 0.4371157042367301, 0.2902911102613565, 0.3946106848822251, 0.19615268727052027, 0.6860309913093942, 0.4345018548248021, 0.7094333799186466, 0.5808871232923168, 0.6300129488856594, 0.7213686519346032, 0.7263859252263676, 0.6135445556401125, 0.5724034383313517, 0.6441909445652448, 0.7277262279380936, 0.9308685628286784, 0.8209347618814884, 1.2078605413280261, 0.7954417607879215, 1.054698091357482, 0.8826670167472835, 1.0697512977762638, 1.3048349754949624, 1.030707391568175, 1.2664325244739918, 1.280382104165873, 1.4341881374842025, 1.4138410306425655, 1.5314292744534206, 1.3110479710633463, 1.2701120768484049, 1.3407845568825103, 1.5165853715538908, 1.479214622862821, 1.5153838313910049, 1.1675942082362996, 1.6690397689370235, 1.4025263088958648, 1.6703867444863505, 1.5221401543920576, 1.5450385982579662, 1.700566042849687, 1.444713506621381, 1.9096819410840042, 1.5340034915146858, 1.7110144802208038, 1.741156954773466, 1.7613856678958844, 1.7496475521858088, 1.7329652267030125, 2.0824136860079387, 1.8369793915266184, 1.9785597111195345, 1.6024901121282322, 1.5882325479893569, 1.8640782246290832, 1.7412776957327705, 1.7108510864318567, 1.8985619882771885, 1.8949951672643153, 1.8651560474272282, 2.080283080885579, 1.9053036395874883, 2.0814435930268194, 1.4398510219752352, 0.8857447015542345, 0.7439575036928662, 0.3362746744314115, 0.19791623319502927, 0.9031011606836498, 0.7802487231833681, 1.4948391572182682, 1.6644808191828493, 2.1310090011074694, 2.2554322180869866, 2.7111540739068216, 2.8030955755017013, 3.240422565288261, 3.640063836260644, 3.640016196516373, 3.8900130255438063, 4.185273560706747, 4.473923246336109, 4.866460096166656, 4.851012639575167, 5.382988592499312, 5.624181377013407, 5.552472651745149, 5.704964969159524, 6.082337343541992, 6.355783274684875, 6.713232175913627, 6.727970866304952, 6.850687483218543, 7.028602425201565, 7.311994288101183, 7.399510504840571, 7.742175674859077, 7.967744132675506, 7.957785969495819, 8.05633682756992, 7.100135375530373, 7.584402572598706, 6.988402672610472, 0.17038394986334085, 0.2170711232195863, 0.6947166888797525, 0.6566889426546415, 1.3213918836292102, 1.2170289813811146, 1.5586169890056012, 1.7084020088934835, 1.7155308246913088, 1.282025442833511, 1.151164541221509, 0.876943715548535, 0.9474769754275881, 0.7480272995981877, 0.5746513371988385, 0.32269430430458756, 0.197269011972154, 0.2638651359937482, 0.33650161663400696, 0.34231876705882924, 0.4228727688187328, 0.38812099044371473, 0.14931742556130947, 0.3816865867755634, 0.3358400065480591, 0.4913190901326554, 0.2596507607650229, 0.6417303886986917, 1.1689480500046128, 0.9978187922850766, 1.1287715554095028, 1.3481460437783856, 1.2437052332967766, 1.3444291629852405, 0.861030689197456, 1.076919588371263, 0.8094346297818579, 0.8100961440717575, 0.5426320652840816, 0.4004208187185773, 0.5740430198055241, 0.13140128872018592, 0.36416745201223977, 0.7251007928333666, 0.48385012006038886, 0.4187331441583786, 0.06890538842982499, 0.5666960511191131, 0.8564400627113213, 0.9063454100516196, 1.3169448488311166, 1.6708214744590313, 1.7729706894485573, 1.8157268777054243, 1.8888407996155987, 1.4959470948289981, 1.1305768217043317, 1.0005470349641201, 0.5662896549866718, 0.08157496836325634, 0.1312521984176323, 0.0541795714682112, 0.4924079239432676, 0.8919642499190916, 0.7433353941937627, 0.8567624949975323, 1.2391406732725387, 1.527682652430022, 1.5700413459143203, 1.6527425786077756, 2.0892939968656905, 2.291225866877218, 2.519440232957003, 2.805020368480462, 2.9366627314117397, 3.1806515182338755, 3.121675625314876, 3.4991844836200743, 3.8270004850679964, 3.80283438541288, 4.251913248260977, 3.424630054971026, 3.905897418391668, 3.525576885303299, 1.546455709773065, 0.9393606230862019, 0.6370541453888856, 0.22559306291359052, 0.7198797740119974, 0.6789584562480226, 0.9757755483002297, 1.0082841784200745, 0.8781321279348191, 1.131416050824359, 1.1678358497782215, 0.9620747164602924, 0.9747662591823857, 1.2541819297854064, 1.1187372393822363, 1.2112935463556105, 0.9967530200099701, 1.0498311454487355, 1.0498498951520547, 0.2613849711867136, 0.16949171218460501, 0.1936020879344054, 0.30555953415348064, 0.5992260608580157, 0.31582703061945955, 0.5932485298489957, 0.4987946429267984, 0.6923035336360025, 0.8497886733482292, 0.7318758101461985, 0.7315064953175188, 0.8258763699300828, 0.6083919348828659, 0.3903244832845924, 0.4071723896709913, 0.12851955545985136, 0.3050078856535537, 0.26683143950766786, 0.040761109099446774, 0.16493501894702853, 0.21733474902272082, 0.2675462999603001, 0.2964174774901904, 0.23350914859313993, 0.4702853823791399, 0.471612367691192, 0.6412582925143256, 0.6062446994022933, 0.6147601304496335, 0.6233607751200344, 0.8005224227002042, 1.0015550745859934, 1.321854182515008, 0.8645717845177772, 1.0487186550063312, 1.0983563695304857, 1.381549675442749, 1.3089241687010365, 1.3812808120342617, 1.5366966407095566, 1.7346635726171031, 1.6251928684731416, 1.551947263294259, 1.6396719936540642, 1.7316695298474032, 1.62114003930624, 1.6866541751349287, 2.255365620252263, 2.0329681080755133, 2.006999826643198, 2.029720484194103, 2.09166906928719, 2.2618814676161283, 2.165462768262865, 1.9557540789402046, 2.2214038068269932, 2.021093301919787, 1.897649558305239, 2.018672985760333, 2.198259796569413, 2.2769245514984, 2.1489608583696658, 2.0642792927205624, 2.0775490908448364, 1.8956188948020982, 2.2074074069763574, 2.0098630029290505, 2.204042313131609, 2.0388287059296126, 2.0536748126261837, 2.304668967278854, 1.8879733292441117, 1.9391049305044112, 2.302981766995644, 1.7800042665601925, 1.816436090088834, 1.840649398894824, 1.864110876119566, 1.8787638471251114, 1.722293441732112, 1.9645542995289542, 1.8339176329432831, 1.7902475080210556, 1.674253732481953, 1.7202955634368233, 1.7523532186181303, 1.8333684651981712, 1.8126103731764016, 1.8308894941755656, 1.9131755125550223, 1.8020318493769145, 2.0362534787431033, 1.9383993293419841, 2.2872589540451345, 1.86009095626239, 1.8243597939134075, 1.8362023016930544, 2.0110259021970203, 1.531758008117681, 1.672875294330648, 1.8531560090006518, 1.6225071901128552, 2.025971014078369, 1.8349187986977133, 0.8647357431455431, 0.39926164600602715, 0.026051794793262476, 0.48481153858940657, 0.13870448858190856, 0.006626131563122948, 0.06619088753075723, 0.26113386945415085, 0.07752476977839198, 0.1371839399885064, 0.010765171846352816, 0.20199011876947628, 0.34263987594636447, 0.5125879323116164, 0.5181987066408864, 0.6784309216352189, 0.5081883954245924, 0.43271896466181975, 0.4287374019913893, 0.2709211752239434, 0.31751152559792467, 0.35173762707331957, 0.3872260874283428, 0.4480209258421247, 0.11594283070729897, 0.39909569320997385, 0.3261265299418066, 0.2344325837174527, 0.4494001195197114, 0.10657514482271466, 0.2902477101410863, 0.23553796678470454, 0.0065957164325377285, 0.15195423178743603, 0.1976119488281091, 0.22920448037766836, 0.180760123231814, 0.3516352384707063, 0.7627793702997399, 0.3385499462031835, 0.9579574131321735, 0.7076337259125378, 0.8490560696990886, 1.2012463670034064, 1.0157520333716934, 1.2360470365255543, 0.8403099487563307, 1.2694715237587546, 1.103265730443232, 1.3676101162024124, 1.5308735061841718, 1.3284182236751911, 1.6437433776547894, 1.5122886067119745, 1.6412677500735402, 1.6430869586382293, 1.6200146339020827, 1.5080619062617293, 1.811150272600929, 1.4208027827224918, 2.0039704093223265, 1.9908199110066376, 1.8941753133207972, 1.918681361428148, 2.152468545639819, 2.152334570701378, 1.9479717091801207, 1.8917374947312076, 1.9657305229614306, 1.841950817655292, 2.029670780661297, 1.8859321974321668, 2.1234635635032495, 1.9935886210991483, 1.9342750208868764, 2.1412284329335183, 1.9214655696124558, 2.070959509838245, 1.96572528132257, 2.2013470791884933, 2.206801219734783, 2.3680099636364935, 1.8466320101417832, 2.2923914535301817, 2.4419135734028035, 2.3700909947230318, 2.4924220835041475, 2.375672248396837, 2.1227837254355535, 2.195619684051022, 2.264783698388518, 1.9317838347328768, 2.123921522282783, 2.2650091567300548, 2.1296934092040014, 1.9489223694921083, 1.8561706314419117, 1.9477716303822026, 1.7565093915282044, 1.8153515099582762, 1.7772030844175168, 1.858247086592304, 1.878892593177845, 1.877302385002745, 1.535451389859671, 1.5010085286516697, 1.530417305720509, 1.765007839935902, 1.685704547504953, 1.3592133848385144, 1.3777524008477644, 1.5573371280007047, 1.5097238521949683, 1.9511521169064037, 1.8648141289940878, 1.5169653145606188, 1.5505147555100502, 1.4400715635199457, 1.5766554448735193, 1.3586708537840053, 1.5829470421332834, 1.2822276646197641, 1.73791811783514, 1.34151182743803, 1.739729315081644, 1.9084693511557866, 2.311731622729924, 2.248769323064864, 2.465475405698394, 2.221667334308939, 2.5548420887300076, 2.441921072254215, 2.5482271983951246, 2.4161743437631626, 2.2102160553129147, 2.4435400330832917, 2.3499972898223818, 2.3736726561097146, 2.515031965409652, 2.544761650317367, 2.4466697080815583, 2.5714027015365195, 2.575603262236624, 2.72068686528751, 2.6997893463449314, 2.8273478346053014, 2.8746365861434633, 2.7161759528617635, 2.772266524665736, 2.6791931078044855, 2.8575594516531173, 2.808025318604718, 2.7576465534143098, 2.8679203121900922, 2.89697328845389, 2.8409108758319936, 2.880256045998681, 3.0657293735592015, 2.962311312262558, 2.7390137437453945, 3.260381057801627, 3.08961994810544, 3.0978191757276825, 3.0197216070583544, 2.8840417462059253, 2.949665184599172, 2.7959958698888387, 3.1402881998261294, 3.4033517646469957, 3.111664123459017, 3.0400261314637924, 3.301207788036524, 3.401535604750595, 3.4878896952072855, 3.3125152194564285, 2.998222934110272, 3.5338571898281104, 1.540413611535048, 1.4597281352971931, 1.799306409529547, 1.4443091496178415, 1.2117742065416854, 0.5494742921082595, 1.0426765296949048, 0.6958041771023084, 0.6684556036029037, 0.5389229204382394, 0.8116646141695681, 0.6106008891475122, 0.25529474980408196, 0.0016227024552050648, 0.12615374512535443, 1.0139459061749614, 0.0483866541707357, 0.8119556922141177, 5.019292430972353, 5.221576848471137, 5.418774913045005, 5.586806887582901, 5.808935116765666, 5.829765144087669, 6.125494808410044, 6.434553804837796, 6.126247602746131, 6.033914224463914, 5.4627725406221925, 5.159144393714694, 4.523778421948276, 4.13903185911777, 4.1170316159183065, 3.6812010930717767, 3.0431780415289085, 2.9478801045323144, 2.4996770072460213, 2.177736460285653, 2.035219164719459, 1.7161779138439424, 1.1075306662601836, 1.0237216007398404, 0.964343692005596, 0.6476108894272855, 0.21962118394197885, 0.13283466570202057, 0.11534276619817443, 0.0755246552096315, 0.1920981929932092, 0.0325360515783106, 0.3000346896829748, 0.22469298154996697, 0.47520718901473846, 0.9791718466322344, 0.6829458073566012, 1.2470647239223867, 1.2423990213329463, 1.6183234169175447, 1.7435771066344594, 1.8466797543203262, 1.776775923136637, 2.1640549456646725, 2.088372602500885, 2.3185995940352933, 2.592061575243655, 2.63992839038645, 2.8410931009269484, 2.7264807445069574, 3.0027371657049455, 3.2716501259476236, 3.029071601795668, 3.035341033329288, 3.3753641614927727, 3.2438013230055907, 3.2520388619598113, 3.2821455973368514, 3.8149832111969886, 3.613675725392141, 3.7527470240913257, 3.8559559080506682, 1.698969083991582, 4.046012286602728, 3.004818407291234, 0.25389556632533755, 0.0435480947922199, 0.280963529503888, 0.10299902169633723, 0.013721298527988934, 0.5010148429698292, 0.545725089374217, 0.43735683850201873, 0.4573101210161146, 0.6783248253252022, 0.7443974352916378, 0.828624993509746, 0.841979407959261, 0.7385170750766523, 0.7660051043418294, 0.9191037635764865, 0.9798964098013373, 1.1779251442213015, 0.6178010215838805, 1.1201937877484298, 0.8121069578952487, 0.1998828889012337, 0.20065576395752813, 0.08592470689377307, 0.33621404960369194, 0.32723251822047317, 0.2702488482241282, 0.32593100672830627, 0.27921219242058465, 0.9818183251838829, 1.2799228129465388, 1.9994052038097279, 1.7105053421869267, 2.464505150368733, 2.7210008461609916, 3.141965280669085, 3.5461949242685606, 3.474137626530465, 3.551999513749141, 3.9319367091524557, 3.797590068863957, 3.9664421551577353, 3.204114704754872, 3.084262966141114, 2.627440896954031, 2.2081699003481745, 1.4200661199242972, 1.0175728667834012, 0.8328299379971407, 0.63773136633036, 0.04407748805569951, 0.13474534178432196, 0.42049224194955737, 0.33342807304994465, 0.8120022745204828, 1.4173138961276173, 1.7832513874028932, 1.8206626196320788, 2.191539368461267, 2.4108888906441743, 2.7865071342739514, 3.047033983221168, 3.1736124980829126, 3.073468984138999, 3.705815186694743, 3.9397018357846325, 3.625435530369294, 3.738848585293724, 4.015754382879546, 3.944048949477893, 4.294890124033664, 4.748948179019406, 4.513447601048045, 4.465967221232691, 5.038206651786641, 4.70845701378188, 4.947799151523331, 4.922827846537325, 5.014961348362622, 5.339112841969991, 5.43880678667403, 5.424162897668613, 5.658483244726727, 5.930265729834794, 5.243618512159984, 6.017701378044771, 5.438609062020983, 3.139467696095742, 2.9751111669762405, 2.9469275378958266, 2.727656920848408, 2.8134967769219585, 2.7873433968076125, 2.577106098864793, 2.9842417085322177, 2.4113204480751076, 2.380543963095391, 2.078270466567142, 2.3920898820827152, 2.06743160264797, 2.226244613993891, 2.141877678262361, 2.1748805395283686, 2.4282794908588423, 2.328911047957012, 2.343007615862055, 2.0570655741217982, 2.2496642786311907, 2.199123272453987, 2.384765185552185, 2.6182775791661292, 2.0791288568308794, 1.928698647466533, 1.1728416427467607, 0.8528043489534595, 0.7179382354473619, 0.6527217768418391, 0.32841871505266423, 0.09912888250571589, 0.16559465847741434, 0.03067277170432425, 0.09557503849551681, 0.118257771161167, 0.23671561300961566, 0.08813796098225578, 0.30589750759444345, 0.2131394941638257, 0.5621492444618714, 0.25815661988957117, 0.3074058538260139, 0.04041953130159757, 0.496271583830777, 0.26841266387533064, 0.15011917190176652, 0.3674948921274866, 0.04181760958533062, 0.2671288014009393, 0.11020965081894928, 0.5033787059125593, 0.7569287862122624, 1.1209548792471067, 1.400393339886553, 1.428858225078802, 1.880500000607429, 2.0935717149550492, 2.392216193945104, 2.037770232866127, 2.0910008778723084, 2.6696179885990516, 2.829143424386724, 3.2120753608122157, 3.0951455974082167, 3.2291896148906774, 3.129726633532806, 3.3752054347845246, 3.665940598476912, 3.3389754412933756, 3.654738465022085, 3.578401722608022, 3.775892135009138, 3.778121726202084, 3.596707796261089, 3.543403403188884, 3.5628677480385385, 1.8090455451558813, 1.4635942758488745, 1.9392462274955649, 1.8311364791918825, 1.519476278880513, 1.6920092463089993, 1.4698200463867723, 1.2536957128039476, 1.0685354315931053, 1.198468162322757, 1.3196939480075323, 1.0367294781465013, 1.0883854929118182, 1.2592827323830456, 1.1455834449878335, 1.0201851001595186, 0.7841525719012956, 0.700047869623782, 0.8227667264309984, 0.7533218187448728, 0.7639960546951333, 1.208195329362471, 1.2663530739864073, 1.4657145911173006, 1.054141889103637, 1.0428674391972013, 0.9108661132882456, 1.137374301797833, 1.0916141062938958, 0.5121488422331683, 0.09156284727438824, 0.1865971945347799, 0.028975942030752138, 0.1102395647093269, 0.22032760109844796, 0.09953878445735226, 0.23618583548450817, 0.06851084047540985, 0.19515526836834865, 0.26637162235984374, 0.18980682931328968, 0.49112146339118123, 0.20568111688264834, 0.44587035417393617, 0.4420487015335971, 0.33321780858555117, 0.07978440366026417, 0.43776025894023923, 0.5192787736421418, 0.08355859412870721, 0.621387159697742, 0.2888018787657333, 0.19548719682269527, 0.2012569020925974, 0.19486419592329718, 0.14394136342800107, 0.20356757433134345, 0.12284952688914749, 0.21311532250330223, 0.11106709729111225, 0.042850946530044294, 0.08741469656284057, 0.2484202576488938, 0.23101463735386799, 0.46753891501549966, 0.12666191613391262, 0.029838496460235907, 0.6149180949878521, 0.40321163167209667, 0.347950360881415, 0.5288509597970393, 0.4582360461973094, 0.6928749508350263, 0.5767879207855462, 0.705751007225358, 0.8417956967358937, 0.8984427574354554, 0.5894721715024328, 0.827297767155687, 0.9822684439223475, 0.3401101542810591, 0.8279720917416717, 0.6064669238992275, 0.028235834305633596, 0.04965737241117375, 0.0728151833163848, 0.42360704033351376, 0.09721861622962084, 0.44976695869459304, 0.24320383346687993, 0.6164650736014503, 0.48788957356439355, 0.5758288136664096, 0.7908627907266982, 0.5689294325256176, 0.6495267151234554, 0.9717389765042826, 0.8840876416736477, 0.9549794005156573, 0.9424318297105423, 1.1324013385274962, 0.9347838618933355, 0.9294468575782106, 1.0857524966358258, 1.305056127291866, 1.419908876182521, 1.4644056357568898, 1.5029522589323356, 1.6838615455936778, 1.6185205138150134, 0.648608198935238, 0.6823808963491289, 0.5095389356647343, 0.6933834049605906, 0.21984067241344277, 0.4387769218356403, 0.294758771700231, 0.10899349252905359, 0.28389791779968415, 0.1778755178003006, 0.0695213666865247, 0.10412124487810241, 0.052504192564194606, 1.1759901511971482, 1.054689700212635, 1.170362656078434, 1.453290588146506, 1.2000527507846244, 1.5464388975489989, 1.2061807228342527}}"
"""ball"" -> {{853.033200584922, 873.9857436174123, 901.5030173166962, 912.650109295246, 923.3531039590109, 927.4807619972661, 933.8163451460108, 947.7514089664321, 971.8856850023867, 996.5542887261303, 1005.6188836956914}, {502.5916375563156, 509.96307611572723, 526.8793631968342, 523.7858873669137, 498.2608038544453, 453.24786140624707, 437.3955623837272, 412.135078424184, 405.3971711040625, 410.70467132943446, 425.9391893160587}}"
"""balls"" -> {{{{496.94529967942333}, {910.7163186522231}, {797.0983997351055}, {1222.8402881444856}, {1833.3512367801236}, {1483.3400200321325}, {1200.414756639872}, {336.6545910745991}, {324.5112682192282}}, {{1333.4269531635907}, {912.3718600922905}, {794.4877894278862}, {495.0130375287632}, {1833.7931191821222}, {1227.8308194430433}, {1482.5616666220055}, {325.99241700309886}, {337.1469682643926}}, {{909.9456002941287}, {1281.3347748153994}, {1226.3102556161266}, {1483.5280719094715}, {794.4814411147363}, {1833.1049898015228}, {500.0444290972781}, {323.613289531734}, {1494.997698967146}, {335.55966131755804}}, {{909.3603356983692}, {500.9035531485092}, {1482.6203727485818}, {1288.295751274663}, {794.8909912972215}, {1227.3050578519817}, {1222.376225937452}, {1832.7852295704906}, {322.0726966387206}, {1848.44148809523}, {334.51642138967395}}, {{1483.1157877403452}, {907.2155187569805}, {495.6952832535477}, {800.6782342894242}, {1230.9984148819458}, {1289.6735618707814}, {1833.1772365614795}, {321.6373310463464}, {333.434511026061}}, {{1833.0791465391446}, {908.3658951768281}, {1230.8475293218078}, {1304.216126264863}, {1224.7569649062352}, {796.4959653553584}, {1482.9743165300656}, {500.6279224544192}, {1495.0206305634194}, {324.8391369960579}, {336.7953378332916}}, {{499.7546231232857}, {1833.3484025869873}, {1231.2844781622175}, {894.8828009412595}, {1482.5922748955388}, {797.1372591198697}, {1230.5969971636378}, {1494.9306097788292}, {325.409895528335}}, {{905.734850534216}, {796.8789652681227}, {1832.6053362083237}, {1483.4026887597445}, {1343.9912140418103}, {500.9071368957369}, {1227.7154081247247}, {1495.1445038408563}, {337.1802973570184}, {325.4723637695749}}, {{797.5993675782267}, {906.3847571292048}, {497.3565561634485}, {1303.0926715877602}, {1833.508279304753}, {1483.4051470382126}, {1230.8748885298896}, {1494.791423862712}, {337.5433037141603}, {326.5044990877371}}, {{500.01678007693977}, {1483.228374072311}, {1833.2727527695558}, {1231.8680096432008}, {796.3191609409369}, {902.8485753669162}, {1193.6048394996521}, {1224.5062826746675}, {338.13304585276165}, {325.42138891234225}}, {{1202.3472078768336}, {1483.0649318225549}, {1231.9594962357914}, {796.7562908684835}, {1832.8935839635083}, {548.6487147498741}, {1224.6101418940652}, {917.159930314041}, {1494.5527404096088}, {325.08299034182136}, {337.28896311618615}}, {{1845.434090205883}, {1207.3169480540312}, {1230.3940604836305}, {1483.7511631275136}, {803.6181652642268}, {912.3322540284855}, {1832.9264505390688}, {579.1217023236065}, {1494.6197995789366}, {319.08353813376493}}, {{1483.2535766888768}, {814.5979934466999}, {1249.2273126178702}, {605.8436509680739}, {1846.0380587789944}, {1833.5375316291743}, {1230.719032195372}, {909.883562939436}, {1225.5510071298577}, {318.84895730321057}, {331.2128927461348}}, {{494.38002290990175}, {1846.362406927773}, {829.4847582289473}, {1247.8093436453164}, {911.0357791600865}, {1229.6332012456721}, {1833.1713885223614}, {1484.3440573656487}, {315.365955424621}, {328.32313804964843}}, {{494.1871435016132}, {1845.335366233296}, {911.3600650441855}, {1238.426954306862}, {832.2848952201422}, {1483.7152100842288}, {1833.3559461118682}, {1233.5903008401372}, {313.9780692921205}}, {{1483.8205385317892}, {896.5041823418544}, {792.7181402881579}, {1199.572641944477}, {1846.33387658753}, {1833.4174259930376}, {499.8865483534883}, {1237.8383418958829}, {325.7139430741256}, {337.53413572644956}}, {{1482.9473026117}, {1191.9262670253593}, {793.1335159168209}, {896.9389586047754}, {1845.619872359115}, {501.61649871813313}, {1238.4130974178377}, {1833.5902028233545}, {1494.7891848569827}, {338.22106136964754}, {326.8447249147082}}, {{1846.5020436272798}, {504.37432990927215}, {1833.0202849704194}, {1233.9057674257479}, {793.0758026293034}, {1494.4709165127424}, {1483.3834522647119}, {1238.5714228773954}, {907.2604515505284}, {322.2141104231512}, {334.64416689605923}}, {{501.78257958397535}, {813.394201408704}, {1845.4668884656826}, {1482.642502764091}, {1227.127414919371}, {1833.0928594482634}, {1238.263727108144}, {909.593939129221}, {321.1799836298352}}, {{813.4702817581865}, {494.7730108338748}, {1482.6900584950622}, {1846.0582721804765}, {1240.0307931359278}, {1201.0109624359225}, {1833.267245209771}, {909.6247168024618}, {1235.5457469538185}, {304.80064800946013}}, {{493.6563303071227}, {1225.0339966692266}, {1832.8518470260578}, {1237.0139417061584}, {910.3269901889296}, {802.6963107493688}, {1846.405365307584}, {1488.1202855699853}, {318.79324319711833}}, {{1846.2729781464159}, {495.9682487822239}, {817.4395247983225}, {1227.9704906560103}, {1483.68010205404}, {1833.9240659535328}, {907.6301168386775}, {1236.8670193123148}, {312.7696666178415}}, {{912.4401606282826}, {1845.9909365476792}, {582.54599968196}, {1483.4795440639937}, {1833.4073203407006}, {1205.8642653840823}, {1235.7433956776174}, {1494.6355510768838}, {800.5537629613849}, {319.6089425019096}}, {{1845.7744695201088}, {1483.0661997434}, {1201.7677606886593}, {894.2154611897871}, {510.4177690013348}, {1237.8396083358275}, {798.3280081718924}, {1833.40069267875}, {329.06162682851357}}, {{918.3405286974437}, {1846.2160715639789}, {1201.8230136503012}, {1483.1174162648629}, {1832.7739448516704}, {1236.56524815358}, {798.082286716364}, {545.9710450022152}, {1494.184393760893}, {329.48807847381795}}, {{1482.8147965249232}, {800.0010883693819}, {1832.4493096210624}, {1201.4127943167007}, {544.5369068467121}, {919.8968648607473}, {1237.2947185512594}, {1845.8344197223992}, {324.6942960180477}}, {{504.0081854029288}, {1483.0557343760613}, {1846.067138637594}, {1264.2333023209083}, {1832.6127934882009}, {806.5933663164504}, {913.5960208202325}, {1237.2932506691695}, {323.2738165684836}, {336.0513382883252}}, {{802.9816447297542}, {1846.2628029533203}, {499.4137233577391}, {1833.3952879738108}, {1264.5045293907278}, {1494.2631997650385}, {1483.0492045037795}, {913.3515057982929}, {1236.244939891962}, {321.47201805446525}, {333.75357930389856}}, {{1845.6830658382798}, {1483.4842896323105}, {1278.9770687375656}, {912.778266523629}, {1833.138580529409}, {800.3130335751929}, {502.82667691052535}, {1233.2541147017796}, {1237.490541035182}, {322.60584674071697}}, {{1219.7508206154666}, {1483.210105453212}, {501.51139539317063}, {821.0193233509636}, {908.6867697034182}, {1846.1018935646453}, {1494.6997847945638}, {1833.8624041163248}, {1237.9568647611895}, {318.1028819620837}}, {{1482.9682142800511}, {1290.533943600273}, {1833.811282603184}, {1846.108898596177}, {798.7795846641233}, {501.4303651069789}, {904.5525597659948}, {1237.5238740894486}, {322.63945190733017}}, {{1292.5971189187503}, {1483.1534844431715}, {1846.1092520667787}, {1239.7908808424463}, {501.835180415055}, {1833.7676708645422}, {797.7495533348982}, {904.0753031371012}, {324.6879582432403}}, {{1296.8137774659538}, {1846.085961897409}, {1493.8428411049151}, {906.4128454519763}, {1483.6979640940656}, {799.496828880571}, {498.58537831349895}, {1236.0010670446097}, {323.3490596091346}}, {{1483.4591680193212}, {1832.8271355248976}, {1846.1487313162118}, {906.8250957044355}, {1298.4651548586799}, {799.9768876819102}, {499.04887032172905}, {1239.5336455479485}, {320.8696508236445}}, {{1483.8997297664807}, {813.1266017190198}, {1846.1682969731883}, {1260.1219177933267}, {905.4463601438272}, {502.8613163161734}, {1247.4857954388842}, {1832.3611075334336}, {1241.0553144015882}, {332.1676092614267}, {319.56722689723983}}, {{1845.851707245826}, {1483.138403794725}, {1832.7795282091838}, {829.2200635665239}, {906.9051430255918}, {1259.1810207990713}, {826.7756196112206}, {502.8366620938321}, {308.64252206564737}, {1245.4979971179037}, {1239.7186319213747}}, {{793.0666613369935}, {1484.2441874050114}, {906.5818869578727}, {1845.6114635965087}, {1832.9847571816724}, {498.9468266396916}, {1253.231767247459}, {1199.6664493003505}, {315.6414939729}}, {{795.4499103683947}, {1213.719978546484}, {1845.9224146074744}, {1483.8047053092694}, {910.0671095433664}, {503.0207561192408}, {1832.826477445341}, {1204.5148264387017}, {315.61858662807737}}, {{795.0012126146296}, {1483.4260194920212}, {1833.9879662724848}, {1222.1600036171428}, {910.9214977020288}, {1845.551994181308}, {1207.1876939377337}, {1202.45508333677}, {502.57310622626267}, {314.4736382643137}}, {{1846.1723965369551}, {1224.996614529158}, {1833.0532896049087}, {912.1213939214314}, {503.0060305707328}, {823.1198000713322}, {1483.1967763731366}, {1204.3851091956612}, {313.20889445889213}}, {{486.68290585287974}, {1483.1195366107233}, {813.3062882248893}, {1832.9896238583715}, {1206.717991629455}, {1845.2425018549266}, {911.2023883319773}, {1207.5302659550755}, {305.95116273071085}}, {{1219.9049199507824}, {1845.8763402739985}, {807.2530366334016}, {1483.5283975730467}, {611.9756082906646}, {1201.0406512960978}, {1832.4867201281884}, {1206.5618644773197}, {915.3510584295809}, {317.2224661980629}, {1494.270207627873}}, {{609.649176820309}, {1245.807877709947}, {1484.2008544945377}, {909.1148975250886}, {814.0334052912568}, {1845.4867540570679}, {1203.516385215361}, {1833.8624514621144}, {317.65207368710895}}, {{1483.4101326737186}, {1845.2271736931434}, {1245.4731356957277}, {903.0213681512965}, {806.9155585173277}, {1833.15701804232}, {606.7866954140027}, {1205.9678776683033}, {1200.8424940034167}, {332.2032064493677}, {318.73807963901123}}, {{1237.654412613476}, {1484.0814667557693}, {805.2602927075261}, {1845.8957592689387}, {898.5412399528448}, {607.6356397665877}, {1203.184109716064}, {1833.3819721946018}, {321.1858591417338}, {333.07438547518126}}, {{1483.0575132859585}, {907.4048369470664}, {1210.9156927245247}, {1833.3168717061733}, {1845.993528409132}, {802.5140515362691}, {1206.8009029068044}, {607.6886001464038}, {1201.247614645906}, {1495.117707088989}, {323.4018541734097}, {334.4801379169637}}, {{1206.7118431242952}, {1483.8487398861598}, {801.2902279531663}, {1846.1836868434527}, {1833.3894597042092}, {919.2279362642113}, {1205.8649204913993}, {616.4898040121183}, {1201.654102639122}, {335.02765982941065}, {323.0145885451498}}, {{1845.6502632681047}, {1483.2370129284816}, {812.2344979939826}, {1218.9913485408983}, {910.9339781990419}, {612.7343698231949}, {1833.032098250612}, {1206.168648903729}, {316.72234631690714}, {328.7938179720919}}, {{1845.5968717553824}, {906.9952092839494}, {795.3224976560883}, {1201.3394235374096}, {1483.4188508473933}, {1312.7764059354954}, {1833.6504592465287}, {496.5146587443838}, {1206.2784589064393}, {1494.7857831865176}, {336.01118999953985}, {323.3561836859227}}, {{1846.9604586982068}, {908.2086747247135}, {1313.6672114497273}, {794.6283033695175}, {1484.1148616900878}, {497.76392767913717}, {1204.614092648544}, {323.883417693423}, {335.4575743858294}}, {{1846.6114120942877}, {1274.8386639413652}, {503.6621762855449}, {794.9963046987942}, {904.326625820831}, {1483.136432034342}, {1833.7015168989103}, {1494.0524731835876}, {1207.0469168197126}, {321.85970917632}, {334.3368214009864}}, {{1846.34200029243}, {494.53030637667507}, {1251.805762833039}, {794.995522951193}, {1483.489734403435}, {1833.3452974579718}, {901.7182300913831}, {1208.0301752867294}, {1495.1262046279412}, {323.4721963508909}}, {{896.5034913454245}, {1231.182504159754}, {1845.7429541770937}, {794.4397014616247}, {1482.7587466485709}, {500.2646837089783}, {1494.7516562551064}, {1833.2469860957822}, {1205.2262841838526}, {1209.7828610745157}, {323.59151772646294}, {335.18719212771634}}, {{602.0120365626166}, {807.582327208423}, {1483.2668831537792}, {1208.0331960740675}, {1846.1530203850991}, {910.9866865754839}, {1833.9792236607302}, {1208.515834105113}, {317.3918836024341}, {330.1173696622849}}, {{811.1974935769471}, {1214.319627453575}, {1846.2721023602412}, {610.3812782542967}, {1483.6752618788653}, {911.5073214948247}, {1833.7444052347596}, {1210.962317324967}, {1206.0542555861196}, {318.463471011329}}, {{1223.7138527848927}, {1845.3342667783509}, {1483.3041898755446}, {614.8241100415321}, {812.3213337604668}, {1833.7268430501115}, {1494.875461480692}, {909.7211978603175}, {1208.2512285215844}, {317.11018566569805}}, {{1844.8871035947614}, {1299.8185301947763}, {1832.985505477897}, {1483.9814880843253}, {489.0549475803101}, {1213.6199043913152}, {911.2822640578055}, {1208.1417243198434}, {499.3139060806595}, {794.8818957174924}, {320.91785767775184}}, {{1483.1727913868713}, {490.17576306750925}, {909.4007503324167}, {1284.94729027873}, {794.9977645765107}, {1833.5168737477488}, {1845.9855177164443}, {1222.8869656013344}, {320.2409533453978}}, {{490.3535424173636}, {1484.2253505367596}, {906.7182310894686}, {1845.7394429018825}, {1225.3536683333132}, {1242.8360128575507}, {829.6839933642673}, {827.2533873074425}, {1833.973148708954}, {313.82643082179044}}, {{1482.8018139083558}, {1208.1937486665488}, {913.3597010610531}, {1845.9516749712145}, {606.5484767488834}, {803.117599321484}, {1833.4663335097223}, {1222.579028652243}, {319.4984982440694}, {333.1840877440025}}, {{1483.5551709850747}, {800.6976100481796}, {1205.3407078016492}, {1226.7612198876661}, {1845.2207613574071}, {915.1915175760614}, {586.0484312514498}, {1494.9414083254067}, {320.9140633791272}, {333.77613122155026}}, {{1846.3362033088067}, {1227.4351156654654}, {1832.994294409537}, {1205.6954814277574}, {1483.8809080317046}, {798.2413248116897}, {1221.273952880746}, {590.240795866914}, {915.5848640263737}, {322.27847563956357}, {333.6732118087209}}, {{1846.1945652487848}, {608.3101996288337}, {1833.0702126929655}, {1211.246489870527}, {802.5067699677186}, {1227.1886883486038}, {1483.4888681483287}, {915.2627483562907}, {319.8347007612084}, {332.6042329410339}}, {{1483.675256348449}, {1208.236611805314}, {1846.3483224820027}, {801.2678000494326}, {916.8829647353216}, {599.8240615172787}, {1221.2236291676338}, {1226.9315984759573}, {1833.6313010286876}, {327.265481654602}}, {{1483.6277360997124}, {918.6573706442091}, {1227.6703821557235}, {1833.110154324205}, {1845.6769564111694}, {1200.1575537164836}, {797.4720860961957}, {591.5321951827893}, {324.26279897484886}}, {{1483.9954756352274}, {1845.8795746330313}, {798.0379940919174}, {1190.3915414198284}, {1227.6039953872496}, {513.9553500609122}, {1832.7805002848045}, {1221.5474320524152}, {325.4267790279369}, {903.3972052176814}, {337.6870916211829}}, {{497.25544959189773}, {1263.8208076861374}, {1846.3602372307244}, {1483.0369740589572}, {1225.521501974068}, {797.7101536633046}, {1833.461377794628}, {904.2245942817173}, {324.8539381066548}}, {{1248.7818463827853}, {1846.1368168768618}, {828.2973312887243}, {495.1475875954614}, {906.1276216282945}, {1483.271132816646}, {1833.3216891768648}, {1228.146039120043}, {319.5406111776794}}, {{1224.3289841856858}, {908.1412683769306}, {1845.9984365160149}, {1484.8349039309574}, {801.0491522239146}, {1833.631414682693}, {497.6408472376422}, {1232.7068999571604}, {318.9011536145694}}, {{494.3446500980942}, {907.5130995719352}, {1833.0168448631732}, {1483.603633496576}, {1231.814990823727}, {1846.141827658635}, {1315.7188786801091}, {798.4896001449434}, {1225.9138056042452}, {334.3668106913859}, {323.2975960667042}}, {{1231.2676978572097}, {907.3860082108092}, {1845.9192730881732}, {1483.5436865500492}, {1313.9826287574685}, {1833.3961000965865}, {494.417364125902}, {798.3498953982516}, {321.9813593087156}}, {{1845.953529761477}, {800.3494605801947}, {493.8608339553829}, {906.4712685318723}, {1309.6334503417277}, {1486.7566528837813}, {1229.2761714373564}, {1833.512881103795}, {321.47949506381286}, {333.78874879708246}}, {{1483.825103997096}, {493.9249016664779}, {906.855941737256}, {798.5450542189033}, {1228.2167492001684}, {1845.7134295677592}, {1223.9100222990562}, {1833.4184124953008}, {1306.223216727785}, {327.43594630062455}}, {{906.1880612366863}, {1833.7906917980288}, {1483.2681223356446}, {798.3262228989288}, {1303.9485054158583}, {1846.1276376000594}, {493.6567441180805}, {1226.0415067476795}, {321.41168523781573}, {334.6484251651009}}, {{1845.5125275439193}, {1299.6643584121298}, {800.4970277872821}, {1483.1663219207094}, {907.7116183193189}, {1229.980501787268}, {498.52212572817615}, {1832.9847893176857}, {322.5461822596515}}, {{1483.50468547471}, {908.1198933086434}, {1303.9294314214615}, {798.6469359335011}, {1846.2417740559567}, {1833.0466646973389}, {1228.9191295542512}, {1224.049274735595}, {498.61892451068496}, {1495.0155982697847}, {322.4159223429914}}, {{1313.3170374620863}, {1845.9555992156124}, {1243.1844858057793}, {904.7804592371258}, {798.4188529518601}, {1483.620759302597}, {498.0113651071571}, {1833.7112634742057}, {1237.901044206926}, {322.39189998632213}}, {{799.5409972409751}, {1846.7220146148202}, {1300.0164132243224}, {493.92824616758304}, {1242.9454842272098}, {1833.3312072351177}, {1483.316367913805}, {903.9548966052974}, {322.1745715741735}, {334.499624330576}}, {{493.75278134968465}, {1833.9219040496168}, {799.2993874601041}, {1846.6087450378927}, {1295.713215956827}, {1483.3309639904694}, {1238.5707645391112}, {1243.103861042544}, {333.639171174}, {905.6496043783866}, {321.30365452229563}}, {{1845.969549690268}, {1483.9340372035228}, {1311.0104721020098}, {497.1824943245761}, {906.915774484839}, {1833.2024555236965}, {797.2883672167144}, {1252.197576440597}, {1260.5296598684254}, {334.3162258885873}, {323.55336167008693}}, {{1483.0102085500214}, {493.35610851459256}, {1846.3682056009807}, {798.9042818523202}, {1302.1227549489129}, {1833.2094748742884}, {905.9862395953157}, {1241.8834057792858}, {320.71485058063257}, {332.8145280070637}}, {{493.744420924996}, {1483.1667450818281}, {1845.8423609506744}, {1306.7965802570568}, {905.864447774812}, {800.6300800422052}, {1832.632208351993}, {1261.9827583983563}, {333.7458745760231}, {322.1613695298156}}, {{1833.9856400284507}, {1322.2128216229808}, {905.5612404891228}, {1483.3385472215964}, {497.92170246470874}, {1265.9754418636062}, {1273.536922399259}, {1845.8683680101824}, {798.2925823697573}, {1494.784561146955}, {322.74886318780136}}, {{494.36025953096777}, {798.4912139506545}, {1846.3380635049837}, {1255.8033297928598}, {1317.9637554765295}, {1483.4280776724884}, {906.1867713713838}, {329.36138792573684}}, {{494.5376663284858}, {1846.372538574544}, {1832.967377293167}, {800.5354296222125}, {1201.1208836441065}, {1483.7307331176867}, {901.1572198028975}, {1248.28581967643}, {323.840902621648}}, {{1313.8530264076792}, {799.1350391068944}, {1483.699731777532}, {497.30408533339636}, {1845.9226523883447}, {1252.6831955442995}, {1833.4332668272807}, {904.5192136171593}, {324.57064918415483}, {336.4930218515648}}, {{800.2087930576253}, {494.2558421960153}, {1312.9650756129847}, {1845.7478058620404}, {1482.6081365788789}, {904.5330537650616}, {1833.2267439039608}, {1252.6003039430943}, {324.71433193907416}}, {{1344.2375915645935}, {1845.837456546788}, {798.9431749883165}, {1833.3261204715486}, {1483.6580295630179}, {494.3487834313643}, {504.52041078116974}, {904.9850106661323}, {1260.8679656835268}, {329.47139463837374}}, {{1833.1338525204924}, {798.5279284053611}, {1845.986457266986}, {1342.200898644236}, {1262.7301040437637}, {494.31410692639207}, {1484.507465162134}, {905.4553936591057}, {336.3667273896781}, {324.8043326071179}}, {{1845.8455320454625}, {798.9397449379079}, {1265.7950776216862}, {1483.4956241696443}, {498.39130065826816}, {905.1482217063699}, {1314.4367495959802}, {1832.9780972628398}, {321.6759644385623}, {335.30659830054714}}, {{494.3435860887256}, {1845.5482364293234}, {1482.8723520550661}, {1307.6546434402617}, {797.6850288644431}, {1833.8417670497122}, {1250.162200350035}, {905.3532734321831}, {320.5185230381216}, {333.46470120999396}}, {{807.0942076960166}, {1303.2126100494172}, {1846.0569900065523}, {1483.569508980458}, {905.057523567962}, {1833.0097196692916}, {1256.4760792788352}, {494.5182034816646}, {1494.513972220387}, {317.68823265769646}, {329.9738852528959}}, {{1846.2190397484562}, {1833.8023963479588}, {495.0445233598288}, {800.8475619157093}, {1292.2137845687478}, {1483.4807027817262}, {906.8934862152121}, {1242.5920778334712}, {1236.8773959477664}, {332.1055671448002}, {319.19883005564856}}, {{494.2935076323018}, {800.7534855485347}, {1299.6216888253566}, {1833.9680178081148}, {1235.0073291339013}, {905.3011382658095}, {1483.9223373634982}, {1846.0343871710245}, {319.0299012926567}, {331.74994563960144}}, {{1833.5471101268877}, {906.6932073536134}, {1299.5591981423804}, {1846.8587369022946}, {800.5896849530988}, {497.1796698607517}, {1483.709518692586}, {1254.3400240843323}, {331.72970302521486}, {319.23184336100485}}, {{1483.4585082246185}, {1845.3182530527672}, {494.2337162672201}, {1301.999116013209}, {907.2704290124947}, {798.8669262644714}, {1264.8751962841156}, {1833.0962177836238}, {1257.165299681148}, {333.8880994309948}, {321.10813052786773}}, {{1832.1494100993025}, {803.1917044798943}, {500.1729536007849}, {1232.2979664972117}, {1845.600563345037}, {905.5541223841121}, {1483.4086795264163}, {1236.6972712476106}, {1494.9178970752632}, {332.3188015052404}, {320.0073429326911}}, {{909.1536343149696}, {1226.6521420350573}, {514.1732480065302}, {1845.449066212737}, {804.1061826412969}, {1483.3280630059614}, {1833.2603155745626}, {1238.4423730541594}, {323.4251784372406}}, {{500.4228987842212}, {1219.2841671677668}, {801.3003151612683}, {1482.6336288610253}, {1846.5545615960466}, {1833.1633938539364}, {896.5702346247559}, {1241.3209065543315}, {321.4276776470584}, {1493.9278153976848}, {333.48591600456234}}, {{1832.8737571379022}, {801.2664168273519}, {1202.082710787469}, {914.164991301862}, {1846.0348056244243}, {1483.433558545011}, {1239.6351516173302}, {551.222451214904}, {322.8628639770539}, {335.3187632689576}}, {{1205.4165024250967}, {1483.4294739922946}, {1846.1763789641595}, {800.9450698608673}, {557.8648910007481}, {1244.100794280602}, {915.3413039481064}, {321.41965161863493}}, {{1832.7295928467001}, {1482.3656402091656}, {1845.6574712107438}, {493.24524691274013}, {907.0597748715034}, {1200.0893411674376}, {798.5997909969883}, {1237.7167501987965}, {314.6622880346233}, {326.93131941510273}}, {{1845.856412575632}, {492.05386564585257}, {828.2735422791624}, {1201.560409191115}, {1833.27126853213}, {907.0081177972417}, {1483.4455508520548}, {307.882827078614}, {1236.3090475064653}}, {{1845.8266077537694}, {905.3947212478948}, {501.06730985681685}, {490.8592251279575}, {1483.805991866593}, {1196.5733809446924}, {800.475498446592}, {1256.5477342885276}, {1832.6879485994314}, {331.3059096866237}, {318.3878086094664}}, {{1846.3251739478821}, {906.9225008109597}, {800.7416954105397}, {1482.6184421410462}, {1196.9396772710338}, {491.37152370638694}, {1834.0157055281986}, {1185.9415636125595}, {1189.0595291521986}, {313.6704169412396}, {327.03848608626095}}, {{822.4755860391756}, {1846.5258301588099}, {1212.684996925255}, {1213.1939344849109}, {1833.7455259683513}, {1483.7188664219038}, {495.68078364005544}, {909.159638522645}, {314.8148916769152}, {327.57853659488313}}, {{491.44911370868004}, {1846.1785387785967}, {1482.904299796594}, {1303.7529685814484}, {813.0548902925913}, {906.5161374031413}, {1833.086541135217}, {1207.6111701704203}, {1202.5828982748494}, {319.6865721547363}, {332.6080012255912}}}, {{{359.54929004024257}, {158.56204187757558}, {873.2314132494009}, {893.0626600352346}, {532.7281732861062}, {462.96333920890174}, {155.296356017756}, {816.6207109139642}, {824.899433750073}}, {{232.5699439088515}, {157.9909687111369}, {875.0745651690314}, {359.5363271229698}, {532.5739526395807}, {903.4642553643074}, {462.1177665622622}, {826.4606975849638}, {817.0899276751925}}, {{158.78248852428663}, {234.26561168163767}, {906.0755187565103}, {460.86018732786863}, {876.3932853476039}, {532.3670397084561}, {360.6652074920414}, {823.5995815377455}, {462.9563485117147}, {818.3101645696769}}, {{158.01457591458043}, {360.85559635863797}, {462.5538464286468}, {235.73823464186958}, {877.3647286305478}, {906.0329850117985}, {895.314389152149}, {532.4427848451242}, {826.540098162086}, {534.7810164400306}, {818.9944411273307}}, {{461.35651376953035}, {158.76257962696607}, {359.4022224164011}, {872.4234567069541}, {904.0094703488784}, {236.01926321321702}, {532.3690704532788}, {826.0176967091656}, {818.3421544056571}}, {{532.6688780149453}, {158.9517039586579}, {903.9488474096253}, {236.601395916263}, {894.0853308541722}, {874.0609393624184}, {460.52347295245386}, {360.8976531783454}, {461.7920039600072}, {824.1371179775566}, {817.8054999601906}}, {{357.3479359852185}, {532.8550622670917}, {903.4790420973848}, {161.48297317279574}, {461.4214143363838}, {873.4736859648589}, {209.17513219542892}, {462.5774210484255}, {825.6815523935222}}, {{159.67733458094597}, {873.8469496534476}, {532.5207734368453}, {461.4747310788629}, {220.4788021279503}, {360.5313136181136}, {899.6373620037898}, {463.5863398308696}, {818.8435762658463}, {825.0686453010762}}, {{872.6087841355574}, {158.1424261769994}, {358.83609776641225}, {229.20474076769315}, {532.2844065885789}, {460.5946987604886}, {903.5130711463698}, {462.43115231961417}, {817.029632757122}, {826.0722752829312}}, {{356.02871068968824}, {461.9429201374465}, {532.063621756249}, {904.0137233956115}, {874.894522566383}, {161.7666367381663}, {136.79042913769703}, {893.8520836709088}, {816.1283906723864}, {824.28443636469}}, {{167.79582908709577}, {462.17143554374456}, {903.6519132656443}, {872.9323264140695}, {532.9946584085875}, {370.2366985161288}, {894.5762253562516}, {156.9420673876369}, {463.36818182840216}, {823.9735107628244}, {817.9936743688862}}, {{534.8730909395046}, {176.76087588081126}, {903.9795382203752}, {462.99994500153616}, {870.9419227769914}, {158.5758810177959}, {532.4445459796714}, {471.8171758840398}, {463.75631761863787}, {824.0273306807097}}, {{461.84973734297404}, {868.5388471324628}, {222.86221908633317}, {423.4642348964737}, {535.893817440874}, {532.0349024131701}, {903.7580093753177}, {159.71288215659456}, {893.6513087511171}, {826.3961773145378}, {820.2981793416127}}, {{359.5193122805597}, {534.6874782214528}, {874.6076066153219}, {221.17105798905624}, {158.3562095026676}, {901.8289428732586}, {532.322807933411}, {462.5155763874023}, {827.4648285312538}, {820.5960254220005}}, {{359.7287252243916}, {534.1204361708832}, {160.1077449581224}, {215.73519891336295}, {883.5801567283155}, {462.3997511377589}, {532.066441858523}, {902.8873385215281}, {827.0780906321983}}, {{461.30752256347694}, {160.91065803985057}, {877.2164866347607}, {165.30232027567928}, {534.877101833614}, {532.4551748877325}, {358.56926823236057}, {900.2525110762272}, {825.9571754042864}, {817.7981302861062}}, {{462.28923004538}, {146.3757752484162}, {878.2147679378859}, {161.26479060443057}, {534.9374786716827}, {358.38384581831997}, {900.0042973943076}, {532.8376812720154}, {463.0455083977881}, {818.1361921288534}, {825.6509984043558}}, {{535.5240602587367}, {356.20828776582357}, {532.5597295610962}, {212.44901131578757}, {876.7940520972654}, {463.49038941334493}, {462.44003756338844}, {898.6611356608794}, {161.30005705222592}, {826.1130170140891}, {817.4221461941111}}, {{356.00723230390065}, {867.638205408256}, {534.3812792305893}, {461.9473352980572}, {204.20927737811294}, {532.3329722098233}, {895.6980590828915}, {159.31599839578166}, {825.9407866508643}}, {{870.0109762329761}, {359.2005730134456}, {463.4415650779156}, {535.5994382545522}, {898.121540512601}, {158.16419802441158}, {532.2052517663399}, {160.68492007656565}, {888.8996143118}, {828.6402511435762}}, {{359.8694713815385}, {201.44126401882352}, {532.7973730743151}, {898.8127459627996}, {160.3467501560234}, {868.7721973780954}, {534.4389115377278}, {462.81559981166964}, {828.253960482984}}, {{535.5888978511412}, {356.4885648978523}, {866.5431641115358}, {206.09994322727334}, {462.14042537852254}, {532.9923380248653}, {160.14566022872296}, {896.1951797404469}, {827.6247863117566}}, {{158.31337916071737}, {534.3678029846667}, {441.1588949797663}, {462.5889207230644}, {532.3296034236977}, {172.95168077198576}, {894.6325668195618}, {463.7759836962949}, {872.1121160059187}, {825.3755796369826}}, {{534.6813310184025}, {462.1373123398966}, {175.03767156273338}, {161.99358606121842}, {355.4686387658469}, {899.1697535987482}, {871.8485255447828}, {532.6682844184711}, {823.1339921064769}}, {{156.49437770418567}, {535.69476080506}, {160.53484747486087}, {463.0913724799265}, {532.3059958563254}, {896.6355442710147}, {874.4252263096374}, {367.42903475572365}, {463.19944629820014}, {823.9656275571748}}, {{462.8912049100332}, {870.8838659493161}, {532.7468426588027}, {161.5144128019124}, {365.1164652863696}, {156.3117211033805}, {899.2022800841371}, {534.6638269418038}, {823.7618181004142}}, {{356.6582577703108}, {462.0752052301144}, {535.1233854053278}, {229.72951353234637}, {532.162000500783}, {871.9231000274193}, {158.3870255844547}, {899.187385530831}, {823.6058341614176}, {818.236157098848}}, {{870.0005285596426}, {534.8227359573802}, {357.3348204223152}, {532.8821457878412}, {229.5893494082879}, {463.19063165955805}, {461.7029585832585}, {158.01253488221195}, {895.3587550207671}, {825.4550248945108}, {819.1592684183745}}, {{535.1912560696084}, {461.96542158978195}, {234.16072057047987}, {158.09060525219985}, {533.0560667776406}, {873.8447889960142}, {358.3810957419731}, {889.5793671785013}, {899.0388928917671}, {824.6513684738427}}, {{195.91185743120056}, {462.66420690472427}, {358.6171678150932}, {867.8935718623393}, {158.51233687995574}, {534.3846722802251}, {463.70355951009094}, {532.4293873164509}, {894.0742977371367}, {825.5305573509726}}, {{462.03171814167115}, {237.38894386601177}, {531.877307038368}, {535.4903230364647}, {871.8515729538175}, {356.5075628795464}, {161.02963312195834}, {896.3107448379939}, {825.7946829519302}}, {{236.35167608330394}, {461.11997156000274}, {535.3170840997716}, {899.5244507564884}, {358.00310961478436}, {532.9896288534937}, {872.4440475036051}, {160.93975018534223}, {827.189831145569}}, {{237.32640331529737}, {535.0873063747933}, {463.1460958502899}, {160.13333043742435}, {462.0572873407509}, {870.4803467904235}, {358.3498738872897}, {896.4154299022866}, {828.3059417991822}}, {{462.4994311316728}, {532.7630634798496}, {534.8793106529187}, {159.92139245021153}, {239.5227456665637}, {871.3026963170327}, {358.7710626179287}, {899.872411859313}, {827.132103194398}}, {{461.6795734421565}, {868.8826587209802}, {535.201509617209}, {227.99203075415974}, {160.5132755260526}, {358.4993781223007}, {892.443186735421}, {532.8655396512189}, {881.4847442978521}, {820.3964265794293}, {828.5040468475911}}, {{535.0008722129612}, {462.4602489795343}, {532.4812895082089}, {880.3473353382774}, {159.87191444524169}, {227.46853762729452}, {890.8587786744685}, {359.0665216774529}, {828.622174206711}, {887.5744070638034}, {877.9516489959303}}, {{875.1369961997751}, {462.6242170184389}, {159.6974949722394}, {534.6887695623379}, {532.4026367140413}, {358.7288475558507}, {941.0303398050238}, {155.82326602916928}, {828.6647529590066}}, {{876.4413261943123}, {185.37186095807354}, {535.4695866952699}, {463.16578774310636}, {159.61198505637628}, {359.8090968954698}, {532.4662006244516}, {903.6563121000844}, {828.5416770639803}}, {{876.2861951360201}, {462.3118213771388}, {532.465316276001}, {198.4404596092131}, {159.5491007716771}, {535.1957511390556}, {908.1720913868822}, {897.5041532787834}, {359.4952173554071}, {827.3818512535628}}, {{535.305450967117}, {201.1724464869959}, {532.4646473306915}, {158.66214151781497}, {359.60256796960886}, {867.1439834203275}, {462.8535859075705}, {904.1242726325823}, {828.70351216178}}, {{357.5158633000321}, {462.57476444805974}, {860.0997646391028}, {532.8574510429371}, {174.47164396644283}, {534.527252782293}, {160.32040349345766}, {908.3542244778403}, {827.8294610228932}}, {{196.28439885569918}, {535.16017619831}, {865.893737724678}, {462.6201255928264}, {437.22730890424293}, {898.1247872901847}, {532.0076071172567}, {908.5767856062421}, {159.08013230544944}, {826.2608453530432}, {462.73316494458635}}, {{424.5127221018369}, {221.94029210962907}, {461.5007203333486}, {159.84661207953852}, {863.7688493285629}, {535.0975128163221}, {903.0117337507269}, {532.5131418765691}, {828.474763428056}}, {{461.9972412371712}, {534.7201558834222}, {221.31566010281983}, {162.18256023292767}, {865.1278092188411}, {532.4352199730299}, {409.78693728679815}, {907.878619604684}, {897.4104784841772}, {821.7015825456049}, {827.6545382035764}}, {{215.40558845195335}, {461.5342906891665}, {867.3083169172002}, {534.6948393936706}, {163.05020688646786}, {403.88415628917153}, {902.9692436455441}, {532.5420452967862}, {827.5580022524897}, {820.703762022801}}, {{462.4328947446862}, {161.1247313304316}, {188.89533136697654}, {532.3807838080239}, {534.8557565820995}, {865.6837063879344}, {908.3680979163233}, {394.31933083549853}, {897.8321786030078}, {463.446649974396}, {827.8115619613772}, {818.0570211361014}}, {{176.70345667582322}, {463.0547098199642}, {867.9561125281047}, {535.2638615971092}, {532.3632002387279}, {155.29937311034215}, {908.02586813807}, {408.6497802092002}, {897.8553161343102}, {817.9474466319211}, {826.2532617610973}}, {{535.6787812471393}, {462.50610297298226}, {866.345575571803}, {197.35720212846812}, {160.89470587261647}, {440.61181235892565}, {532.4846503050736}, {907.7598507604741}, {828.2024770572457}, {820.054315409673}}, {{534.1581479695508}, {160.2572817583065}, {872.3533199561274}, {897.5156920712661}, {461.3896293853501}, {236.04175215432005}, {532.3350166627237}, {361.71897341681546}, {908.4338095608654}, {461.73739905934787}, {819.3097200909989}, {826.0997036527547}}, {{535.7718067271344}, {161.55269431677544}, {239.68548891862378}, {873.5913369936038}, {461.63728472892745}, {362.3064750473906}, {907.1893723574359}, {826.9426755791887}, {820.3237909552943}}, {{535.4786911862763}, {233.52220636515983}, {362.4204760439784}, {872.8851926223704}, {159.9502991922896}, {462.0244802218402}, {532.5208792582389}, {462.0361331410546}, {904.4031389316391}, {827.1711253533457}, {820.1130594644899}}, {{534.9523567696295}, {357.82449903828194}, {225.2841221724523}, {872.3908590527714}, {461.9000445283106}, {532.1759890623886}, {161.04251379987676}, {904.8116317719894}, {462.32728922826425}, {827.4159077672005}}, {{162.3475076696452}, {211.31780872721865}, {535.5184245103718}, {873.1579289217864}, {461.09038328851676}, {357.9043732462434}, {463.03521826474434}, {532.2563304271041}, {898.3851769982821}, {908.3622231834838}, {826.1993609764025}, {818.0380609458554}}, {{453.5299624866115}, {868.1351530955499}, {463.327978835725}, {180.6499212779057}, {535.2004609954355}, {159.87356797012998}, {532.1451927159253}, {904.7442728139112}, {827.4286273323826}, {820.6483589310412}}, {{867.1599353607525}, {189.47583162286728}, {535.5807907783669}, {445.27592734028065}, {461.2066587222784}, {160.7525806059655}, {533.0701163551491}, {909.3315876714958}, {899.0575879496043}, {827.9496531590179}}, {{201.8860114774044}, {535.0609983150835}, {461.8702219477166}, {437.8312243798977}, {871.8261072418466}, {532.6894679210501}, {463.52885003684145}, {158.9897326428608}, {904.3669344773094}, {828.8228197958969}}, {{535.0433631770399}, {236.49934812021536}, {532.138025928283}, {463.0119641207824}, {362.1886446114462}, {911.1807309837374}, {161.22416048222746}, {899.8989259183847}, {363.8082152928835}, {877.2597374543014}, {827.713250421842}}, {{462.3707205577132}, {360.73775511674603}, {160.7384079550897}, {235.41607487702058}, {875.5955967496494}, {532.8587342206503}, {534.9540830778916}, {905.1057247880424}, {828.3298398518795}}, {{360.61954808526787}, {462.26573417032495}, {160.22053850309632}, {534.8946468404376}, {909.2218059603665}, {218.52947986466245}, {874.428468737875}, {885.6303548154408}, {532.4940139385712}, {827.8165232283649}}, {{463.34998278135913}, {180.2891521272333}, {158.6725694623472}, {535.1648728914316}, {430.8359925724224}, {870.0482202300843}, {532.6280155158202}, {904.1449438200575}, {826.119823745234}, {821.3058401872395}}, {{462.6316454478731}, {868.3555436127258}, {170.87047520860912}, {908.1997956419787}, {535.0555056177086}, {158.15300003833127}, {400.3035946530003}, {463.7407954093666}, {826.3588168739146}, {818.4709189292627}}, {{534.6928115290849}, {907.5475255642442}, {531.9636524222277}, {171.88974642398796}, {462.92899537404463}, {869.4412738960544}, {897.8264711098273}, {417.94019383926116}, {156.51013453722885}, {826.7441075090992}, {817.5347634158089}}, {{535.1333097314312}, {441.31963347754663}, {532.5441396535464}, {183.2642770418481}, {867.6645754065481}, {907.9097498671767}, {462.1799414318055}, {157.26957859719178}, {826.6079118655904}, {820.1312177849352}}, {{461.95196608913596}, {176.96722369735522}, {534.8367608535052}, {869.7249153559866}, {157.02674903026582}, {420.3360417759565}, {898.2385749659634}, {907.585809506157}, {532.2104911226771}, {822.4443069298736}}, {{461.9521515804814}, {157.02829580179255}, {908.1601999951466}, {532.4754860253429}, {534.7918056953149}, {162.70061855404393}, {874.6992145347816}, {372.8998342496048}, {825.8564915052025}}, {{461.9101237549171}, {534.7566531282737}, {873.4025222606556}, {137.12301302665978}, {908.1112113106038}, {359.1650405375658}, {531.4890231934608}, {897.423766942131}, {824.6683631500233}, {162.1027128934978}, {818.7340949136307}}, {{358.1395911129845}, {230.36500415065046}, {535.9213213435428}, {462.69744505954213}, {908.1901176226213}, {874.5984089855148}, {532.2890567521681}, {162.3884405668698}, {827.4584836770139}}, {{222.31929758882302}, {535.018563468138}, {887.4549131176781}, {358.7969791650193}, {160.46390875939878}, {461.6414923126313}, {532.1522874933397}, {908.4401890330198}, {827.1910036667499}}, {{201.9355028373144}, {160.02514977812305}, {535.0763084353317}, {462.861128425814}, {870.2526379188486}, {532.6726033102926}, {361.66194397316565}, {901.076785164276}, {828.7767879602543}}, {{360.16030188676166}, {160.06857280715548}, {532.2791154820483}, {461.5600474596112}, {903.076266791531}, {535.1431056638423}, {236.5252080256736}, {871.9393768967061}, {894.4805515877788}, {817.8964773045968}, {827.9295451759451}}, {{903.380617566171}, {159.9787422608797}, {535.1649730522638}, {461.6733603876565}, {236.19434315680246}, {532.2981010367726}, {360.1266529857411}, {874.008737222989}, {826.544828791353}}, {{535.4269490129994}, {870.4901604977159}, {360.15981023484744}, {160.34612917310747}, {236.28947579397945}, {462.74851390021735}, {902.9826935387074}, {532.4186747555736}, {827.8238978611784}, {821.7383204778981}}, {{462.12441779210644}, {360.6018035950057}, {161.5089640583667}, {872.1700277477381}, {904.5956276436383}, {534.8264171482913}, {894.7035852161426}, {532.195224033012}, {236.1383141299112}, {823.7401522039646}}, {{160.80961282033684}, {532.5067178724453}, {462.9200411153748}, {871.609847899743}, {236.4833652798735}, {534.8607435451983}, {360.48677153326304}, {899.6584300560278}, {827.4897305989198}, {819.635810136126}}, {{535.11762399061}, {238.35518492563648}, {871.1019698757739}, {462.1349843870788}, {160.52730575002764}, {903.701728347279}, {361.5392730223791}, {532.2627272006379}, {827.88485812434}}, {{463.0093765409896}, {159.20084522965223}, {236.46470007260965}, {871.6498913069756}, {535.0691229280962}, {532.6880917945957}, {904.0404060356127}, {893.9238875586751}, {362.12329970343393}, {463.26373383302797}, {827.2846356017892}}, {{239.19232290161563}, {535.0219432788218}, {898.2761553341688}, {159.0995969085893}, {871.9317720266295}, {462.423398568906}, {360.85150293000316}, {532.4904607007948}, {887.599562767237}, {828.3957919154906}}, {{869.7692291761207}, {535.9960885302286}, {238.07151135427466}, {360.0853714246519}, {897.0037763414487}, {532.632676119841}, {460.8665581111309}, {162.0057866675924}, {827.1496919216632}, {819.9665297563586}}, {{360.69726547488733}, {532.7867728393331}, {871.2935020506944}, {534.4762992687572}, {237.72405103919587}, {461.5185264675288}, {886.4479167927841}, {896.8871923989936}, {819.70020094934}, {162.00063294113997}, {827.4619542988293}}, {{534.8123597122994}, {462.4196776854099}, {236.536911044607}, {361.68224305111653}, {160.40063862665255}, {532.3769300401367}, {873.4465381941}, {870.5680957830962}, {879.5022197387868}, {819.163362090472}, {826.4035046372023}}, {{461.9630197309097}, {360.8720018036334}, {535.2927353237848}, {871.5012504818953}, {237.22787514267586}, {532.8953773086929}, {160.12458559782303}, {851.8234275414961}, {828.0280205505178}, {820.5134730952649}}, {{361.11051370265415}, {462.3597214738547}, {535.007354326708}, {239.63422624930686}, {161.04798150451995}, {869.5028030373169}, {532.3278377826563}, {838.0259914731959}, {819.9186899926628}, {829.3209336983515}}, {{532.3723210661547}, {237.1148969542831}, {158.88735907447207}, {461.9663782528425}, {361.5828626446058}, {832.1518541957514}, {839.951859214341}, {534.7477066211754}, {874.0697041721273}, {461.9586310429894}, {828.6221244324296}}, {{360.27154565826186}, {870.9828475330272}, {535.7380446891283}, {843.3974714458667}, {236.979036611779}, {462.0469852928225}, {162.17261962015954}, {823.9946402254129}}, {{359.6804416349594}, {534.742855728406}, {532.4082289413261}, {870.2353601914574}, {147.37586213591203}, {461.4717893692271}, {162.05748074182713}, {855.5271802922018}, {827.4403156749476}}, {{218.1395800478299}, {871.9556094741265}, {461.28308670821536}, {360.05414314556435}, {534.9166676006402}, {851.0610486330376}, {532.3547397637685}, {161.9497263897801}, {826.5099777947494}, {819.0378631782436}}, {{870.6949653801465}, {360.2628326607552}, {212.7845763255373}, {534.166509280528}, {461.63878267475025}, {162.08848289447997}, {532.5175393905056}, {852.0842905736181}, {826.9674203783865}}, {{229.05500203828475}, {534.8986249297499}, {870.6820537631912}, {532.6688792266269}, {461.79379774299014}, {359.4131913151369}, {362.5360437788545}, {162.59469423855506}, {846.4425690750827}, {824.3716294405851}}, {{532.7378751141434}, {871.2532267309838}, {534.9488017994121}, {231.10843551526648}, {840.3708359731742}, {360.3190680730993}, {462.13952682739097}, {161.62316942302934}, {818.517310874202}, {826.772492662297}}, {{534.828395479381}, {871.6506400400389}, {847.15257164673}, {462.1593166849556}, {361.7847268835754}, {161.04909159590116}, {235.5512691040314}, {533.0240560975748}, {825.858773528361}, {819.6072370051129}}, {{360.95234827782804}, {535.0730236385766}, {462.5135634713218}, {236.34651261266868}, {872.8413231285124}, {532.2431365259166}, {880.9641716084956}, {161.82566573941997}, {826.3879550360351}, {819.1428127956087}}, {{867.0969701326202}, {236.1890323184246}, {534.7668994172149}, {462.19101678652993}, {162.34070923659488}, {532.6870734355291}, {893.8975680565436}, {360.80334193077084}, {463.83697352684766}, {827.8129898754765}, {820.452648357173}}, {{534.9557384875089}, {532.2025915011016}, {360.3867862625503}, {866.4285125965762}, {236.70224755803582}, {462.0624346102594}, {160.7797911960363}, {879.1660848902292}, {869.2957257813698}, {821.2140282635451}, {827.567260597824}}, {{360.21372191229585}, {866.6184133497911}, {236.20766752874292}, {533.1875525963491}, {866.8146495418083}, {160.98042262806703}, {462.575073894596}, {534.8651663216665}, {828.4142331065951}, {820.8812085627777}}, {{532.282106413975}, {160.92617631007172}, {236.46402686351655}, {535.0119240429282}, {866.8484701415854}, {361.04603564021767}, {462.97759303530364}, {931.6683354610095}, {821.5312914340998}, {828.7447140813166}}, {{462.7266498381847}, {535.5937820444946}, {360.7104619604352}, {235.99279702540196}, {160.6582707674805}, {870.6591945109421}, {879.5698255370341}, {532.3757196115757}, {870.7004593478658}, {820.3755024977993}, {828.005443759989}}, {{532.2133477622464}, {867.4733607296877}, {355.3662233468708}, {212.38551791974243}, {534.4207345515541}, {160.99524428314533}, {462.6952045321933}, {860.9124661642876}, {463.5173332003479}, {820.6352853372907}, {826.8099083437752}}, {{159.8038119022898}, {205.9433181114207}, {353.1837115690983}, {535.2423082666451}, {867.535593731663}, {462.5554389865273}, {532.1466022547046}, {865.5792673048085}, {826.5589564488868}}, {{356.9885486373459}, {201.30547125507408}, {868.5323284408629}, {462.1462646598614}, {534.8765527555485}, {532.3812673938281}, {161.4419722078958}, {862.5696346504823}, {827.3801424018197}, {462.9945630359837}, {819.6020474603373}}, {{532.3450852533842}, {868.3180467257288}, {165.62517000395277}, {157.82360282052636}, {534.8495558070572}, {462.4843021854795}, {860.9728682369675}, {372.4179764513036}, {825.9291645690536}, {817.6920704971029}}, {{175.08113923682393}, {462.14414669602786}, {534.9739016790514}, {870.3567261916706}, {382.39095064472224}, {861.3788261505969}, {157.28275376825087}, {826.7615098621391}}, {{532.8843248195167}, {463.04699408794}, {535.8568833564924}, {356.6298793461277}, {159.37642021207276}, {157.743532319205}, {869.6336529747997}, {867.7551576774049}, {822.8062186655678}, {816.8114307579419}}, {{535.0729758358739}, {359.0564467608541}, {877.277545059211}, {159.62492171007963}, {532.512864030301}, {159.61037861953244}, {462.8203191664848}, {828.4395871093577}, {868.1801937735029}}, {{535.2464700421167}, {158.35378676706415}, {362.9567626851643}, {359.84245363259475}, {462.6253592904129}, {147.55787511916256}, {867.4062623317138}, {942.0712598489728}, {532.383959093462}, {822.2228483946633}, {829.6296939567493}}, {{534.7035307916376}, {160.46659267965262}, {866.4019436611385}, {463.55413385800136}, {140.45585322935167}, {359.26645849073066}, {532.5018114935947}, {970.6671482416091}, {981.9483687627283}, {827.6576616119285}, {821.4105018641819}}, {{862.9662254412746}, {535.5392726193015}, {913.0175812381262}, {187.72176329990936}, {532.7347028750617}, {462.05736460690406}, {358.826564894813}, {160.15720257869555}, {828.8823480011711}, {822.0272300491022}}, {{360.0470844378639}, {535.4158288266997}, {461.93703195937513}, {236.74346495759042}, {860.9991030468406}, {161.26016033362095}, {532.4949437086497}, {911.3316890334715}, {902.3256143583257}, {827.264672211995}, {819.9932609460966}}}}"
